# Supplementary material for: Explaining Unsaturated Fatty Acids (UFAs), Especially Polyunsaturated Fatty Acid (PUFA) Content in Subcutaneous Fat of Yaks of Different Sex by Differential Proteome Analysis
Source: Genes (Basel). 2022 Apr 28;13(5):790. doi: 10.3390/genes13050790 (PMC9140874; doi:10.3390/genes13050790)
Supplement: Supplementary file 1 [file genes-13-00790-s001.zip › supplementary files/Table S1.xls]

## Sheet: trusted protein
Accession	Gene Name	Description	Coverage [%]	# Peptides	# PSMs	# Unique Peptides	# AAs	MW [kDa]	calc. pI	Score Sequest HT: Sequest HT	GFY-1	GFY-2	GFY-3	GMY-1	GMY-3	GMY-4
XP_005904925.1	AHNAK	PREDICTED: LOW QUALITY PROTEIN: neuroblast differentiation-associated protein AHNAK [Bos mutus]	63	192	549	192	5701	607.3	5.96	1159.42	119.6	119.1	118.3	81.1	81.4	80.6
XP_014332592.1	FBN1	PREDICTED: fibrillin-1 [Bos mutus]	44	93	817	89	2799	304.7	4.87	1837.3	72.6	71.5	72.8	128.1	128.2	126.8
XP_005891305.1	ALB	PREDICTED: serum albumin [Bos mutus]	85	74	3553	74	607	69.3	6.18	8241.71	71	69.8	70.9	127	133	128.3
XP_014337941.1	SPTAN1	PREDICTED: spectrin alpha chain, non-erythrocytic 1 isoform X1 [Bos mutus]	51	124	323	1	2478	285.2	5.33	760.57	116	115.5	115.1	84.6	84.5	84.2
XP_005908544.1	SPTAN1	PREDICTED: spectrin alpha chain, non-erythrocytic 1 isoform X3 [Bos mutus]	51	124	321	1	2472	284.4	5.33	758.34	111.7	109.4	104.5	90.5	96.1	87.7
XP_005905426.1	FASN	PREDICTED: LOW QUALITY PROTEIN: fatty acid synthase [Bos mutus]	45	79	532	79	2514	274.2	6.3	1189.86	117.8	117	118.3	81.7	80.8	84.4
XP_005907368.1	SPTBN1	PREDICTED: spectrin beta chain, non-erythrocytic 1 isoform X1 [Bos mutus]	52	116	285	111	2363	274.2	5.57	601.69	114	115.5	113.3	86.7	85.5	85.1
XP_005908690.1	COL6A3	PREDICTED: LOW QUALITY PROTEIN: collagen alpha-3(VI) chain-like [Bos mutus]	33	86	413	86	3158	341	6.68	943.74	86.2	87	86.4	114.5	112.6	113.3
XP_005900836.1	TLN1	PREDICTED: talin-1 [Bos mutus]	54	115	259	97	2541	269.6	6.11	616.92	108.9	108.3	107.5	92.5	91.1	91.6
XP_005905263.1	HSPG2	PREDICTED: LOW QUALITY PROTEIN: basement membrane-specific heparan sulfate proteoglycan core protein, partial [Bos mutus]	30	92	312	92	4476	476.8	6.54	671.4	116.6	117.1	117.4	83.2	82.4	83.2
XP_014333549.1	MYH9	PREDICTED: myosin-9 [Bos mutus]	52	101	347	82	1910	221	5.62	727.4	94.2	93.4	93	106.9	106.3	106.1
NP_001298280.1	TF	serotransferrin precursor [Bos mutus]	81	61	579	56	704	77.7	7.17	1234.97	84.3	82	83.8	115.1	117.7	117.1
XP_005905215.1	FLNA	PREDICTED: filamin-A isoform X1 [Bos mutus]	44	93	234	80	2647	280.8	6.11	522.74	74.5	75.8	75.5	124.9	123.4	125.9
XP_005890768.1	C3	PREDICTED: complement C3 [Bos mutus]	52	77	291	77	1661	187	6.84	600.34	88.1	87.2	87.2	113.3	110.8	113.4
XP_014334314.1	Plec	PREDICTED: LOW QUALITY PROTEIN: plectin [Bos mutus]	31	120	170	118	4103	465.1	6.09	367.54	95.6	100.5	97.1	103.7	101.3	101.9
XP_005891979.1	VIM	PREDICTED: vimentin [Bos mutus]	80	49	912	41	466	53.7	5.12	2046.17	110.6	109.9	110.2	89.1	90.3	89.8
XP_005906408.2	MYH11	PREDICTED: myosin-11 [Bos mutus]	50	81	183	70	1517	175.9	5.31	368.32	58.5	59.8	60.3	141.4	137.3	142.7
XP_005899998.1	VCL	PREDICTED: vinculin [Bos mutus]	59	61	178	61	1099	120.3	6.14	438.8	108.5	106.6	106.1	93.4	92.4	92.9
XP_005909429.1	Lamb2	PREDICTED: laminin subunit beta-2 [Bos mutus]	41	60	162	59	1802	195.9	6.71	365.21	126.9	129.3	127	72.6	71.9	72.2
XP_005893141.1	Lamc1	PREDICTED: laminin subunit gamma-1 [Bos mutus]	43	60	180	60	1558	172.4	5.08	392.78	123	121.8	120.8	79.1	77.4	78
XP_005899056.1	FLNB	PREDICTED: filamin-B isoform X1 [Bos mutus]	35	76	133	65	2633	281.4	5.83	261.54	94.5	94.7	94.7	105.6	104.4	106.1
XP_005911314.1	DYNC1H1	PREDICTED: cytoplasmic dynein 1 heavy chain 1 [Bos mutus]	21	88	127	88	4617	528.6	6.47	249.61	110.3	111.8	110.3	89.4	89.7	88.5
XP_005890309.1	TLN2	PREDICTED: talin-2 [Bos mutus]	31	68	113	51	2542	271.3	5.57	253.18	101	102.3	101.3	101.5	97	96.8
XP_005890267.1	LAMA4	PREDICTED: laminin subunit alpha-4 isoform X1 [Bos mutus]	36	60	205	60	1824	202.6	6.29	426.67	126.1	123.4	124.8	74.7	76.3	74.7
XP_014334528.1	A2M	PREDICTED: alpha-2-macroglobulin isoform X1 [Bos mutus]	42	48	225	47	1515	168	6.14	505.61	96.9	95.3	96.5	103.7	103.9	103.7
XP_005898779.1	LMNA	PREDICTED: lamin isoform X1 [Bos mutus]	68	48	152	47	665	74.1	7.18	379.34	85	84.9	83.1	116.3	115.2	115.5
XP_005906616.1	ACSL1	PREDICTED: LOW QUALITY PROTEIN: long-chain-fatty-acid--CoA ligase 1 [Bos mutus]	54	38	188	37	699	78.2	7.21	410.77	112.8	111.5	110.8	88.3	88.5	88.2
XP_014333755.1	PLIN4	PREDICTED: LOW QUALITY PROTEIN: perilipin-4 [Bos mutus]	71	33	139	33	2472	244.7	9.5	322.84	135.9	135.1	135.2	63.8	64.7	65.2
XP_005910983.1	Lamb1	PREDICTED: laminin subunit beta-1 [Bos mutus]	33	49	156	48	1786	197.5	4.93	366.5	120.5	119.4	118	80.4	80.1	81.7
XP_005888295.1	MYO1C	PREDICTED: unconventional myosin-Ic [Bos mutus]	46	45	134	45	1063	121.9	9.25	279.43	107.3	109.9	108.1	92.3	91.1	91.3
XP_005887384.1	ACTB	PREDICTED: actin, cytoplasmic 1 [Bos mutus]	55	19	604	6	375	41.7	5.48	1275.54	103.1	98.3	104.9	96.3	101.3	96.1
XP_005895205.1	PLIN1	PREDICTED: perilipin-1 [Bos mutus]	59	25	213	25	516	55	6.48	550.39	130.9	131.4	131.4	68.3	68	70
XP_005901443.1	FGB	PREDICTED: fibrinogen beta chain isoform X1 [Bos mutus]	55	27	131	27	495	56.5	8.22	284.39	84.5	83.1	84	116.7	115.7	116
XP_005900984.1	EHD2	PREDICTED: EH domain-containing protein 2 isoform X1 [Bos mutus]	61	26	237	25	543	61.2	6.37	497.2	113.2	113.5	112	86.7	87.5	87.2
XP_014338931.1	HSPA1B	PREDICTED: heat shock 70 kDa protein 1B isoform X4 [Bos mutus]	58	32	134	26	641	70.2	5.92	320.8	111.9	109	110	90.3	89.1	89.7
XP_005903907.1	ANXA2	PREDICTED: annexin A2 [Bos mutus]	68	30	261	30	339	38.6	7.31	634.06	126.6	123.6	125.8	73.5	75.3	75.3
XP_005907616.1	MYH10	PREDICTED: myosin-10 isoform X4 [Bos mutus]	26	50	106	31	1973	228.6	5.5	261.93	96.5	96.9	97.6	103.1	101.7	104.2
XP_005892532.1	actc1	PREDICTED: LOW QUALITY PROTEIN: actin, alpha cardiac muscle 1 [Bos mutus]	58	20	358	9	385	42.9	5.39	799.69	94.2	89.7	96.2	105.7	109.1	105.1
XP_005892079.1	GPD1	PREDICTED: glycerol-3-phosphate dehydrogenase [NAD(+)], cytoplasmic isoform X1 [Bos mutus]	75	25	261	20	349	37.6	6.89	501.1	114	112.4	112.1	88	85.8	87.7
XP_005910210.1	ACTN4	PREDICTED: alpha-actinin-4 [Bos mutus]	46	36	101	26	884	102.3	5.5	259.63	96.3	95.3	95.1	106	103.4	104
XP_005909657.1	FN1	PREDICTED: fibronectin isoform X3 [Bos mutus]	23	43	88	43	2384	261.8	5.73	173.01	133.8	133.6	133.4	66.9	66.3	66.1
XP_005888226.1	ACACA	PREDICTED: acetyl-CoA carboxylase 1 isoform X1 [Bos mutus]	23	49	90	49	2383	269.7	6.44	194.69	119.9	121.5	120.3	79.2	79.6	79.5
XP_005901450.1	FGA	PREDICTED: fibrinogen alpha chain isoform X1 [Bos mutus]	42	35	182	35	795	87.9	6.18	406.2	85.3	84.9	85.1	114.4	115.4	115
XP_014335789.1	COL6A1	PREDICTED: collagen alpha-1(VI) chain [Bos mutus]	34	29	206	29	1022	108.1	5.39	481.77	90.3	88.7	89.6	110.2	110.3	111
XP_005905795.1	ACTN1	PREDICTED: alpha-actinin-1 isoform X1 [Bos mutus]	46	39	98	29	914	105.4	5.41	217.71	87.1	93.1	88.9	111.1	109.2	110.7
XP_005894652.1	HSPD1	PREDICTED: 60 kDa heat shock protein, mitochondrial isoform X1 [Bos mutus]	65	28	115	28	573	60.9	5.87	238.38	115.6	112.7	112.7	87.9	85.6	85.6
XP_014338803.1	MAP4	PREDICTED: microtubule-associated protein 4 isoform X1 [Bos mutus]	43	41	77	41	1098	114.5	5	173.5	120.5	118.1	117.4	83.5	79.8	80.6
XP_005889142.1	UTRN	PREDICTED: utrophin [Bos mutus]	20	61	77	61	3434	394.1	5.35	130.14	102.5	99.1	97.2	101.5	100.3	99.4
XP_005897483.1	MSN	PREDICTED: moesin [Bos mutus]	63	39	125	31	577	67.9	6.16	257.29	103.5	104.5	102.9	97.8	96.1	95.2
XP_005905707.1	NID1	PREDICTED: LOW QUALITY PROTEIN: nidogen-1 [Bos mutus]	32	33	129	33	1240	135.8	5.58	266.84	126.6	123.3	124.5	74.8	76.4	74.4
XP_005896537.1	TKT	PREDICTED: transketolase isoform X1 [Bos mutus]	49	27	121	27	623	67.7	7.47	260.02	122.9	120.6	121.8	78.4	77.8	78.5
XP_005907983.1	HBB	PREDICTED: hemoglobin subunit beta [Bos mutus]	73	14	620	14	145	16	7.64	1361.59	99.1	98.4	99.8	97.2	102.7	102.7
XP_005887216.1	IQGAP1	PREDICTED: ras GTPase-activating-like protein IQGAP1 isoform X1 [Bos mutus]	33	45	77	45	1629	186.2	6.64	153.79	98.6	100.7	97.7	102.4	100.3	100.2
XP_014333782.1	HSPA8	PREDICTED: LOW QUALITY PROTEIN: heat shock cognate 71 kDa protein [Bos mutus]	50	33	88	20	656	71.9	5.67	200.76	115.3	113.4	113.9	87	85.7	84.7
XP_005907107.1	IDH1	PREDICTED: isocitrate dehydrogenase [NADP] cytoplasmic [Bos mutus]	72	27	128	27	414	46.8	6.39	264.79	124.7	124.8	123.3	76.4	75.8	75
XP_005891620.1	AKAP12	PREDICTED: A-kinase anchor protein 12 [Bos mutus]	33	42	84	42	1697	182	4.36	173.25	133.2	133.9	134.4	67.9	64.7	65.8
XP_005897120.1	GC	PREDICTED: vitamin D-binding protein [Bos mutus]	62	26	127	26	474	53.2	5.52	274.34	68.3	67.2	67.5	133.2	132.2	131.6
XP_014334739.1	AOC3	PREDICTED: LOW QUALITY PROTEIN: membrane primary amine oxidase [Bos mutus]	28	17	113	11	733	81.2	6.33	304.7	102.1	102.2	102.5	96.8	96.6	99.9
XP_014332868.1	HSPA5	PREDICTED: 78 kDa glucose-regulated protein isoform X1 [Bos mutus]	51	34	85	31	659	72.8	5.2	192.19	114.7	114	111.4	87.3	85.9	86.7
XP_014336700.1	MYH14	PREDICTED: LOW QUALITY PROTEIN: myosin-14 [Bos mutus]	21	41	71	31	2006	227.7	5.67	147.22	117.1	121	120.6	81.9	80	79.5
XP_005909496.1	ACO2	PREDICTED: aconitate hydratase, mitochondrial [Bos mutus]	41	26	78	26	780	85.3	7.83	167.81	108.5	109.4	110.5	90.6	88.6	92.4
XP_005889702.1	TNS1	PREDICTED: tensin-1 isoform X3 [Bos mutus]	30	37	69	35	1737	185.8	7.61	155.97	112.2	111.6	112.1	88.8	87.1	88.2
XP_005892759.1	ENO1	PREDICTED: alpha-enolase [Bos mutus]	62	21	144	17	434	47.3	6.8	287.05	116.2	115.2	116.4	84.2	84.4	83.7
XP_005894605.1	NID2	PREDICTED: LOW QUALITY PROTEIN: nidogen-2 [Bos mutus]	28	31	99	31	1303	142.5	5.38	207.79	117.7	115.3	117.7	83.2	83	83.1
XP_005902399.2	Col6a2	PREDICTED: collagen alpha-2(VI) chain [Bos mutus]	25	26	120	26	1027	109.3	6.68	257.39	87.4	87.5	88.2	113	112.2	111.7
XP_005897385.1	ANXA6	PREDICTED: annexin A6 [Bos mutus]	51	38	101	36	673	75.8	5.9	206.77	122.1	119.7	122.6	78.1	79.9	77.5
XP_014332822.1	HSPB1	PREDICTED: heat shock protein beta-1 [Bos mutus]	81	19	138	19	201	22.4	6.4	336.87	110.4	111.7	111.5	88.3	89.7	88.5
XP_005888733.1	PGK1	PREDICTED: phosphoglycerate kinase 1 [Bos mutus]	66	27	88	27	417	44.5	8.27	209.33	114.9	111	113	87	87	87.1
XP_005892348.1	CLTC	PREDICTED: clathrin heavy chain 1 isoform X1 [Bos mutus]	28	37	67	37	1675	191.5	5.69	130.94	107.4	105.2	107.4	92.4	91.9	95.8
XP_014331782.1	GSN	PREDICTED: gelsolin [Bos mutus]	47	26	113	26	766	84.4	5.58	221.99	87.2	85.9	87.5	114.2	112.4	112.9
XP_014336356.1	HSP90AA1	PREDICTED: LOW QUALITY PROTEIN: heat shock protein HSP 90-alpha [Bos mutus]	38	28	108	21	733	84.7	4.98	217.68	104.1	103	103.3	96.5	95.2	97.9
XP_005896204.2	APOA4	PREDICTED: apolipoprotein A-IV [Bos mutus]	62	26	88	26	405	46	5.81	210.63	85.3	85.3	84.9	114.5	114.4	115.6
XP_014333911.1	TUBA1A	PREDICTED: tubulin alpha-1A chain isoform X1 [Bos mutus]	54	20	192	5	575	63.9	5.11	422.57	114.3	114.1	113.6	86.7	85.7	85.6
XP_005890893.1	SERPINC1	PREDICTED: antithrombin-III [Bos mutus]	58	26	101	26	465	52.4	6.8	206.86	72.7	71.8	71.6	128.7	127.4	127.8
XP_005903903.1	FBP1	PREDICTED: fructose-1,6-bisphosphatase 1 [Bos mutus]	57	20	94	20	338	36.7	6.99	195.54	94.2	94.9	93.3	105.7	105.9	106
XP_005911872.2	HSPA2	PREDICTED: heat shock-related 70 kDa protein 2 [Bos mutus]	49	33	63	21	644	70.9	6.7	143.12	121.8	121.1	120.1	79.2	79.5	78.3
XP_005892257.1	ANXA5	PREDICTED: annexin A5 [Bos mutus]	68	24	112	23	321	36	5	256.48	115.5	113.2	114.2	85	85.7	86.4
XP_005903509.1	ATP5F1B	PREDICTED: ATP synthase subunit beta, mitochondrial [Bos mutus]	53	20	110	20	528	56.3	5.27	191.25	111.6	108.5	111.3	88.5	91.3	88.8
XP_005904960.1	PCK2	PREDICTED: phosphoenolpyruvate carboxykinase [GTP], mitochondrial [Bos mutus]	46	23	70	22	640	70.7	8.03	173.43	94.4	93.9	94.3	106.8	104.5	106.2
XP_005892407.1	ATP5F1A	PREDICTED: ATP synthase subunit alpha, mitochondrial isoform X1 [Bos mutus]	52	28	108	28	553	59.7	9.19	210.02	106	105.7	104.8	95.7	93.5	94.2
XP_005907175.1	HPX	PREDICTED: hemopexin [Bos mutus]	49	23	136	23	459	52.1	7.4	287.93	83.8	81.3	82.8	116.6	118.2	117.2
XP_005895758.1	HADHA	PREDICTED: trifunctional enzyme subunit alpha, mitochondrial isoform X1 [Bos mutus]	40	24	77	24	763	83.2	9.06	177.2	113.1	111.8	112	87.3	87.8	88.1
XP_005898313.1	MTHFD1	PREDICTED: C-1-tetrahydrofolate synthase, cytoplasmic [Bos mutus]	43	37	65	37	935	101.1	7.09	144.66	129.7	129	128.9	71.8	68.7	71.9
XP_005889753.2	DES	PREDICTED: desmin, partial [Bos mutus]	60	26	117	21	398	46.2	4.97	277.12	61.3	63.5	64.2	137.8	136.2	137
XP_005894535.1	Aldoa	PREDICTED: fructose-bisphosphate aldolase A [Bos mutus]	62	22	134	19	364	39.4	8.19	289.23	125.5	125.3	123.7	75.4	75.7	74.5
XP_005902694.1	CDH13	PREDICTED: cadherin-13, partial [Bos mutus]	35	21	86	21	660	72.3	5.12	185.47	107.3	108	110.5	91.7	91.1	91.5
XP_005897322.1	FABP4	PREDICTED: fatty acid-binding protein, adipocyte isoform X1 [Bos mutus]	70	12	484	11	132	14.7	5.36	1210.6	100	101.6	100.8	98.4	101.4	97.8
XP_005893294.1	LDHB	PREDICTED: L-lactate dehydrogenase B chain [Bos mutus]	46	17	97	14	334	36.7	6.44	226.13	123.9	119.9	120.3	78	78.1	79.9
XP_005901446.1	FGG	PREDICTED: fibrinogen gamma chain isoform X1 [Bos mutus]	49	20	79	20	443	50.2	5.72	208.23	80.2	78.4	78.6	122.7	120	120.2
XP_005900832.1	TPM2	PREDICTED: tropomyosin beta chain isoform X2 [Bos mutus]	64	27	133	10	284	33	4.67	251.88	64.6	66.7	65.4	135.3	134.5	133.4
XP_005898984.1	F2	PREDICTED: prothrombin isoform X1 [Bos mutus]	48	23	62	23	625	70.4	6.43	114.17	79.8	82.1	79.4	123.4	117.2	118.2
XP_014335153.1	PLG	PREDICTED: plasminogen isoform X1 [Bos mutus]	41	32	70	32	808	90.9	7.69	145.2	76.7	77.7	78	124.5	120.3	122.9
XP_005897325.1	FABP5	PREDICTED: fatty acid-binding protein, epidermal [Bos mutus]	70	14	137	14	135	15.1	7.69	355.76	83.6	81	80.2	120.1	117.8	117.3
XP_005909822.1	SPTB	PREDICTED: spectrin beta chain, erythrocytic [Bos mutus]	21	41	62	36	2331	268.2	5.29	104.84	102.4	104.9	104.5	97.7	94.4	96
XP_005896547.1	ITIH1	PREDICTED: inter-alpha-trypsin inhibitor heavy chain H1 [Bos mutus]	28	21	67	21	906	101.1	6.95	165.45	67.6	69.5	68.2	130.9	130.7	133.2
XP_005887907.1	ALDH1A1	PREDICTED: LOW QUALITY PROTEIN: retinal dehydrogenase 1 [Bos mutus]	48	22	103	20	499	54.7	6.65	210.47	114.1	113.2	112.4	88.1	86	86.3
XP_014333701.1	ACAA2	PREDICTED: 3-ketoacyl-CoA thiolase, mitochondrial [Bos mutus]	57	16	68	16	414	44.2	8.06	153.41	108.8	111.6	109.1	90.8	89.5	90.1
XP_005891803.1	DYSF	PREDICTED: LOW QUALITY PROTEIN: dysferlin [Bos mutus]	22	41	55	38	2113	240	5.6	95.81	102.4	102.7	101.6	97.9	97.7	97.7
XP_014336822.1	P4HB	PREDICTED: protein disulfide-isomerase isoform X1 [Bos mutus]	54	25	76	25	532	59	5.39	165.91	119.8	116.1	118.5	81.3	81.3	83
XP_005905316.1	FLNC	PREDICTED: filamin-C isoform X1 [Bos mutus]	16	35	52	22	2720	290.2	5.99	104.62	79.3	82	84	115.6	121.4	117.7
XP_005896267.1	SERPINA1	PREDICTED: alpha-1-antitrypsin [Bos mutus]	46	21	123	20	416	46.1	6.35	272.29	78.7	79.6	83.5	118.3	120.7	119.2
XP_005902501.1	CP	PREDICTED: ceruloplasmin [Bos mutus]	33	26	76	26	1060	120.7	6.07	161.97	91.6	92.6	93.1	108.2	106.9	107.6
XP_005892778.1	PGD	PREDICTED: 6-phosphogluconate dehydrogenase, decarboxylating isoform X2 [Bos mutus]	41	21	83	21	483	53.1	7.09	175.26	128.6	124.9	126.2	72.2	73.9	74.2
XP_005900221.1	HSPA9	PREDICTED: stress-70 protein, mitochondrial [Bos mutus]	36	27	64	26	679	73.7	6.3	111.02	106.3	106.4	104.5	95.1	94.7	93
XP_005887908.1	ANXA1	PREDICTED: annexin A1 [Bos mutus]	54	20	105	19	346	38.9	6.81	214.58	123.5	123.1	121.5	76.7	77.1	78.1
XP_005900818.1	VCP	PREDICTED: transitional endoplasmic reticulum ATPase [Bos mutus]	41	26	74	26	806	89.2	5.26	135.39	119.9	117.8	118.9	80.4	81.1	81.9
XP_005899263.1	Cavin1	PREDICTED: polymerase I and transcript release factor isoform X1 [Bos mutus]	31	20	115	20	456	50.1	6.15	255.06	112.8	111.9	111.2	86.9	88.8	88.5
XP_005890951.1	CAT	PREDICTED: catalase [Bos mutus]	52	24	182	24	527	59.9	7.28	382.19	114.1	115.6	114.8	85.2	84.7	85.7
XP_005897237.1	MCAM	PREDICTED: cell surface glycoprotein MUC18 [Bos mutus]	30	21	71	21	670	74.2	6.02	148.53	133.9	130.1	131.2	66.8	69.8	68.2
XP_005903486.1	ESYT1	PREDICTED: LOW QUALITY PROTEIN: extended synaptotagmin-1 [Bos mutus]	34	32	52	32	1109	123.2	5.81	98.54	125	123.3	124.9	74.9	76.7	75.3
XP_014337370.1	CALD1	PREDICTED: caldesmon [Bos mutus]	33	25	42	25	763	88.8	5.68	107.06	82.7	82.3	82.4	116	120.5	116.1
XP_005892885.1	YWHAG	PREDICTED: 14-3-3 protein gamma isoform X1 [Bos mutus]	58	16	96	11	247	28.3	4.89	191.31	113.7	110.7	110.9	87.5	88.8	88.5
XP_005892665.1	PDIA3	PREDICTED: protein disulfide-isomerase A3 [Bos mutus]	44	24	80	24	505	56.9	6.81	196.25	107.9	102.6	106.1	94.8	94.5	94.1
XP_005890315.1		PREDICTED: tropomyosin alpha-1 chain isoform X3 [Bos mutus]	62	26	120	1	284	32.7	4.74	235.54	97.5	105.6	107	83	104.6	102.4
XP_005890311.1		PREDICTED: tropomyosin alpha-1 chain isoform X6 [Bos mutus]	60	27	117	5	284	32.8	4.78	228.36	70.1	69.9	70.7	130.9	129	129.3
XP_005900146.1	Hsp90ab1	PREDICTED: heat shock protein HSP 90-beta [Bos mutus]	29	22	84	13	740	85.1	4.98	173.69	109.8	111.1	113.1	89.3	87.7	89
XP_005890313.1		PREDICTED: tropomyosin alpha-1 chain isoform X7 [Bos mutus]	59	24	126	4	284	32.6	4.74	255.36	58.8	59.6	61.3	140.8	140.3	139.2
XP_014338013.1	COL14A1	PREDICTED: collagen alpha-1(XIV) chain, partial [Bos mutus]	22	26	45	26	1381	152.4	5.15	100.43	90	91.1	90	107.5	109	112.5
XP_005901166.1	SPTA1	PREDICTED: LOW QUALITY PROTEIN: spectrin alpha chain, erythrocytic 1 [Bos mutus]	18	39	54	39	2410	281	4.94	69.79	101.1	102.9	103.3	98.5	97.8	96.4
XP_005890244.1	ITGB1	PREDICTED: integrin beta-1 isoform X2 [Bos mutus]	30	20	48	20	798	88	5.43	106.36	103.4	102.9	101.6	98.2	96.6	97.3
XP_005888292.1	YWHAE	PREDICTED: 14-3-3 protein epsilon isoform X1 [Bos mutus]	67	19	73	17	255	29.2	4.74	159.15	106.9	106.8	107.8	93	91.9	93.6
XP_005892278.1	HIST1H1C	PREDICTED: histone H1.2 [Bos mutus]	46	14	134	2	213	21.3	11	327.7	83.1	80.5	83.7	114.9	121.2	116.7
XP_014337554.1	GAPDH	PREDICTED: LOW QUALITY PROTEIN: glyceraldehyde-3-phosphate dehydrogenase [Bos mutus]	55	17	106	16	333	35.8	8.35	248	114	113.3	114.2	85.6	86.6	86.3
XP_005887072.1	YWHAZ	PREDICTED: 14-3-3 protein zeta/delta [Bos mutus]	57	15	53	11	245	27.7	4.79	133.11	105.9	103.6	104	96.8	95.1	94.7
XP_005889745.1	TUBA4A	PREDICTED: tubulin alpha-4A chain isoform X1 [Bos mutus]	42	16	166	1	455	50.6	5.06	356.3	110.4	103.5	111.4	90.3	96.1	88.3
XP_005892888.1	MDH2	PREDICTED: malate dehydrogenase, mitochondrial isoform X1 [Bos mutus]	55	16	86	16	338	35.7	8.54	198.15	114.1	113.6	113.1	86.8	85.5	86.9
XP_014338037.1	NUMA1	PREDICTED: nuclear mitotic apparatus protein 1 [Bos mutus]	19	35	42	35	2121	237.5	5.63	80.82	91.1	96.9	95.3	105.7	105.5	105.6
XP_014333821.1	Apoa1	PREDICTED: apolipoprotein A-I, partial [Bos mutus]	80	15	137	15	154	17.9	5.49	317.6	81.8	82.5	81	118.1	118.5	118.1
XP_005902410.1	EEF1A1	PREDICTED: elongation factor 1-alpha 1 [Bos mutus]	49	16	94	16	462	50.1	9.01	204.55	117.3	113.7	113.9	85.2	85.3	84.6
XP_014334619.1	SORBS1	PREDICTED: LOW QUALITY PROTEIN: sorbin and SH3 domain-containing protein 1 [Bos mutus]	19	23	52	22	1329	146.6	7.12	118.87	124	120.5	117.6	79.5	80.3	78
XP_014333951.1	ITGA6	PREDICTED: integrin alpha-6 [Bos mutus]	32	26	50	26	994	110.9	7.3	92.29	110.5	113.2	108.7	93.3	87.7	86.6
XP_014335563.1	TNXB	PREDICTED: LOW QUALITY PROTEIN: tenascin-X, partial [Bos mutus]	12	37	46	37	4244	458.4	5.12	76.02	96	99.5	101.6	99.8	95.7	107.4
XP_005905655.1	PKM	PREDICTED: pyruvate kinase PKM isoform X2 [Bos mutus]	44	20	52	1	531	57.9	7.85	121.77	95.7	105.4	91.2	101.2	100.6	105.8
XP_014338145.1	LIPE	PREDICTED: hormone-sensitive lipase isoform X1 [Bos mutus]	35	22	63	22	799	87.8	8.15	138.66	114.7	115.1	114.9	84.8	84.3	86.2
XP_005907547.1	TPI1	PREDICTED: triosephosphate isomerase isoform X1 [Bos mutus]	57	13	49	13	286	30.6	6.55	133.78	105.4	101.2	102	95.9	97.7	97.7
XP_014338656.1	HBA	PREDICTED: hemoglobin subunit alpha-1 [Bos mutus]	63	9	781	8	142	15.2	8.44	2031.52	99.3	99.2	98.8	98.1	99.5	105.1
XP_005892389.2	ACSS3	PREDICTED: acyl-CoA synthetase short-chain family member 3, mitochondrial, partial [Bos mutus]	29	18	58	18	637	70	8.09	124.09	116.4	116.3	114	84.7	84.9	83.7
XP_005893652.1	ANXA4	PREDICTED: annexin A4 isoform X1 [Bos mutus]	64	21	47	21	319	35.9	5.72	89.96	99	100.2	100	101.8	97.9	101.2
XP_014334799.1	HSPA12A	PREDICTED: heat shock 70 kDa protein 12A [Bos mutus]	29	21	45	21	765	84.5	7.24	110.17	141	139.8	138.7	59.7	56.7	64.1
XP_005899371.1	FERMT2	PREDICTED: fermitin family homolog 2 isoform X1 [Bos mutus]	34	22	48	22	687	78.6	6.7	105.22	102	102.5	100.2	97.8	97	100.5
XP_005889782.1	OXCT1	PREDICTED: succinyl-CoA:3-ketoacid coenzyme A transferase 1, mitochondrial [Bos mutus]	43	17	58	17	520	56.4	8.34	106.46	109.4	112.6	109.5	91.2	87.2	90.2
XP_014337689.1	FHL1	PREDICTED: four and a half LIM domains protein 1 isoform X2 [Bos mutus]	64	17	68	17	299	33.8	8.35	141.33	98.4	98.5	98.8	101.2	102.4	100.7
XP_005901150.1	ORM1	PREDICTED: alpha-1-acid glycoprotein 1 [Bos mutus]	47	13	110	13	202	23.1	5.66	221.13	79.2	77.2	77.9	120.8	123	121.8
XP_005907336.2	Cavin2	PREDICTED: serum deprivation-response protein, partial [Bos mutus]	43	15	60	15	465	51.3	5.33	137.89	111.7	112.6	111.8	86.5	88.6	88.8
XP_005896018.1	EEF2	PREDICTED: elongation factor 2 [Bos mutus]	38	26	54	25	858	95.3	6.83	91.42	105.4	106.3	105.6	95.7	93.2	93.8
XP_005894099.1	CFL1	PREDICTED: cofilin-1 isoform X1 [Bos mutus]	82	20	70	18	166	18.5	8	122.95	106.2	101.2	105.7	96.3	94.9	95.7
XP_005893840.1	CFB	PREDICTED: complement factor B [Bos mutus]	32	20	47	20	770	86.3	8.02	97.91	91.1	92.3	90.2	110.5	107.8	108.2
XP_005895210.1	ANPEP	PREDICTED: aminopeptidase N [Bos mutus]	28	23	48	23	980	110.7	5.38	103.34	126.5	125.4	125.9	76.2	73.6	72.4
XP_005905654.1	PKM	PREDICTED: pyruvate kinase PKM isoform X1 [Bos mutus]	41	20	49	1	536	58.5	7.53	118.71	93.7	94.8	95.4	105.5	104.9	105.8
XP_014333052.1	C4A	PREDICTED: LOW QUALITY PROTEIN: complement C4-A [Bos mutus]	21	17	38	6	1070	116.3	7.01	92.07	96.8	101	98.8	104.6	100.1	98.7
XP_005907207.1	POSTN	PREDICTED: periostin isoform X5 [Bos mutus]	30	21	34	21	781	87.1	7.65	74.89	79.5	83.8	81	119.2	117.6	119
XP_005892271.1	Hist1h1e	PREDICTED: histone H1.4 [Bos mutus]	37	13	123	1	219	21.9	11.03	290.79	96.2	86.9	93.8	104.9	112.2	106.1
XP_005907895.1	SERPINA3-7	PREDICTED: serpin A3-7 [Bos mutus]	33	15	128	7	421	47.3	6.05	314.44	90.6	88.6	91.7	107.9	109.7	111.5
XP_005900444.1	EZR	PREDICTED: ezrin isoform X1 [Bos mutus]	41	25	69	17	581	68.7	6.42	139.91	106.7	107.8	108	91.3	91.2	95
XP_005889880.1	RDX	PREDICTED: radixin isoform X1 [Bos mutus]	44	26	59	18	604	71	6.6	108.32	109	108	107.1	93.1	90	92.8
XP_005900512.1	DPYSL3	PREDICTED: dihydropyrimidinase-related protein 3 [Bos mutus]	34	18	37	16	684	74	6.4	71.95	92.7	93.7	93.5	105.5	110.1	104.6
XP_005900418.1	IMMT	PREDICTED: MICOS complex subunit MIC60 isoform X1 [Bos mutus]	33	22	35	22	765	84.5	6.61	79.1	115.9	110.8	111.9	86.8	87.9	86.7
XP_014338569.1	LUM	PREDICTED: lumican [Bos mutus]	42	11	122	11	342	38.8	6.35	271.21	78.1	78.6	78.7	123.4	121.3	119.9
XP_005902645.1	ALDH2	PREDICTED: aldehyde dehydrogenase, mitochondrial [Bos mutus]	47	15	51	14	419	45.6	5.99	101.92	114.4	118	116.9	78.9	89.6	82.4
XP_005901020.1	GDI2	PREDICTED: rab GDP dissociation inhibitor beta isoform X1 [Bos mutus]	51	21	46	16	445	50.6	6.71	71.43	109.9	111.9	107.3	90.7	89.2	91
XP_005890387.1	COL1A1	PREDICTED: collagen alpha-1(I) chain [Bos mutus]	16	20	60	20	1472	139.7	5.78	125.43	139.1	138.9	140.8	58.6	62.2	60.4
XP_005895013.1	SELENBP1	PREDICTED: selenium-binding protein 1 [Bos mutus]	48	18	65	18	500	55	6.76	136.78	88.5	88	89.1	111.6	111.3	111.5
XP_005911983.1	PEBP1	PREDICTED: LOW QUALITY PROTEIN: phosphatidylethanolamine-binding protein 1 [Bos mutus]	77	14	59	14	188	20.9	8.63	141.7	107	109.2	105.7	95.4	90.7	92
XP_005903293.1	SERPINH1	PREDICTED: serpin H1 [Bos mutus]	36	17	54	17	418	46.5	8.97	122.75	132	136	132.7	66.5	66	66.9
XP_014333648.1	VWF	PREDICTED: von Willebrand factor [Bos mutus]	13	30	33	30	2771	303.2	5.58	54.56	88	89.4	89.2	112.7	110.2	110.6
XP_014333141.1	LAMA5	PREDICTED: LOW QUALITY PROTEIN: laminin subunit alpha-5 [Bos mutus]	9	29	39	29	3874	420.2	6.87	58.26	93.3	100.5	98	106.4	99.3	102.6
XP_014338814.1	KNG1	PREDICTED: kininogen-1 isoform X1 [Bos mutus]	32	20	52	1	642	71.3	6.77	125.17	77.2	75.6	75.1	126.8	121.8	123.5
XP_005910098.1	Tpm3	PREDICTED: tropomyosin alpha-3 chain isoform X3 [Bos mutus]	56	21	94	1	248	28.8	4.72	167.49	104	104.4	104.2	97.6	96.2	93.6
XP_005887462.2	Lmnb1	PREDICTED: lamin-B1 [Bos mutus]	40	23	50	22	557	63.3	5.07	105.87	90	94	92.2	108.9	107.5	107.4
XP_005899141.1	HSP90B1	PREDICTED: endoplasmin [Bos mutus]	30	23	51	21	804	92.4	4.84	106.18	107	105	105.3	94.5	93.5	94.7
XP_005904072.1	CKB	PREDICTED: creatine kinase B-type [Bos mutus]	49	13	45	12	381	42.7	5.78	86.12	127.6	128.5	128.4	71.5	71.4	72.7
XP_005907886.1	CCT8	PREDICTED: T-complex protein 1 subunit theta isoform X1 [Bos mutus]	44	23	37	1	557	60.5	5.67	97.11	109.5	109.2	108.5	91.4	90.5	90.9
XP_005891307.1	AFM	PREDICTED: LOW QUALITY PROTEIN: afamin [Bos mutus]	40	22	40	22	604	69.5	5.87	80.36	75.3	78.5	74.9	125.2	124.3	121.8
XP_005888909.1	Gnb1	PREDICTED: guanine nucleotide-binding protein G(I)/G(S)/G(T) subunit beta-1 isoform X1 [Bos mutus]	44	11	33	7	340	37.4	6	89.39	108	110.8	105.8	94	91.8	89.7
XP_005907888.1	CCT8	PREDICTED: T-complex protein 1 subunit theta isoform X3 [Bos mutus]	47	23	37	1	529	57.6	5.33	96.76	104.8	104.2	101	101.5	90.1	98.2
XP_005904628.1	Rrbp1	PREDICTED: ribosome-binding protein 1 [Bos mutus]	28	26	36	26	966	107.1	5.63	66.19	104.7	109.5	111.6	92.9	91	90.3
XP_014339019.1	C4A	PREDICTED: LOW QUALITY PROTEIN: complement C4-A-like, partial [Bos mutus]	26	18	41	10	860	94.9	9.14	93.27	96.1	96.9	95.7	102.8	102.9	105.6
XP_005904622.1	MYH11	PREDICTED: myosin-11, partial [Bos mutus]	42	19	52	15	467	52.9	6.89	118.13	70.9	69.3	70.9	129.2	130.2	129.6
XP_005910825.1	KNG1	PREDICTED: kininogen-1 isoform X3 [Bos mutus]	46	20	56	1	436	48.4	6.3	130.17	94.5	90.7	91.2	103.1	106.8	113.8
XP_005910097.1	Tpm3	PREDICTED: tropomyosin alpha-3 chain isoform X4 [Bos mutus]	57	21	84	1	248	28.9	4.72	159.26	98.2	104.2	100.1	95.1	106.2	96.2
XP_005903058.1	DPYSL2	PREDICTED: dihydropyrimidinase-related protein 2 isoform X1 [Bos mutus]	27	15	39	12	677	73.5	6.35	84.57	99.7	97	100.6	100.3	100.7	101.7
XP_005901660.1	IGLL5	PREDICTED: immunoglobulin lambda-like polypeptide 5, partial [Bos mutus]	28	7	146	7	274	29	9.2	475.21	78.9	76.6	86.4	107.3	115.7	135.1
XP_005907016.1	Tubb5	PREDICTED: tubulin beta chain isoform X2 [Bos mutus]	40	14	134	2	444	49.5	4.75	296.51	110.6	112.5	113.4	89.2	86.6	87.9
XP_005904936.1	CAP1	PREDICTED: adenylyl cyclase-associated protein 1 isoform X1 [Bos mutus]	47	18	42	16	472	51.3	7.52	99.62	104.4	104.1	102.2	97.8	95	96.5
XP_005903608.1	PC	PREDICTED: pyruvate carboxylase, mitochondrial [Bos mutus]	21	21	32	21	1178	129.6	6.74	68.59	107.1	110.3	109.4	92.3	90.2	90.7
XP_014332607.1	HIST1H3A	PREDICTED: uncharacterized protein LOC102280563 [Bos mutus]	46	13	240	7	334	37.1	11.3	615.3	91.3	80.7	95.7	108.2	117.5	106.6
XP_014332534.1	ECHDC1	PREDICTED: ethylmalonyl-CoA decarboxylase [Bos mutus]	67	12	52	12	233	25.4	6.25	105.82	113.8	112.2	111.8	88.3	86.1	87.9
XP_005891355.1	Gstm5	PREDICTED: glutathione S-transferase Mu 3 [Bos mutus]	72	17	98	14	225	26.8	7.24	206.3	105.5	102.4	103.7	96.1	96.1	96.2
XP_005901333.1	MDH1	PREDICTED: malate dehydrogenase, cytoplasmic isoform X1 [Bos mutus]	49	16	44	16	334	36.4	6.58	111.06	110.4	105.9	106.4	91.7	92.2	93.3
XP_005892265.1	HIST1H1D	PREDICTED: histone H1.3 [Bos mutus]	34	12	86	5	221	22.1	10.96	267.58	86.9	82	86.1	115	117.2	113
XP_005910051.1	GLUD1	PREDICTED: glutamate dehydrogenase 1, mitochondrial [Bos mutus]	38	19	31	19	490	54.3	7.8	76.65	106.8	106.8	105.1	95.1	92.7	93.5
XP_005909247.1		PREDICTED: primary amine oxidase, liver isozyme [Bos mutus]	21	13	50	6	883	98.5	6.23	137.13	91.2	90	90.7	111	109.1	107.9
XP_005890453.1	TGFBI	PREDICTED: transforming growth factor-beta-induced protein ig-h3 [Bos mutus]	32	18	35	18	683	74.5	7.39	71.34	88.4	87.3	88.7	113	110.7	111.8
XP_005909205.1	ACO1	PREDICTED: cytoplasmic aconitate hydratase [Bos mutus]	35	25	42	25	889	98.2	8.09	66.69	106.9	106.2	104.6	94.6	94.2	93.5
XP_005901221.1	PGAM1	PREDICTED: phosphoglycerate mutase 1 [Bos mutus]	48	9	85	7	254	28.8	7.18	178.38	105.8	103.3	105.3	96.2	94.4	95.1
XP_005898591.1	PLS3	PREDICTED: plastin-3 isoform X1 [Bos mutus]	28	17	59	13	639	71.8	5.62	107.28	102.7	102.9	100.3	99	97.2	97.9
XP_005904896.1	GANAB	PREDICTED: neutral alpha-glucosidase AB isoform X1 [Bos mutus]	25	22	41	22	966	109.4	6.2	87.53	109.5	110.4	109.4	93.3	88.1	89.3
XP_005910148.1	DCN	PREDICTED: decorin [Bos mutus]	35	13	96	13	360	39.9	8.51	237.23	72.5	71.3	70.8	129	128.9	127.5
XP_005894194.2	STIP1	PREDICTED: stress-induced-phosphoprotein 1 isoform X2 [Bos mutus]	38	23	39	23	599	68.8	8.63	81.91	105.2	104.8	105.8	95	95.2	94
XP_014335617.1	ANK1	PREDICTED: ankyrin-1 [Bos mutus]	14	21	33	21	2005	219.8	6.46	65.01	99.3	105	103.9	99.8	94.1	98
XP_005895753.1	HADHB	PREDICTED: trifunctional enzyme subunit beta, mitochondrial isoform X1 [Bos mutus]	30	14	48	14	496	53.7	9.42	87.13	114.3	112	113.3	85.3	86.2	88.9
XP_005893863.1	ALDH6A1	PREDICTED: methylmalonate-semialdehyde dehydrogenase [acylating], mitochondrial [Bos mutus]	33	17	37	17	537	58	8.07	90.84	93.5	95.4	96.2	105.4	103.8	105.6
XP_014336093.1	YWHAB	PREDICTED: 14-3-3 protein beta/alpha isoform X1 [Bos mutus]	53	12	53	6	264	29.8	5.31	119.77	95.7	92.4	95	107.6	102.2	107.1
XP_005891222.1	tubb	PREDICTED: tubulin beta chain isoform X1 [Bos mutus]	31	10	130	1	444	49.4	4.82	300.01	129.5	135.8	132.3	68.2	69.2	65
XP_005911833.1	HRG	PREDICTED: LOW QUALITY PROTEIN: histidine-rich glycoprotein [Bos mutus]	27	15	55	15	511	57.8	7.52	98.15	76.2	75.7	77.4	125.7	122.4	122.6
XP_005910864.1	DBI	PREDICTED: acyl-CoA-binding protein isoform X2 [Bos mutus]	74	7	75	7	87	10	6.57	187.01	137.5	130.6	132.5	65.7	67.1	66.6
XP_014332085.1	TJP1	PREDICTED: tight junction protein ZO-1 [Bos mutus]	14	22	29	22	1802	199.5	6.68	55.89	98.9	104.3	102.2	98.6	97.3	98.7
XP_005901531.1		PREDICTED: tropomyosin alpha-4 chain isoform X1 [Bos mutus]	51	20	112	4	284	32.7	4.74	187.14	95.6	92.4	94.2	104.8	107	106
XP_005905570.1	YWHAQ	PREDICTED: 14-3-3 protein theta [Bos mutus]	53	14	39	9	245	27.7	4.82	97.26	90.1	88.9	85.2	112	111.5	112.3
XP_005909413.1	PRKAR2A	PREDICTED: cAMP-dependent protein kinase type II-alpha regulatory subunit isoform X1 [Bos mutus]	57	18	48	15	401	45.1	4.93	95.31	125.1	127.9	125.3	76	71.6	74.2
XP_005902217.1	KRT8	PREDICTED: keratin, type II cytoskeletal 8 [Bos mutus]	33	17	53	12	478	53.6	5.69	119.42	98	94.5	95.5	105.2	102.7	104.1
XP_005896054.1	TGM2	PREDICTED: protein-glutamine gamma-glutamyltransferase 2 isoform X1 [Bos mutus]	28	16	36	16	685	76.9	5.3	69.34	112	118.9	113.1	86.8	83.7	85.4
XP_005898832.1	NES	PREDICTED: nestin [Bos mutus]	19	25	33	25	1501	162.4	4.3	67.12	91.2	92.8	92.7	109.4	106.2	107.7
XP_005888447.1	LMNB2	PREDICTED: lamin-B2 [Bos mutus]	28	20	31	19	701	77.9	5.49	75.27	81.4	84.7	82.5	119.4	115.8	116.2
XP_005892141.1	TAGLN2	PREDICTED: transgelin-2 [Bos mutus]	76	12	42	11	199	22.4	8.24	85.67	101.9	97.9	100.9	102.1	98.5	98.7
XP_005893926.1	EPB41	PREDICTED: protein 4.1 [Bos mutus]	25	17	32	16	860	96.1	5.53	72.81	117.2	116.9	114.2	83.7	84.1	83.9
XP_005895181.1	RNH1	PREDICTED: ribonuclease inhibitor [Bos mutus]	36	12	23	12	456	48.7	4.7	62.14	94.6	96.2	92.5	106.4	105.5	104.7
XP_005892755.1	PARK7	PREDICTED: protein deglycase DJ-1 [Bos mutus]	65	13	51	13	189	20	7.33	112.04	107.1	104.7	105.9	94.8	92.6	94.8
XP_014336307.1	ACAT1	PREDICTED: acetyl-CoA acetyltransferase, mitochondrial [Bos mutus]	40	12	27	12	337	35.7	8.03	68.33	97.1	96.5	97.9	103.6	101.9	103
XP_005900500.1	AHCY	PREDICTED: adenosylhomocysteinase [Bos mutus]	37	16	39	16	432	47.8	6.18	91.29	93.9	97.4	95.1	105	104.5	104.1
XP_005894329.1	PDIA4	PREDICTED: LOW QUALITY PROTEIN: protein disulfide-isomerase A4 [Bos mutus]	23	14	31	14	758	83.9	5.12	75.9	106.6	107.2	105.1	94.6	92.9	93.5
XP_014335651.1	PNP	PREDICTED: purine nucleoside phosphorylase-like [Bos mutus]	46	8	49	3	210	23.4	6.8	101.5	100.6	104.2	104.5	97.7	97.1	96
XP_005895091.1	AOX1	PREDICTED: aldehyde oxidase [Bos mutus]	18	22	31	22	1339	147.3	7.28	70.18	110.4	108.3	112.1	89.6	89.1	90.5
XP_005891359.1	GSTM1	PREDICTED: glutathione S-transferase Mu 1 isoform X1 [Bos mutus]	59	13	136	3	218	25.6	7.39	301.48	96.9	94.5	94.9	104.7	105.2	103.7
XP_005899459.1	OGDH	PREDICTED: 2-oxoglutarate dehydrogenase, mitochondrial isoform X1 [Bos mutus]	20	21	35	21	1038	117.5	6.8	47.77	105.9	104.9	105.9	95.9	91.9	95.5
XP_005901213.1	CCT2	PREDICTED: T-complex protein 1 subunit beta [Bos mutus]	46	18	30	18	488	52.6	6.74	61.28	105.8	108.9	110.9	91.8	91.1	91.4
XP_005899358.1	CAST	PREDICTED: calpastatin isoform X1 [Bos mutus]	30	18	33	18	786	84	5.54	53.55	115.8	116.8	114	83.9	82.8	86.6
XP_005887406.2	FSCN1	PREDICTED: fascin, partial [Bos mutus]	44	18	33	18	477	53.1	7.15	69.51	82.3	86.4	85.3	116.2	111.6	118.2
XP_005888882.1	MVP	PREDICTED: major vault protein isoform X1 [Bos mutus]	29	20	26	20	894	99.1	5.55	56.4	110.4	113.7	115.9	86.2	86.5	87.4
XP_005895562.1	ITIH2	PREDICTED: inter-alpha-trypsin inhibitor heavy chain H2 [Bos mutus]	21	20	39	20	946	106	7.83	81.08	69.4	69.6	70.3	134.2	128.2	128.3
XP_014335608.1	TUBB4A	PREDICTED: tubulin beta-4A chain isoform X1 [Bos mutus]	41	13	77	3	455	50.5	4.89	142.06	115.9	116.7	117.5	84.9	83.1	82.1
XP_014338749.1	HNRNPU	PREDICTED: heterogeneous nuclear ribonucleoprotein U [Bos mutus]	19	16	29	16	766	84.8	6.09	60.79	86.4	85.4	86.2	114.5	114.7	112.7
XP_005893239.2	Gnb2	PREDICTED: guanine nucleotide-binding protein G(I)/G(S)/G(T) subunit beta-2 [Bos mutus]	30	10	29	5	466	49.8	8	74.18	89.3	94.8	92.5	105.9	109.1	108.4
XP_005900588.1	PRDX2	PREDICTED: peroxiredoxin-2 [Bos mutus]	59	9	51	9	199	21.9	5.6	141.37	104.1	100.4	103.9	100.1	95.8	95.7
XP_014337250.1	calm	PREDICTED: calmodulin isoform X1 [Bos mutus]	47	9	43	9	152	17.2	4.36	99.45	111.3	110	109.6	86.6	94.1	88.4
XP_005896457.1	PRPH	PREDICTED: peripherin isoform X1 [Bos mutus]	36	18	92	14	469	53.6	5.35	176.64	72.2	74.8	73.7	125.9	124.5	129
XP_014333519.1	TALDO1	PREDICTED: transaldolase [Bos mutus]	24	13	41	13	486	53.5	7.84	98.17	108.5	108.1	105.2	92.8	93.2	92.2
XP_005906779.1	Dctn1	PREDICTED: dynactin subunit 1 isoform X1 [Bos mutus]	17	20	26	20	1282	141.6	5.78	56.99	107.7	108.5	111.8	91.8	89.1	91.1
XP_005896545.1	ITIH4	PREDICTED: inter-alpha-trypsin inhibitor heavy chain H4 [Bos mutus]	20	18	48	18	916	101.5	6.68	87.62	81.6	82.6	82.5	118.9	116.9	117.5
XP_005910173.1	G6PD	PREDICTED: glucose-6-phosphate 1-dehydrogenase [Bos mutus]	39	21	41	21	545	62.4	7.3	72.04	118.5	121.9	119.5	80.2	78.3	81.5
XP_005894317.1	SERPINA3-8	PREDICTED: serpin A3-8 [Bos mutus]	36	12	62	5	281	32	5.72	135.27	84.5	80.2	81.3	116.3	115.2	122.6
XP_005894920.1	NNT	PREDICTED: NAD(P) transhydrogenase, mitochondrial [Bos mutus]	17	16	24	16	1086	113.8	8.16	56.31	109.1	113.9	109.9	90.5	87.6	89
XP_005887417.1	KTN1	PREDICTED: kinectin isoform X2 [Bos mutus]	19	22	25	22	1357	156.9	5.68	51.23	106.9	115.5	112.3	89.8	88.9	86.6
XP_005903753.1	HNRNPA2B1	PREDICTED: heterogeneous nuclear ribonucleoproteins A2/B1 [Bos mutus]	55	18	40	17	353	37.4	8.95	67.03	93	94.1	93.4	107.5	105.8	106
XP_005899415.1	UBA1	PREDICTED: ubiquitin-like modifier-activating enzyme 1 [Bos mutus]	23	20	35	20	1058	117.8	5.77	64.77	99.8	102.3	99.2	101.6	99	98.1
XP_005891358.1	GSTM1	PREDICTED: glutathione S-transferase Mu 1-like [Bos mutus]	60	11	124	3	181	21.1	8.87	271.34	98.6	103	98.2	105.1	92.6	102.4
XP_005910177.1	GDI1	PREDICTED: rab GDP dissociation inhibitor alpha isoform X1 [Bos mutus]	41	14	28	9	447	50.5	5.14	48.91	103.2	106.5	103.3	96.4	91.4	99.1
XP_005901764.2	LRP1	PREDICTED: prolow-density lipoprotein receptor-related protein 1 [Bos mutus]	6	26	31	26	4541	504.3	5.38	57.04	106.3	105.2	104.7	94.6	93.1	96.2
XP_005889788.1	CCT4	PREDICTED: T-complex protein 1 subunit delta isoform X2 [Bos mutus]	42	17	27	17	545	58.4	7.61	43.08	110.9	106.8	109.7	92.9	90.7	89
XP_005907749.1	SLC4A1	PREDICTED: band 3 anion transport protein [Bos mutus]	19	14	28	14	892	99.9	6.18	68.4	100.4	102.4	100.3	97.6	100.5	98.9
XP_014334770.1	SERPIND1	PREDICTED: heparin cofactor 2 [Bos mutus]	29	12	29	12	440	49.2	6.43	67.74	77.6	80	80.6	120.1	119.9	121.8
XP_005893774.1	WARS	PREDICTED: tryptophan--tRNA ligase, cytoplasmic [Bos mutus]	41	17	34	17	476	53.9	5.78	64.63	109.7	109.5	108.2	89.4	91.7	91.4
XP_005900451.1	TCP1	PREDICTED: T-complex protein 1 subunit alpha [Bos mutus]	25	13	23	13	556	60.2	6.11	63.21	106.4	111.3	107.8	92.3	92.2	90
XP_014336212.1	CTSD	PREDICTED: cathepsin D isoform X1 [Bos mutus]	37	11	31	11	375	40.7	6.3	71.34	100.2	100.9	98.9	102.6	98	99.5
XP_005899667.1	CCT5	PREDICTED: T-complex protein 1 subunit epsilon isoform X1 [Bos mutus]	42	20	31	20	539	59.3	5.82	59.85	109.1	109	109.4	90.1	90.1	92.2
XP_005903646.1	GSTP1	PREDICTED: glutathione S-transferase P [Bos mutus]	40	8	35	8	300	33.3	9.36	81.81	114.1	107.6	110	91	88.5	88.7
XP_005897124.1	PNP	PREDICTED: purine nucleoside phosphorylase [Bos mutus]	25	7	52	2	289	32.2	6.73	99.98	95.5	96.7	95.9	104.5	106.2	101.2
XP_005901496.1	PRKAR2B	PREDICTED: cAMP-dependent protein kinase type II-beta regulatory subunit [Bos mutus]	43	13	31	10	418	46.3	4.94	63.62	119.6	117.1	117.9	79.7	82.4	83.3
XP_005888357.1	DECR1	PREDICTED: 2,4-dienoyl-CoA reductase, mitochondrial [Bos mutus]	44	12	36	12	329	35.3	9.09	74.67	125.9	121.8	124.8	74.7	76.1	76.8
XP_005887081.1	LAP3	PREDICTED: cytosol aminopeptidase [Bos mutus]	37	16	24	16	519	56.3	6.34	56.92	112.7	115.9	114.4	87.4	84.4	85.1
XP_005891946.1	PRELP	PREDICTED: prolargin [Bos mutus]	39	13	52	13	381	43.7	9.52	115.21	85.9	89.9	89	113.5	109.5	112.2
XP_005891549.1	ACADS	PREDICTED: short-chain specific acyl-CoA dehydrogenase, mitochondrial [Bos mutus]	28	10	29	10	373	40.1	8.05	75.25	113	116.1	114.4	84.2	86.1	86.2
XP_014335576.1	AMBP	PREDICTED: protein AMBP [Bos mutus]	28	11	22	11	344	38.4	7.96	58.07	83.5	83.4	80.6	120.1	114.6	117.8
XP_005890915.1	HSD17B4	PREDICTED: peroxisomal multifunctional enzyme type 2 isoform X1 [Bos mutus]	29	15	22	15	736	79.5	8.6	48.65	113.5	115.9	114.8	86.8	82.7	86.3
XP_005891843.1	ETFA	PREDICTED: electron transfer flavoprotein subunit alpha, mitochondrial isoform X1 [Bos mutus]	45	11	25	11	333	35	8.56	66.85	109.1	106	108.7	91.8	92.5	91.9
XP_005888501.1	DDAH1	PREDICTED: N(G),N(G)-dimethylarginine dimethylaminohydrolase 1 isoform X1 [Bos mutus]	60	13	38	12	285	31.3	5.83	65.21	94.1	97.4	96	103.7	103.9	104.9
XP_005907833.2	GPI	PREDICTED: glucose-6-phosphate isomerase [Bos mutus]	27	16	46	16	565	63.6	7.72	115.83	126.6	132.1	125.5	73.1	72.2	70.4
XP_005899192.1	CAV1	PREDICTED: caveolin-1 [Bos mutus]	39	8	75	8	178	20.6	6.02	175.58	113.1	112.5	112.1	85.3	88.9	88
XP_005910822.1	AHSG	PREDICTED: alpha-2-HS-glycoprotein isoform X1 [Bos mutus]	28	9	44	9	359	38.3	5.49	145.41	83.5	81.5	82	117.5	116.8	118.6
XP_005889958.1	PCCB	PREDICTED: propionyl-CoA carboxylase beta chain, mitochondrial [Bos mutus]	35	14	25	14	539	58.3	7.44	42.7	96.2	96	98.4	102.4	99.8	107.3
XP_005894267.1	AKR1A1	PREDICTED: alcohol dehydrogenase [NADP(+)] [Bos mutus]	47	16	32	16	325	36.6	7.27	76.22	105.1	105.2	107.6	93.5	94.7	94
XP_005893494.1	CANX	PREDICTED: calnexin isoform X1 [Bos mutus]	23	14	44	14	593	67.7	4.61	82.17	118.2	116.7	116.9	82.8	81.8	83.4
XP_005890825.1	CNN1	PREDICTED: calponin-1 [Bos mutus]	42	11	33	10	297	33.3	8.97	67.43	50	51.2	49.4	151.4	146.6	151.5
XP_014336436.1	DDAH2	PREDICTED: N(G),N(G)-dimethylarginine dimethylaminohydrolase 2 [Bos mutus]	48	11	26	10	285	29.8	6.01	58.1	103.2	107	103	95.1	95.5	96.2
XP_005893709.1	MYL9	PREDICTED: myosin regulatory light polypeptide 9 isoform X2 [Bos mutus]	62	9	37	4	178	20.5	4.75	68.37	89.9	89.1	89.8	108.6	111.7	110.8
XP_005892267.1	HIST2H2BE	PREDICTED: histone H2B type 1 [Bos mutus]	62	9	135	1	126	13.9	10.32	313.33	78.3	77.6	78.2	119.5	126.9	119.5
XP_005899337.1	PGM2	PREDICTED: phosphoglucomutase-2 [Bos mutus]	32	18	38	17	602	67.4	6.73	70.67	96.7	98.6	96.8	102.2	102.4	103.2
XP_005904704.1	COL4A2	PREDICTED: collagen alpha-2(IV) chain, partial [Bos mutus]	10	12	30	12	1683	164.4	8.62	63.58	118.3	119.6	119.5	81.2	79.1	82.4
XP_014337951.1	Ywhah	PREDICTED: 14-3-3 protein eta [Bos mutus]	40	10	30	7	250	28.2	5.07	73.89	114.1	113.1	113.5	87.6	85.6	86
XP_005897247.1	TAGLN	PREDICTED: transgelin [Bos mutus]	53	12	54	12	201	22.6	8.84	125.35	60.3	58.5	59.1	140.7	142	139.4
XP_005906153.1	ACADVL	PREDICTED: very long-chain specific acyl-CoA dehydrogenase, mitochondrial, partial [Bos mutus]	40	13	21	13	389	41.5	8.84	51.62	100.4	101.9	103.5	99	96.7	98.7
XP_005899499.1	DDX17	PREDICTED: probable ATP-dependent RNA helicase DDX17 isoform X1 [Bos mutus]	24	14	24	10	652	72.5	8.68	49	91.6	94.5	91.3	109.9	106.6	106.1
XP_005894142.2	EHD1	PREDICTED: EH domain-containing protein 1 [Bos mutus]	49	18	35	13	438	49.6	7.69	73.62	112.6	113.7	113.4	88.2	86.2	85.9
XP_005910737.1	ETFB	PREDICTED: electron transfer flavoprotein subunit beta isoform X1 [Bos mutus]	45	11	26	11	255	27.7	8.12	64.31	111.8	112.6	111.6	88.7	87.7	87.6
XP_005891427.1	AK3	PREDICTED: GTP:AMP phosphotransferase AK3, mitochondrial isoform X1 [Bos mutus]	59	14	26	14	227	25.7	9.04	61.97	114.5	118.8	115.7	85.2	83	82.8
XP_005908355.1	AIFM1	PREDICTED: apoptosis-inducing factor 1, mitochondrial isoform X1 [Bos mutus]	23	11	20	11	613	66.8	9.19	49.78	106.6	103.1	107	94.4	94.6	94.3
XP_005901331.1	UGP2	PREDICTED: UTP--glucose-1-phosphate uridylyltransferase isoform X1 [Bos mutus]	34	16	22	16	508	56.9	7.88	48.6	110.7	108.1	107.4	90.8	91.4	91.6
XP_005894594.1	PPIB	PREDICTED: peptidyl-prolyl cis-trans isomerase B [Bos mutus]	42	12	47	11	216	23.7	9.32	84.24	118.4	113.8	115.6	83.5	84.1	84.6
XP_005906210.1	HIST1H2BN	PREDICTED: histone H2B type 1-N [Bos mutus]	62	9	134	1	126	13.9	10.32	308.98	89.2	81.4	77.6	124.7	104.8	122.3
XP_005894563.1	TUFM	PREDICTED: elongation factor Tu, mitochondrial [Bos mutus]	35	13	24	13	452	49.4	7.2	45.43	103.5	104.9	103	96.1	94.8	97.7
XP_014337804.1	RAB7A	PREDICTED: ras-related protein Rab-7a isoform X1 [Bos mutus]	55	12	24	12	242	26.2	8.9	63.2	120.9	118.1	120.2	80.8	81.3	78.7
XP_014335682.1	CYB5R3	PREDICTED: NADH-cytochrome b5 reductase 3 [Bos mutus]	52	12	40	12	278	31.6	7.25	68	112.8	114.8	111.2	87	88.3	85.9
XP_014334086.1	COL15A1	PREDICTED: collagen alpha-1(XV) chain, partial [Bos mutus]	7	6	31	6	969	97.5	5.14	72.59	118.8	119.2	113.6	84.1	82.3	82.2
XP_005887905.1	GDA	PREDICTED: guanine deaminase isoform X1 [Bos mutus]	38	16	27	16	454	51	5.69	52.16	91.6	89.8	92.5	109.5	107.1	109.4
XP_005896308.1	HADH	PREDICTED: hydroxyacyl-coenzyme A dehydrogenase, mitochondrial isoform X2 [Bos mutus]	35	14	34	14	314	34.4	9.06	70.13	141.3	138.1	135.7	61.3	61.3	62.4
XP_005895280.1	LGALS1	PREDICTED: galectin-1 [Bos mutus]	56	8	69	8	135	14.7	5.5	188.81	124.9	122	123.7	76.1	76.8	76.5
XP_005888309.1	SERPINF1	PREDICTED: pigment epithelium-derived factor [Bos mutus]	37	13	31	13	416	46.2	7.47	60.25	86	87.7	85.8	113	114.5	113
XP_005893956.1	Hist3h2bb	PREDICTED: histone H2B type 3-B [Bos mutus]	58	9	114	4	126	13.9	10.32	269.35	87.5	84.2	90.5	109.4	110.7	117.6
XP_005890263.1	ANXA3	PREDICTED: annexin A3 [Bos mutus]	49	16	26	15	323	36.1	6.93	59.02	99	104.6	98.8	99.8	98.7	99.2
XP_005897261.1	FH	PREDICTED: fumarate hydratase, mitochondrial [Bos mutus]	34	14	28	14	510	54.7	9	58.22	112.3	113	112.2	89.9	84.6	88.1
XP_005893261.1	WDR1	PREDICTED: WD repeat-containing protein 1 [Bos mutus]	29	15	27	15	623	67.9	6.77	48.74	97.4	96.9	93.9	104.9	101.9	104.9
XP_014335081.1	CTNNA1	PREDICTED: catenin alpha-1 isoform X1 [Bos mutus]	21	16	23	16	946	104.1	5.96	31.99	95.3	97.2	94.9	105.8	101.2	105.7
XP_005887089.1	RPN1	PREDICTED: dolichyl-diphosphooligosaccharide--protein glycosyltransferase subunit 1 isoform X2 [Bos mutus]	29	16	31	16	522	59.4	6.4	53.34	110.3	108.6	108.4	89.9	91.3	91.5
XP_005891509.1	ECHS1	PREDICTED: enoyl-CoA hydratase, mitochondrial [Bos mutus]	27	10	39	10	377	40.5	9.13	71.61	113.9	112.4	109.1	89.8	87	87.7
XP_005907017.1	FLOT1	PREDICTED: flotillin-1 isoform X1 [Bos mutus]	40	16	26	16	427	47.3	7.17	50.7	96.9	102.2	98.7	102.7	95	104.4
XP_005910488.1	EPB41L2	PREDICTED: band 4.1-like protein 2 [Bos mutus]	27	12	26	12	600	66.2	5.19	44.86	115	118.9	114.2	85.9	81.9	84.1
XP_005903806.1	CAPN2	PREDICTED: calpain-2 catalytic subunit [Bos mutus]	21	12	25	11	637	73.1	4.87	41.21	97.4	94.8	95.7	103	104.3	104.9
XP_005909233.1		PREDICTED: primary amine oxidase, liver isozyme [Bos mutus]	14	9	37	2	788	87.3	5.91	112.93	96.9	100.1	92.1	107.5	99	104.5
XP_005907167.1	ILK	PREDICTED: integrin-linked protein kinase isoform X1 [Bos mutus]	26	12	25	12	452	51.4	8.07	53.2	101.8	102.5	98.4	100	98.2	99.1
XP_005892562.1	GNB4	PREDICTED: guanine nucleotide-binding protein subunit beta-4 [Bos mutus]	44	11	22	7	340	37.5	6	53.1	107	112.8	106.9	101.7	84.9	86.7
XP_005894383.1	Aars	PREDICTED: alanine--tRNA ligase, cytoplasmic [Bos mutus]	22	18	22	18	968	106.7	5.49	33.96	111.2	110.7	109.4	88.6	89.5	90.6
XP_005891934.1	PPIA	PREDICTED: peptidyl-prolyl cis-trans isomerase A [Bos mutus]	58	9	58	3	104	11.3	8.31	106.37	112.3	111.4	109	90.7	88.2	88.5
XP_005898046.1	LASP1	PREDICTED: LIM and SH3 domain protein 1 isoform X1 [Bos mutus]	48	15	26	15	260	29.7	7.03	56.66	102.4	101.4	100.8	100.3	97.9	97.3
XP_005911908.2	NPEPPS	PREDICTED: LOW QUALITY PROTEIN: puromycin-sensitive aminopeptidase [Bos mutus]	21	18	29	18	846	95.3	5.31	50.6	109.3	111.3	113.4	90.3	88.4	87.3
XP_005896291.1	Cfi	PREDICTED: complement factor I [Bos mutus]	27	16	30	16	618	68.9	7.68	56.61	77.8	79	80.9	121.5	120.2	120.6
XP_005894080.1	RAB1B	PREDICTED: ras-related protein Rab-1B isoform X1 [Bos mutus]	58	10	32	4	201	22.2	5.73	74.05	110.3	108.9	111.5	89.6	89.8	89.9
XP_005889401.1	MAP1B	PREDICTED: microtubule-associated protein 1B [Bos mutus]	11	22	25	22	2463	269.8	4.79	36.53	109	111.2	110	92.3	86.6	91
XP_005902538.1	ALAD	PREDICTED: delta-aminolevulinic acid dehydratase isoform X2 [Bos mutus]	33	9	22	9	338	37.1	7.02	61.09	111.3	111.8	110.2	88.9	87.6	90.3
XP_014335928.1	PRXL2A	PREDICTED: redox-regulatory protein FAM213A isoform X1 [Bos mutus]	46	12	23	12	229	25.6	8.34	57.94	109.8	107.1	109.9	90.6	90.5	92.2
XP_005898458.1	COL6A6	PREDICTED: collagen alpha-6(VI) chain [Bos mutus]	10	22	26	21	2186	239.1	7.66	54.51	90.8	94	91.5	107.6	107.2	108.9
XP_014336865.1	EPRS	PREDICTED: bifunctional glutamate/proline--tRNA ligase isoform X1 [Bos mutus]	13	18	21	18	1515	170.3	7.39	36.57	107.5	107.3	106.6	94.9	92.4	91.4
XP_005911449.1	CPT2	PREDICTED: carnitine O-palmitoyltransferase 2, mitochondrial isoform X1 [Bos mutus]	27	16	27	16	658	74.4	8.02	44.5	111.3	110.9	110.7	89.9	89.9	87.3
XP_005891215.1	F13A1	PREDICTED: coagulation factor XIII A chain [Bos mutus]	20	12	23	12	732	82.7	5.96	55.32	106.6	99.9	101.3	97.3	97.5	97.4
XP_005888524.1	HSD17B10	PREDICTED: 3-hydroxyacyl-CoA dehydrogenase type-2 isoform X1 [Bos mutus]	44	7	19	7	261	27.2	8.28	44.2	100.2	99.5	96	101.5	101.7	100.9
XP_005890934.2	RCN1	PREDICTED: reticulocalbin-1 [Bos mutus]	38	11	24	11	299	35.2	4.82	43.5	125.4	122.4	122.9	75.7	76.3	77.3
XP_005890478.1	VDAC1	PREDICTED: voltage-dependent anion-selective channel protein 1 [Bos mutus]	43	10	26	9	283	30.7	8.54	63.45	112.5	110.6	110.5	90.4	89.7	86.3
XP_014338176.1	BCAP31	PREDICTED: B-cell receptor-associated protein 31 [Bos mutus]	37	15	26	15	245	27.9	9.19	52.4	118.5	119.6	114.6	84.4	81.9	81
XP_005887015.1	CCT6A	PREDICTED: T-complex protein 1 subunit zeta [Bos mutus]	35	12	24	8	465	51.1	6.16	41.18	106.3	107.7	106.3	92.3	92.3	95.1
XP_005892176.1	GNAI2	PREDICTED: guanine nucleotide-binding protein G(i) subunit alpha-2 isoform X1 [Bos mutus]	44	10	20	6	318	36.5	5.59	37.31	99.1	99.4	98	101.9	106.1	95.5
XP_005893617.1	Rab1A	PREDICTED: ras-related protein Rab-1A isoform X1 [Bos mutus]	52	9	32	3	205	22.7	6.21	81.32	113.4	109.7	104.8	93.7	92.5	86
XP_005901396.1	CCT7	PREDICTED: T-complex protein 1 subunit eta [Bos mutus]	40	15	19	15	545	59.5	7.2	38.48	110.1	101	104.9	93.6	96.6	93.9
XP_005889552.1	C5	PREDICTED: complement C5 [Bos mutus]	13	20	22	20	1677	188.7	6.65	44.23	84.8	96	85.2	119.9	105.8	108.4
XP_005899012.1	PSMC3	PREDICTED: 26S protease regulatory subunit 6A [Bos mutus]	37	15	21	15	440	49.3	5.29	38.76	108.6	111.3	105.8	95.1	88.9	90.3
XP_005899390.1	APOH	PREDICTED: beta-2-glycoprotein 1 [Bos mutus]	27	7	21	7	345	38.1	8.22	42.25	80.8	79.9	82	122.4	118.4	116.6
XP_005903775.1	EPHX1	PREDICTED: epoxide hydrolase 1 [Bos mutus]	28	14	42	14	451	52.2	7.61	72.75	92.8	92.5	94.6	107.5	105.4	107.3
XP_005887459.1	ALDH7A1	PREDICTED: alpha-aminoadipic semialdehyde dehydrogenase [Bos mutus]	35	13	21	13	539	58.5	7.59	38.17	108.1	107.2	107.6	94	92	91.1
XP_005903393.1	C8A	PREDICTED: complement component C8 alpha chain [Bos mutus]	25	13	24	13	589	66.2	6.71	42.52	84.5	86.9	83.4	116.2	113.6	115.4
XP_014333340.1	PYGL	PREDICTED: glycogen phosphorylase, liver form [Bos mutus]	24	19	27	18	768	87.1	6.23	52.36	100.6	102.3	100.5	103	96.1	97.6
XP_005900490.1	ACSS2	PREDICTED: acetyl-coenzyme A synthetase, cytoplasmic isoform X1 [Bos mutus]	21	12	31	12	714	80.2	6.87	71.55	125.9	125.2	126.7	75.7	71.8	74.6
XP_005901892.1	ASPN	PREDICTED: asporin [Bos mutus]	36	13	30	13	370	42.1	9.07	56.65	80	80.5	80	121.9	119.2	118.5
XP_005894265.1	PRDX1	PREDICTED: peroxiredoxin-1 [Bos mutus]	56	11	29	11	199	22.2	8.4	70.88	123.6	119.9	120.2	78.4	79.8	78.1
XP_005909483.1	ETFDH	PREDICTED: electron transfer flavoprotein-ubiquinone oxidoreductase, mitochondrial [Bos mutus]	25	13	18	13	617	68.6	7.4	36.7	104.3	107.2	108.3	93.6	92.7	93.9
XP_005892611.1	Pdia6	PREDICTED: protein disulfide-isomerase A6 [Bos mutus]	27	10	19	10	440	48.1	5.1	36.55	101.3	106.5	102.1	95.9	97.2	97
XP_005888197.1	CAND1	PREDICTED: cullin-associated NEDD8-dissociated protein 1 isoform X1 [Bos mutus]	16	17	25	17	1230	136.3	5.78	43.12	103.2	103.1	102.6	98.2	95.7	97.1
XP_005896709.1	HNRNPK	PREDICTED: heterogeneous nuclear ribonucleoprotein K isoform X1 [Bos mutus]	35	13	26	13	464	50.9	5.21	51.14	95.8	95.3	95.1	104.7	105.5	103.6
XP_005902038.1	Pacsin2	PREDICTED: protein kinase C and casein kinase substrate in neurons protein 2 [Bos mutus]	31	14	24	14	484	55.6	5.14	50.41	103.9	103.5	101	95.8	98.5	97.4
XP_005905310.1	CALU	PREDICTED: calumenin isoform X1 [Bos mutus]	37	11	30	11	315	37.1	4.64	47.42	121.2	115.2	117.9	82.4	81.4	81.9
XP_005905060.1	Rras	PREDICTED: ras-related protein R-Ras [Bos mutus]	41	8	24	8	218	23.6	6.93	61.03	103.5	102.8	102.6	96.4	96.1	98.6
XP_005904368.1	CNDP2	PREDICTED: cytosolic non-specific dipeptidase isoform X1 [Bos mutus]	30	10	18	10	475	52.6	5.77	46.92	100.1	102.5	98.8	104.2	97.4	97
XP_005899976.1	GOT2	PREDICTED: aspartate aminotransferase, mitochondrial isoform X1 [Bos mutus]	28	12	25	11	430	47.5	9.07	61.28	107.5	111.2	107.3	90.3	92.4	91.4
XP_005896079.1		PREDICTED: myosin regulatory light polypeptide 9 isoform X1 [Bos mutus]	76	9	34	4	172	19.8	4.92	48.94	57.6	61.1	61.2	140.7	135.8	143.6
XP_005901056.1	DLST	PREDICTED: dihydrolipoyllysine-residue succinyltransferase component of 2-oxoglutarate dehydrogenase complex, mitochondrial [Bos mutus]	30	12	22	12	462	49.6	8.7	51.02	107.2	108.8	109.8	94.4	91	88.7
XP_005898871.1	ADH5	PREDICTED: alcohol dehydrogenase class-3 [Bos mutus]	30	10	31	10	374	39.7	7.5	66.95	125.1	123.8	120.3	76.3	77	77.5
XP_005892491.1	TUBB3	PREDICTED: uncharacterized protein LOC102277577 [Bos mutus]	13	9	43	1	882	96.9	6.19	74.66	72.5	79.2	76.2	125.3	124.2	122.5
XP_014335741.1	Hmgb1	PREDICTED: high mobility group protein B1 isoform X1 [Bos mutus]	42	10	32	9	215	24.9	5.74	77.94	79.2	77	79.1	120.1	121.4	123.2
XP_005906212.1	Hist1h1b	PREDICTED: histone H1.5 [Bos mutus]	40	11	34	9	226	22.7	10.92	64.13	98.1	98	99.6	97.3	107.4	99.6
NP_001281256.1	SLC25A4	ADP/ATP translocase 1 [Bos mutus]	31	11	31	7	298	32.9	9.83	75.38	130.8	125.5	126.5	72.2	73	72
XP_005903290.1	RPS3	PREDICTED: 40S ribosomal protein S3 [Bos mutus]	55	11	21	11	243	26.7	9.66	41.29	101.9	102.8	101.9	96.2	99.1	98
XP_014332949.1	MYLK	PREDICTED: myosin light chain kinase, smooth muscle isoform X1 [Bos mutus]	8	13	21	13	1920	210.6	5.77	42.03	85.4	91.5	87.1	116.2	109.2	110.6
XP_005893760.1	CKAP4	PREDICTED: cytoskeleton-associated protein 4 [Bos mutus]	24	13	19	13	571	62.8	5.35	41.4	98.7	107.4	101.3	99.2	94.4	99
XP_005900228.1	MATR3	PREDICTED: matrin-3 isoform X1 [Bos mutus]	19	14	16	14	812	91	6.28	28.33	88.4	88	86.5	114.3	111.5	111.4
XP_005906289.1	AK2	PREDICTED: adenylate kinase 2, mitochondrial isoform X1 [Bos mutus]	44	10	21	10	241	26.5	8.13	41.27	89.9	96.2	88	109.2	109.4	107.3
XP_005903589.1	DPP3	PREDICTED: dipeptidyl peptidase 3 isoform X1 [Bos mutus]	25	15	18	15	730	82	5.19	32.54	111.4	114.6	113	90.7	83.8	86.4
XP_014335095.1	CSRP1	PREDICTED: cysteine and glycine-rich protein 1 isoform X1 [Bos mutus]	42	6	23	6	193	20.6	8.57	41.69	68.8	73.1	69.7	127.1	131.1	130.3
XP_005909578.1	PSMD2	PREDICTED: 26S proteasome non-ATPase regulatory subunit 2 [Bos mutus]	19	14	18	14	908	100.2	5.2	33.44	107.6	110.5	106.5	90.8	92.7	91.9
XP_014338470.1	THBS1	PREDICTED: thrombospondin-1 [Bos mutus]	13	12	17	12	1159	128	4.96	34.98	107.7	109.6	113.8	88.6	87	93.3
XP_014336195.1	KRT19	PREDICTED: keratin, type I cytoskeletal 19 [Bos mutus]	36	13	18	9	373	40.5	4.98	42.19	105.4	105.3	108.2	94.4	92.6	94.1
XP_014336727.1	PPP2R1A	PREDICTED: LOW QUALITY PROTEIN: serine/threonine-protein phosphatase 2A 65 kDa regulatory subunit A alpha isoform-like [Bos mutus]	27	14	28	14	591	65.4	5.15	50.08	106.9	106.8	106.6	93.5	94.3	92
XP_014336465.1	XDH	PREDICTED: xanthine dehydrogenase/oxidase, partial [Bos mutus]	13	17	25	17	1319	145.3	7.8	50.76	116	119.9	115.7	86.2	81.7	80.5
XP_005891995.1	KIF5B	PREDICTED: LOW QUALITY PROTEIN: kinesin-1 heavy chain [Bos mutus]	21	15	18	15	963	109.7	6.44	25.96	112.2	115.7	112.8	84.8	86.4	88
XP_005888708.1	ALDH9A1	PREDICTED: 4-trimethylaminobutyraldehyde dehydrogenase [Bos mutus]	29	14	26	14	520	56.7	7.12	57.6	93.1	96.5	92.3	109.2	102.9	106
XP_005895821.1	APOB	PREDICTED: apolipoprotein B-100 [Bos mutus]	5	20	22	20	4580	516.5	6.73	22.65	94.5	102.8	97.9	101.9	100.6	102.5
XP_005895310.1	PSMC2	PREDICTED: 26S protease regulatory subunit 7 [Bos mutus]	30	11	17	11	433	48.6	5.95	33.21	105.5	109.6	108.4	94.8	91.1	90.5
XP_005903070.1	EPHX2	PREDICTED: bifunctional epoxide hydrolase 2 [Bos mutus]	32	15	22	15	555	62.6	5.67	44.73	131.2	132.1	129.6	67.6	69.9	69.6
XP_005901880.1		PREDICTED: dihydrodiol dehydrogenase 3 [Bos mutus]	34	10	20	3	323	36.9	8.09	48.37	110.6	106.2	106.2	92.7	92.3	91.9
XP_005904652.1	CA2	PREDICTED: carbonic anhydrase 2 [Bos mutus]	22	8	36	8	472	51.3	8.54	71.12	104.4	102.3	103.8	96.4	97.4	95.7
XP_005898210.1	Pdcd6ip	PREDICTED: programmed cell death 6-interacting protein isoform X1 [Bos mutus]	20	16	19	16	880	97.5	6.52	33.22	113.1	110.8	111	88.4	89.4	87.3
XP_005905247.1	CDC42	PREDICTED: cell division control protein 42 homolog isoform X1 [Bos mutus]	36	6	20	5	191	21.2	6.55	48.42	98.6	94.1	93.8	103.9	103.7	106
XP_005889780.1	C6	PREDICTED: complement component C6 [Bos mutus]	17	13	16	13	932	104.4	7.15	32.21	73.7	76.1	74.4	129.1	120.7	125.9
XP_005905440.1	ARHGDIA	PREDICTED: rho GDP-dissociation inhibitor 1 isoform X1 [Bos mutus]	46	7	21	7	204	23.4	5.2	49.87	114.7	111.7	112.8	87.1	87.1	86.6
XP_005898084.1	PSMD3	PREDICTED: 26S proteasome non-ATPase regulatory subunit 3 [Bos mutus]	24	12	20	12	534	60.9	8.75	38.43	102.2	108.6	106.7	97	92	93.4
XP_005901895.1	OGN	PREDICTED: mimecan [Bos mutus]	26	9	64	9	299	34.2	5.78	166.06	86.1	87.3	88.8	111.6	110.7	115.5
XP_005888186.1	DPYD	PREDICTED: dihydropyrimidine dehydrogenase [NADP(+)] [Bos mutus]	17	15	20	15	1025	111.9	7.06	38.42	95.7	112.7	107.7	96.2	93.8	94
XP_005900596.1	CALR	PREDICTED: calreticulin [Bos mutus]	27	12	25	12	417	48.1	4.49	51.81	111.6	107.1	108.3	91.9	89.8	91.3
XP_014332254.1	TPM4	PREDICTED: LOW QUALITY PROTEIN: tropomyosin alpha-4 chain-like [Bos mutus]	33	10	34	4	232	26.6	4.88	77.3	101.9	104.2	102.5	98.4	97.4	95.6
XP_005893727.1	SND1	PREDICTED: staphylococcal nuclease domain-containing protein 1 [Bos mutus]	20	16	21	16	910	101.9	7.17	24.12	108.4	111.7	106.2	91.4	90	92.2
XP_005900749.1	LDHA	PREDICTED: L-lactate dehydrogenase A chain isoform X1 [Bos mutus]	24	9	24	6	361	39.7	8.53	55.44	115.4	113.7	118.4	83.7	83.3	85.4
XP_005887093.1	NCL	PREDICTED: nucleolin [Bos mutus]	26	20	27	20	720	77.8	4.68	56.84	94.3	94.8	95.6	106.2	104.2	104.9
XP_014338918.1	BGN	PREDICTED: biglycan [Bos mutus]	32	9	65	9	369	41.6	7.28	122.23	82.8	82.3	81.7	118.1	117.9	117.3
XP_005891022.1	SUCLG2	PREDICTED: succinyl-CoA ligase [GDP-forming] subunit beta, mitochondrial [Bos mutus]	27	10	23	10	384	41.2	5.44	41.89	108.5	116.8	111.8	88.9	86.4	87.5
XP_014338807.1	ADIPOQ	PREDICTED: adiponectin [Bos mutus]	30	6	52	6	240	26.1	5.95	122.15	109.4	110.8	109.1	91	87.4	92.3
XP_005899047.1	PDHB	PREDICTED: pyruvate dehydrogenase E1 component subunit beta, mitochondrial isoform X1 [Bos mutus]	28	8	23	8	359	39.1	6.65	51.17	102.7	115.5	102.5	98.5	91.4	89.4
XP_005900019.1	PSMC6	PREDICTED: 26S protease regulatory subunit 10B [Bos mutus]	32	12	21	12	403	45.7	6.95	35.75	106.4	105.5	110.8	94.8	91.1	91.4
XP_005898792.1	CCT3	PREDICTED: T-complex protein 1 subunit gamma isoform X1 [Bos mutus]	27	12	16	12	545	60.5	6.8	37.01	109.4	109	112.1	89.9	90	89.5
XP_005904442.1	RIDA	PREDICTED: ribonuclease UK114 [Bos mutus]	61	6	17	6	137	14.3	6.65	38.87	117.6	117.5	118.4	81.5	87.3	77.6
XP_005890782.1	RAB11B	PREDICTED: ras-related protein Rab-11B [Bos mutus]	50	11	20	11	218	24.5	5.94	44.13	114.3	117.8	116	89.2	81.3	81.4
XP_005902055.1	ATP1A1	PREDICTED: sodium/potassium-transporting ATPase subunit alpha-1 [Bos mutus]	17	14	17	14	1021	112.6	5.53	35.6	96.7	101.8	102.4	95.9	95.1	108.1
XP_005896805.2	LCP1	PREDICTED: LOW QUALITY PROTEIN: plastin-2 [Bos mutus]	27	13	29	10	627	70.1	5.29	47.96	94.5	106.2	94.2	103.6	100.1	101.4
XP_005890481.1	HSPA4	PREDICTED: heat shock 70 kDa protein 4 isoform X1 [Bos mutus]	23	16	19	16	840	94.4	5.21	32.97	110.9	111.9	106.9	93.8	88.6	88
XP_005899717.1	LPP	PREDICTED: lipoma-preferred partner isoform X1 [Bos mutus]	26	10	21	10	614	65.7	7.47	30.87	88	87.6	92.2	108.7	110.8	112.7
XP_014332972.1	ALDH3A2	PREDICTED: fatty aldehyde dehydrogenase [Bos mutus]	31	11	20	11	504	56.3	8.48	32.58	117.2	114.3	121.5	83.9	83.4	79.7
XP_005889939.1	SBDS	PREDICTED: ribosome maturation protein SBDS [Bos mutus]	33	11	17	11	250	28.7	8.75	39.2	128.8	125.7	128.3	70.9	72.8	73.6
XP_014335333.1	Napa	PREDICTED: alpha-soluble NSF attachment protein isoform X1 [Bos mutus]	39	10	16	10	300	33.7	5.47	43.59	111.3	112.9	113.1	89.5	85.2	88
XP_005892444.1	VPS35	PREDICTED: vacuolar protein sorting-associated protein 35 [Bos mutus]	23	14	21	14	796	91.7	5.49	46.32	114.5	113.3	114.4	85	86.2	86.5
XP_005901746.1	DCTN2	PREDICTED: dynactin subunit 2 isoform X1 [Bos mutus]	28	9	15	9	408	44.9	5.16	33.19	101.4	105.6	106	95.7	94.1	97.2
XP_005909360.1	SORBS2	PREDICTED: sorbin and SH3 domain-containing protein 2 isoform X3 [Bos mutus]	15	12	19	11	1005	114	8.46	41.36	62.6	71.8	66.2	133.6	131.1	134.7
XP_005909458.1	MGLL	PREDICTED: monoglyceride lipase isoform X1 [Bos mutus]	33	9	25	9	303	33.3	7.37	56.28	109.6	112.1	107.3	90.5	89.6	90.8
XP_005903816.1	VCAN	PREDICTED: versican core protein isoform X2 [Bos mutus]	6	14	22	14	2398	261.9	4.5	44.41	65.9	67.4	66.6	135.3	131.5	133.3
XP_014334755.1	CNP	PREDICTED: LOW QUALITY PROTEIN: 2',3'-cyclic-nucleotide 3'-phosphodiesterase [Bos mutus]	32	13	18	13	398	44.6	8.35	38.94	104.4	107.5	109.1	94.1	91.5	93.4
XP_005896277.2	SERPINA3-1	PREDICTED: serpin A3-1-like [Bos mutus]	23	9	65	4	418	46.9	6.74	148.88	78.4	73.2	77	125.3	123	123.1
XP_005909757.1	COL1A2	PREDICTED: collagen alpha-2(I) chain [Bos mutus]	7	10	36	10	1364	129	9.14	73.91	132.2	138.7	132.3	63.5	66.8	66.6
XP_005898192.1	UQCRC2	PREDICTED: cytochrome b-c1 complex subunit 2, mitochondrial [Bos mutus]	26	10	20	10	453	48.1	8.9	58.3	114.3	112.9	116.8	85.5	83.9	86.6
XP_005888070.1	PRKACA	PREDICTED: cAMP-dependent protein kinase catalytic subunit alpha [Bos mutus]	38	10	32	10	343	39.9	8.48	69.18	120	116.5	120.2	80.4	82.4	80.5
XP_005900079.1	Pgm5	PREDICTED: phosphoglucomutase-like protein 5 [Bos mutus]	29	14	23	14	486	53.3	7.2	45.97	79.6	80.1	84.9	122.1	116.6	116.6
XP_005900345.1	ABLIM1	PREDICTED: actin-binding LIM protein 1 isoform X1 [Bos mutus]	20	14	20	14	780	87.3	8.48	22.18	92.9	93.7	95.6	105.1	107.1	105.6
XP_014332657.1	TUBB6	PREDICTED: tubulin beta-6 chain isoform X1 [Bos mutus]	25	8	77	2	399	44.6	4.93	174.62	106.6	119.5	107.1	89.7	88.7	88.4
XP_005907546.1	Usp5	PREDICTED: LOW QUALITY PROTEIN: ubiquitin carboxyl-terminal hydrolase 5 [Bos mutus]	18	12	21	12	857	95.7	4.98	26.78	111.4	114.6	114.8	86.2	86.6	86.5
XP_005894492.1	ADD1	PREDICTED: alpha-adducin isoform X1 [Bos mutus]	19	13	22	13	723	79.2	5.76	31.89	103	106	106.1	95.9	93.7	95.2
XP_005901879.1		PREDICTED: dihydrodiol dehydrogenase 3 [Bos mutus]	27	9	22	3	323	36.7	7.5	45.96	95.6	97.4	96.3	103.8	105	101.9
XP_005897897.1	BDH1	PREDICTED: D-beta-hydroxybutyrate dehydrogenase, mitochondrial [Bos mutus]	36	12	23	12	344	38.3	8.69	53.35	129.3	124.7	126.3	73.5	72.7	73.5
XP_014332870.1	FAM129A	PREDICTED: protein Niban [Bos mutus]	18	14	17	14	965	107	4.72	27.68	93	95.3	92.4	109.4	105.1	104.8
XP_005888248.1	ALDOC	PREDICTED: fructose-bisphosphate aldolase C [Bos mutus]	13	6	27	2	364	39.4	6.65	79.01	116.9	123.8	124.5	79.1	76.5	79.2
XP_005905975.1	ESYT2	PREDICTED: extended synaptotagmin-2 [Bos mutus]	25	15	20	15	794	89.1	7.05	38.75	105.9	110	104.2	94.3	91.6	94.1
XP_005895778.1	EMILIN1	PREDICTED: EMILIN-1 [Bos mutus]	17	13	17	13	1015	106.8	5.41	33.64	91	88.5	90.8	110.9	109.4	109.5
XP_005901293.2	ATP2A2	PREDICTED: LOW QUALITY PROTEIN: sarcoplasmic/endoplasmic reticulum calcium ATPase 2 [Bos mutus]	17	15	28	15	997	109.7	5.4	38.23	106.6	109.2	110.3	91.5	89.5	93
XP_005892155.1	APEH	PREDICTED: acylamino-acid-releasing enzyme [Bos mutus]	22	14	19	14	730	81	5.33	41.45	106.7	108.3	107.4	93	93.1	91.4
XP_005908246.1	TXNDC5	PREDICTED: thioredoxin domain-containing protein 5 [Bos mutus]	31	11	24	11	427	47.8	5.76	40.95	114.1	115	114.1	84.6	85.4	86.8
XP_005894209.1	ATL3	PREDICTED: atlastin-3 [Bos mutus]	28	11	17	11	541	60.3	5.72	43.55	109.4	107.4	110.2	90.2	90.7	92.2
XP_005903493.1	CS	PREDICTED: citrate synthase, mitochondrial [Bos mutus]	25	12	32	6	466	51.8	8.32	68.34	118	115.7	116.1	83	83.4	83.8
XP_005906452.1	RSU1	PREDICTED: ras suppressor protein 1 [Bos mutus]	39	7	17	7	183	20.9	9.03	37.47	109.4	108.3	105.2	94.9	92.9	89.2
XP_005894830.1	ADD3	PREDICTED: gamma-adducin isoform X2 [Bos mutus]	21	11	17	11	674	75.3	6.81	34.49	107.8	111.1	109.5	91.3	85.6	94.7
XP_005901176.1	NAPG	PREDICTED: gamma-soluble NSF attachment protein [Bos mutus]	34	10	17	10	312	34.6	5.41	34.03	118	118.1	117.1	81.7	81.9	83.2
XP_005889779.1	C7	PREDICTED: complement component C7 [Bos mutus]	22	16	19	16	843	93.1	7.11	26.03	76.3	77.2	75.3	119.3	116.5	135.4
XP_005908175.1	COPG1	PREDICTED: LOW QUALITY PROTEIN: coatomer subunit gamma-1 [Bos mutus]	20	14	16	14	868	96.3	5.8	31.04	105.4	104.9	103.6	96.9	93.4	95.8
XP_005895039.1	S100A10	PREDICTED: protein S100-A10 [Bos mutus]	64	8	48	8	97	11.2	7.37	83.05	128.2	124.2	127.1	72.4	74.7	73.4
XP_005904597.1	RARS	PREDICTED: arginine--tRNA ligase, cytoplasmic [Bos mutus]	19	13	16	13	660	75.5	6.87	29.99	102.6	102.9	103.3	99.8	97.6	93.8
XP_005888261.1	FLOT2	PREDICTED: flotillin-2 [Bos mutus]	36	12	17	12	379	41.6	5.36	29.13	90.3	88.3	91.9	111.6	108.5	109.3
XP_014337043.1	PFN1	PREDICTED: profilin-1 [Bos mutus]	25	4	36	4	137	15	9.52	64.15	101.1	100.8	96.8	99.7	100.5	101.1
XP_005889554.1	STOM	PREDICTED: erythrocyte band 7 integral membrane protein [Bos mutus]	32	7	18	7	284	31.3	7.08	34.2	87.9	93.2	90.1	111.2	106	111.6
XP_005890901.1	PRDX6	PREDICTED: peroxiredoxin-6 isoform X1 [Bos mutus]	59	12	30	12	224	25.1	6.38	62.11	116.9	114.9	118.5	83.8	83.9	82
XP_005904298.1	HK1	PREDICTED: LOW QUALITY PROTEIN: hexokinase-1, partial [Bos mutus]	14	11	16	11	840	93.1	6.6	37.8	120	118.7	116.6	81.4	82	81.4
XP_005899317.1	Pcca	PREDICTED: propionyl-CoA carboxylase alpha chain, mitochondrial isoform X1 [Bos mutus]	22	12	15	12	741	81.6	7.43	33.07	101.7	100.9	99	99.2	101.5	97.7
XP_014332695.1	COX4I1	PREDICTED: cytochrome c oxidase subunit 4 isoform 1, mitochondrial [Bos mutus]	46	10	23	10	169	19.6	9.31	63.09	122.4	118.7	119.8	78	79.7	81.5
XP_005911758.1	PMM2	PREDICTED: LOW QUALITY PROTEIN: phosphomannomutase 2 [Bos mutus]	38	11	17	11	245	27.9	6.77	34.89	103.7	104.4	105	97.3	96	93.7
XP_014333772.1	RPN2	PREDICTED: dolichyl-diphosphooligosaccharide--protein glycosyltransferase subunit 2 isoform X1 [Bos mutus]	22	10	18	10	647	71	6.05	33.1	101.2	104.9	100.1	100	96	97.7
XP_005900911.1	Gnai1	PREDICTED: guanine nucleotide-binding protein G(i) subunit alpha-1 isoform X1 [Bos mutus]	30	10	24	5	354	40.3	5.97	45.23	108.4	108.3	107.7	91.4	91.2	93
XP_005889166.1	#N/A	PREDICTED: septin-7 isoform X1 [Bos mutus]	23	12	23	12	437	50.6	8.63	35.62	100.5	106.2	99.9	98.8	98.4	96.2
XP_005902112.1	RALB	PREDICTED: ras-related protein Ral-B [Bos mutus]	25	6	13	5	206	23.4	6.62	32	111.1	103.8	107.1	91.7	94.3	91.9
XP_005892598.1	MCCC1	PREDICTED: methylcrotonoyl-CoA carboxylase subunit alpha, mitochondrial isoform X1 [Bos mutus]	22	13	16	13	725	80.5	7.91	29.02	90.1	91.4	90.1	113.5	106	108.9
XP_005895843.1	Serbp1	PREDICTED: plasminogen activator inhibitor 1 RNA-binding protein isoform X1 [Bos mutus]	27	11	15	11	407	44.8	8.54	33.62	102.8	103.8	106.3	95.7	94.1	97.3
XP_005910198.1	DHX9	PREDICTED: ATP-dependent RNA helicase A [Bos mutus]	11	14	18	14	1287	141.9	6.89	35.17	86.7	90.5	91.2	113	109.7	108.9
XP_014335631.1	AFDN	PREDICTED: afadin [Bos mutus]	11	14	16	14	1685	186.9	6.83	29.86	95.5	99.1	97.4	100.4	100.8	106.9
XP_005906639.1	PTGR1	PREDICTED: prostaglandin reductase 1 [Bos mutus]	31	8	21	8	329	35.6	7.81	30.46	138	133.7	134.9	65.9	64.2	63.4
XP_005889404.1	Mccc2	PREDICTED: LOW QUALITY PROTEIN: methylcrotonoyl-CoA carboxylase beta chain, mitochondrial [Bos mutus]	22	9	14	9	564	61.2	8.03	32.72	97.3	97.9	106.8	101.7	97.6	98.7
XP_005892891.1	POR	PREDICTED: NADPH--cytochrome P450 reductase [Bos mutus]	29	15	20	15	681	77.4	5.86	28.05	103.4	105.2	103.1	97.2	95.9	95.2
XP_005904821.1	NDUFS1	PREDICTED: NADH-ubiquinone oxidoreductase 75 kDa subunit, mitochondrial isoform X1 [Bos mutus]	23	15	18	15	727	79.4	6.27	26.64	101.7	106.4	104.4	98.3	94.6	94.6
XP_005894655.1	HSPE1	PREDICTED: 10 kDa heat shock protein, mitochondrial [Bos mutus]	63	8	22	8	102	10.9	8.92	47.07	116.7	111.3	114.5	84.5	86.8	86.2
XP_005906131.2	ENO3	PREDICTED: beta-enolase isoform X1 [Bos mutus]	21	7	66	3	440	47.8	8.16	97.71	111.4	110.3	106.3	92.2	90.2	89.6
XP_005901547.1	#N/A	PREDICTED: septin-2 [Bos mutus]	32	10	20	10	361	41.5	6.6	35.24	103.1	101	100.1	99.8	97.2	98.9
XP_005909383.1	ISOC1	PREDICTED: isochorismatase domain-containing protein 1 [Bos mutus]	33	6	13	6	235	25.9	7.37	32.06	102.2	116.6	103.2	104	92.6	81.4
XP_005909485.1	ST13P5	PREDICTED: hsc70-interacting protein-like [Bos mutus]	44	10	26	10	193	21.9	4.96	49.3	108.9	105.9	106.6	91.8	93.5	93.3
XP_005893422.1	SOD1	PREDICTED: superoxide dismutase [Cu-Zn] [Bos mutus]	9	5	24	5	558	58	8.81	50.34	120.6	118.8	120.7	79.6	79.7	80.6
XP_005898982.1	ARHGAP1	PREDICTED: rho GTPase-activating protein 1 [Bos mutus]	28	11	15	11	439	50.4	6.9	38.04	96.4	94.4	94.3	105	103	106.9
XP_005899442.1	ANXA11	PREDICTED: annexin A11 [Bos mutus]	25	11	21	10	503	54	7.65	38.36	112.3	111.5	109.8	88.9	87.5	90
XP_005886871.2	RPS2	PREDICTED: 40S ribosomal protein S2 isoform X1 [Bos mutus]	28	8	20	8	311	33.1	10.24	40.73	102.6	100.3	103.1	97.8	94.8	101.3
XP_005891370.1	GNAI3	PREDICTED: guanine nucleotide-binding protein G(k) subunit alpha [Bos mutus]	29	9	18	4	354	40.5	5.69	38.79	105.8	106.5	107.4	91.4	92.7	96.1
XP_014338473.1	TKFC	PREDICTED: triokinase/FMN cyclase [Bos mutus]	25	10	15	10	578	59.3	6.8	28.48	100.3	109.6	106.2	97.8	90.8	95.4
XP_005888456.2	SYNM	PREDICTED: synemin [Bos mutus]	13	14	15	14	1326	143.7	5	30.67	92.6	94.1	96.7	105.6	107.9	103.1
XP_005901868.1	PFKP	PREDICTED: ATP-dependent 6-phosphofructokinase, platelet type [Bos mutus]	18	13	19	9	791	85.9	6.87	39.2	90.2	94	95.2	107.8	103	109.8
XP_005887636.1	DYNC1I2	PREDICTED: cytoplasmic dynein 1 intermediate chain 2 isoform X2 [Bos mutus]	20	9	12	9	632	70.6	5.24	30.15	118.5	109.6	116.1	83.3	89.3	83.2
XP_005911050.1	FKBP5	PREDICTED: peptidyl-prolyl cis-trans isomerase FKBP5 [Bos mutus]	28	12	18	12	457	51.1	6.16	28.19	98.6	99.6	100.7	103.2	98.7	99.1
XP_005890011.1	Eif5a	PREDICTED: eukaryotic translation initiation factor 5A-1 isoform X2 [Bos mutus]	58	7	34	7	154	16.8	5.24	54.47	103.2	101.3	104.6	95.5	97.6	97.8
XP_014334557.1	TPD52	PREDICTED: tumor protein D52 isoform X1 [Bos mutus]	27	7	15	7	247	27	5.11	30.32	112.1	111	116.9	85	87.4	87.6
XP_005910282.1	ALDH4A1	PREDICTED: delta-1-pyrroline-5-carboxylate dehydrogenase, mitochondrial [Bos mutus]	25	12	18	12	551	60.3	7.25	32.43	108.2	103	105.8	95.4	95.2	92.3
XP_005887679.1	PSMA4	PREDICTED: proteasome subunit alpha type-4 isoform X1 [Bos mutus]	45	11	19	11	261	29.5	7.72	39.03	104.6	104.7	103.2	97.7	95.4	94.3
XP_005893521.1	CRYZ	PREDICTED: quinone oxidoreductase isoform X1 [Bos mutus]	27	9	16	9	330	35.4	8.46	38.14	112.7	111	111.3	88.4	88.1	88.5
XP_014331958.1	ABI3BP	PREDICTED: target of Nesh-SH3 [Bos mutus]	11	10	22	10	1069	117.7	9.31	41.38	81.8	84.4	82.3	120.2	113.7	117.6
XP_005887104.1	PSMD1	PREDICTED: 26S proteasome non-ATPase regulatory subunit 1 [Bos mutus]	16	15	16	15	1037	114.9	5.91	27.8	106.5	106.1	103.7	97.4	92.4	93.8
XP_005893976.1	PEPD	PREDICTED: xaa-Pro dipeptidase isoform X1 [Bos mutus]	23	10	18	10	493	54.8	6.01	48.53	94.1	97.7	98.6	105.3	101.3	103
XP_014338194.1	USO1	PREDICTED: general vesicular transport factor p115 isoform X1 [Bos mutus]	13	11	13	11	972	108.7	4.91	29.05	109.9	121.5	106.9	89	85.2	87.5
XP_005905989.1	HNRNPH1	PREDICTED: heterogeneous nuclear ribonucleoprotein H [Bos mutus]	28	10	22	2	449	49.2	6.3	37.62	93.8	94.3	92.5	108	104.9	106.5
XP_005910883.1	Gnas	PREDICTED: guanine nucleotide-binding protein G(s) subunit alpha isoforms XLas [Bos mutus]	15	11	17	11	915	100.5	5.1	32.16	102	102.8	101.3	100.4	97.3	96.1
XP_005911760.1	KRT5	PREDICTED: LOW QUALITY PROTEIN: keratin, type II cytoskeletal 5 [Bos mutus]	20	15	28	8	607	63.8	6.84	41.09	64.6	64.5	65.6	137.6	132.9	134.7
XP_005909655.1	ATIC	PREDICTED: bifunctional purine biosynthesis protein PURH [Bos mutus]	20	9	19	9	592	64.4	6.84	36.72	106.9	108.6	109.9	91.1	90.5	92.9
XP_005911165.1	PSMC5	PREDICTED: 26S protease regulatory subunit 8 [Bos mutus]	30	10	13	9	406	45.6	7.55	28.7	105.9	111.5	106.1	93.7	89.4	93.4
XP_005890029.1	LIMS1	PREDICTED: LIM and senescent cell antigen-like-containing domain protein 1 isoform X1 [Bos mutus]	27	11	19	7	386	44.3	8.09	47.46	105.1	100.7	101.3	96.4	98.9	97.6
XP_005891159.1	RACK1	PREDICTED: guanine nucleotide-binding protein subunit beta-2-like 1 isoform X1 [Bos mutus]	32	9	17	9	317	35.1	7.69	34.67	103	98.8	100.1	99.7	101.7	96.8
XP_005909802.1	VDAC2	PREDICTED: voltage-dependent anion-selective channel protein 2 isoform X1 [Bos mutus]	32	8	15	8	318	34.6	7.8	37.69	110.4	109.8	111	89.6	89.5	89.6
XP_005909409.1	UQCRC1	PREDICTED: cytochrome b-c1 complex subunit 1, mitochondrial [Bos mutus]	27	10	18	10	480	52.7	6.28	40.92	110.6	114	116.1	82.1	85.4	91.7
XP_005905618.1	#N/A	PREDICTED: mitochondrial amidoxime reducing component 2 [Bos mutus]	36	11	17	11	336	37.3	8.29	31.08	92.9	98.7	97.6	105.2	103.8	101.8
XP_014333065.1	PTGR2	PREDICTED: prostaglandin reductase 2 isoform X1 [Bos mutus]	28	8	18	8	351	38.4	5.53	34.59	111	111.1	108.9	87.5	91.3	90.2
XP_005910510.1	PSMD13	PREDICTED: 26S proteasome non-ATPase regulatory subunit 13 isoform X1 [Bos mutus]	33	12	16	12	376	42.8	5.69	27.11	108.4	113.5	109.8	90.3	89.8	88.2
XP_005905230.1	HNRNPR	PREDICTED: heterogeneous nuclear ribonucleoprotein R isoform X1 [Bos mutus]	21	11	13	8	636	71.2	8.13	31.16	95.7	95.5	97.4	103.9	105	102.7
XP_005890777.1	HNRNPM	PREDICTED: heterogeneous nuclear ribonucleoprotein M isoform X1 [Bos mutus]	28	17	18	17	730	77.4	8.7	33.78	94.3	94.8	94.4	106.3	106	104.3
XP_005908206.1	SUCLA2	PREDICTED: succinyl-CoA ligase [ADP-forming] subunit beta, mitochondrial [Bos mutus]	31	13	16	13	463	50.1	7.46	31.86	100	107	108.2	95.4	93.4	96
XP_005899285.1	ACLY	PREDICTED: ATP-citrate synthase isoform X1 [Bos mutus]	9	9	12	9	1101	120.8	7.24	31.55	101	104.6	99.9	98	98	98.5
XP_005890696.1	MYOF	PREDICTED: LOW QUALITY PROTEIN: myoferlin [Bos mutus]	8	15	17	12	2059	234.3	6.24	26.29	108.4	106.4	108.4	93.5	91.4	91.8
XP_005889165.1	EEPD1	PREDICTED: endonuclease/exonuclease/phosphatase family domain-containing protein 1 [Bos mutus]	19	11	14	11	571	62.8	8.41	26.89	132.8	138.4	131.4	69	63.1	65.3
XP_014331847.1	ARPC2	PREDICTED: LOW QUALITY PROTEIN: actin-related protein 2/3 complex subunit 2 [Bos mutus]	23	8	12	8	300	34.3	7.36	30.22	102.7	104.1	106	95	97.3	94.9
XP_005909104.1	RAP1B	PREDICTED: ras-related protein Rap-1b [Bos mutus]	50	7	26	4	184	20.8	5.78	50.08	108.1	102.5	106.5	94.3	93.8	94.9
XP_005890298.1	CD36	PREDICTED: platelet glycoprotein 4 [Bos mutus]	8	5	74	5	472	52.9	8.1	163.51	100.9	101.8	101.2	99.9	98.1	98.1
XP_005896612.1	TPPP3	PREDICTED: tubulin polymerization-promoting protein family member 3 isoform X2 [Bos mutus]	43	8	17	8	176	18.9	9.11	38.09	101.4	99.3	99.4	102.2	99.6	98
XP_005895577.1	LMCD1	PREDICTED: LIM and cysteine-rich domains protein 1 isoform X1 [Bos mutus]	31	9	14	9	363	40.7	8.1	41.63	81.9	83.5	82.7	116.7	116.6	118.6
XP_014336180.1	MYL6	PREDICTED: myosin light polypeptide 6 isoform X1 [Bos mutus]	42	10	30	10	204	22.5	5.36	42.93	87.5	84	84.7	115.3	114.7	113.8
XP_014333462.1	ECM1	PREDICTED: extracellular matrix protein 1 isoform X1 [Bos mutus]	24	13	18	13	569	63.1	7.02	30.73	90.4	91	92.2	109.8	107.4	109.2
XP_005895213.1	IDH2	PREDICTED: isocitrate dehydrogenase [NADP], mitochondrial [Bos mutus]	33	10	15	10	400	45.1	7.96	32.01	109.2	105.9	106	93.6	92.4	92.8
XP_005899915.1	PGM1	PREDICTED: phosphoglucomutase-1 [Bos mutus]	27	11	20	11	482	52.3	7.74	46.01	104.2	100	104.8	99.3	97.9	93.9
XP_005893664.1	PCYOX1	PREDICTED: prenylcysteine oxidase 1 [Bos mutus]	16	8	16	8	508	56.8	6.48	41.01	136.3	134.6	132.9	63.2	66.5	66.5
XP_005890830.2	PRKCSH	PREDICTED: glucosidase 2 subunit beta [Bos mutus]	18	11	18	11	623	69.7	4.54	41.52	115	118.9	117.4	82.9	82.3	83.4
XP_014337592.1	PFKL	PREDICTED: ATP-dependent 6-phosphofructokinase, liver type [Bos mutus]	20	14	18	10	755	82.7	7.36	30.07	91.6	106.2	93.6	106.6	102.6	99.4
XP_005907554.1	PHB2	PREDICTED: prohibitin-2 isoform X1 [Bos mutus]	35	11	15	11	299	33.3	9.85	40.86	99.6	103.3	100.9	99.5	97.7	99
XP_005898963.1	USP14	PREDICTED: ubiquitin carboxyl-terminal hydrolase 14, partial [Bos mutus]	24	10	15	10	456	52	5.66	30.52	124.2	121.6	123.6	75.4	78.8	76.4
XP_005910943.1	SERPINA3-3	PREDICTED: serpin A3-3 [Bos mutus]	21	9	61	1	412	46.2	6.47	153.91	82.2	78.5	82.4	119.7	120	117.2
XP_005902430.1	RPS3A	PREDICTED: 40S ribosomal protein S3a isoform X1 [Bos mutus]	37	11	19	11	264	29.9	9.73	36.38	97	100.9	98.9	99	100	104.3
XP_005907839.1	Macf1	PREDICTED: microtubule-actin cross-linking factor 1 [Bos mutus]	4	16	16	16	5422	618.3	5.35	13.61	110	111.5	117.2	87.4	84.7	89.3
XP_005904035.1	Ehd4	PREDICTED: EH domain-containing protein 4 [Bos mutus]	24	13	17	10	540	61	7.55	19.11	99.1	111.2	101.6	95.7	97	95.4
XP_005897490.1	RPL7A	PREDICTED: 60S ribosomal protein L7a [Bos mutus]	32	10	18	10	266	30	10.61	39.61	96.7	113.3	109.5	94.9	93.9	91.7
XP_014332446.1	COX5B	PREDICTED: cytochrome c oxidase subunit 5B, mitochondrial isoform X3 [Bos mutus]	50	9	20	9	111	12.2	8.21	35.45	107.4	109.2	106.7	94.5	91.2	91
XP_005908079.1	#N/A	PREDICTED: septin-9 [Bos mutus]	17	9	14	9	568	63.6	8.47	33.69	96.8	95.6	96.8	100.3	103.5	107
XP_005908777.1	CNN3	PREDICTED: calponin-3 isoform X1 [Bos mutus]	36	9	14	7	329	36.3	6.24	25.71	89.7	93.2	94.8	109.5	108.3	104.5
XP_005896031.1	SH3GL1	PREDICTED: endophilin-A2 isoform X1 [Bos mutus]	32	12	16	12	369	41.5	5.5	25	118.1	120.7	114.6	81.1	82.7	82.8
XP_014335131.1	APOE	PREDICTED: apolipoprotein E isoform X1 [Bos mutus]	34	10	17	10	349	39.7	6.16	27.12	95	96.4	99.9	105.9	101.4	101.4
XP_014333143.1	PSMA7	PREDICTED: proteasome subunit alpha type-7 [Bos mutus]	34	9	14	9	286	31.5	8.47	35.69	109.2	109.3	109.6	90.2	90.6	91.1
NP_001281255.1	SLC25A5	ADP/ATP translocase 2 [Bos mutus]	30	9	22	1	298	32.9	9.77	56.97	109.6	104.3	107.4	94.8	94.3	89.6
XP_005891948.1	ATP2B4	PREDICTED: plasma membrane calcium-transporting ATPase 4 isoform X1 [Bos mutus]	11	13	15	11	1243	137.7	6.65	32.32	126.3	128.7	121.3	76.1	72.2	75.4
XP_005907997.1	ATP5PD	PREDICTED: ATP synthase subunit d, mitochondrial isoform X1 [Bos mutus]	68	10	24	10	161	18.7	6.24	40.91	113.4	110.7	110.5	89.9	87.1	88.4
XP_005893527.1	ACADM	PREDICTED: medium-chain specific acyl-CoA dehydrogenase, mitochondrial [Bos mutus]	31	12	16	12	421	46.5	8.1	31.75	104.9	106.2	105.1	93.9	95.4	94.5
XP_005905622.1	IARS2	PREDICTED: LOW QUALITY PROTEIN: isoleucine--tRNA ligase, mitochondrial [Bos mutus]	11	9	12	9	1012	113.7	7.08	24.46	103.7	111.1	104.6	96.4	91.6	92.5
XP_005888307.1	SERPINF2	PREDICTED: alpha-2-antiplasmin isoform X1 [Bos mutus]	16	10	22	10	492	54.8	5.72	40.64	73.7	74.7	75.6	126.8	124.7	124.5
XP_005890658.1	BLVRB	PREDICTED: flavin reductase (NADPH) [Bos mutus]	33	6	26	6	206	22	6.86	71.03	107	109.8	108.7	89.9	92.5	92.2
XP_005900453.1	ACAT2	PREDICTED: acetyl-CoA acetyltransferase, cytosolic isoform X2 [Bos mutus]	20	6	13	6	397	41.2	6.79	32.64	138	135.5	138.2	61	60.9	66.4
XP_014335697.1	NPM1	PREDICTED: nucleophosmin isoform X1 [Bos mutus]	34	8	18	8	294	32.7	4.77	28.43	91.6	95.7	90.6	105.4	105.5	111.2
XP_005897781.1	PDHA1	PREDICTED: pyruvate dehydrogenase E1 component subunit alpha, somatic form, mitochondrial [Bos mutus]	25	11	22	11	390	43.4	8.03	39.63	106.4	109.2	112.5	92.6	90	89.2
XP_005895332.1	Sec22b	PREDICTED: vesicle-trafficking protein SEC22b isoform X1 [Bos mutus]	29	6	17	6	251	28.7	9.22	43.54	131.2	129.2	128.7	68.8	72.3	69.9
XP_005905812.1	SMOC1	PREDICTED: SPARC-related modular calcium-binding protein 1 isoform X1 [Bos mutus]	24	12	23	12	435	48.2	8.15	43.03	110.5	108.7	108.9	92	89.5	90.4
XP_014332748.1	SFPQ	PREDICTED: splicing factor, proline- and glutamine-rich [Bos mutus]	23	11	19	10	492	55.7	9.17	29.41	96.2	96.4	98.2	103.6	101.7	103.9
XP_005891382.1	SARS	PREDICTED: serine--tRNA ligase, cytoplasmic [Bos mutus]	21	9	15	9	514	58.7	6.19	20.1	105.2	111.6	119.8	90.8	85	87.7
XP_005907269.1	FKBP4	PREDICTED: peptidyl-prolyl cis-trans isomerase FKBP4 [Bos mutus]	29	13	17	13	459	51.5	5.39	26.24	99	99.7	100	99.8	99.1	102.5
XP_005889134.1	EEA1	PREDICTED: early endosome antigen 1, partial [Bos mutus]	17	12	13	12	732	83.9	5.2	22.99	102.7	104.1	101.8	96.2	94.9	100.3
XP_014332646.1	CA4	PREDICTED: carbonic anhydrase 4 [Bos mutus]	28	8	18	8	296	33.6	6.68	44.29	74.5	74.7	77.4	124	122.9	126.4
XP_005893621.1	ACTR2	PREDICTED: actin-related protein 2 isoform X1 [Bos mutus]	33	8	14	8	342	39.2	6.09	38.76	102.8	105.9	102.7	97.9	95.3	95.3
XP_005898526.1	MFAP5	PREDICTED: microfibrillar-associated protein 5 isoform X1 [Bos mutus]	22	5	68	5	170	19.1	7.2	149.39	77.2	77.2	76.2	123.8	122	123.5
XP_005888760.1	PSAP	PREDICTED: prosaposin isoform X1 [Bos mutus]	16	9	19	9	528	58.4	5.11	39.96	97.8	97.2	96.4	104.1	101.7	102.9
XP_005904454.1	LANCL2	PREDICTED: lanC-like protein 2 [Bos mutus]	29	10	14	10	452	51.3	7.58	28.97	97.5	110.8	101.4	107.1	95.4	87.8
XP_005899736.1	AP2B1	PREDICTED: AP-2 complex subunit beta isoform X1 [Bos mutus]	15	14	21	8	951	105.6	5.34	35.29	99.3	105.5	99.1	103.1	98.2	94.9
XP_005895924.1	STMN1	PREDICTED: stathmin [Bos mutus]	46	8	15	6	149	17.3	5.97	38.14	102.9	104.4	104.7	96.8	96	95.2
XP_005900876.1	NONO	PREDICTED: non-POU domain-containing octamer-binding protein isoform X1 [Bos mutus]	23	12	16	10	470	54.1	8.95	35.09	97.3	100.9	95.2	104.9	101.4	100.2
XP_014337409.1	ECI2	PREDICTED: enoyl-CoA delta isomerase 2, mitochondrial [Bos mutus]	31	9	12	9	359	39.2	7.97	25.9	105.9	102.4	108.4	93.8	94.9	94.6
XP_005900060.1	FAM49B	PREDICTED: protein FAM49B isoform X1 [Bos mutus]	32	9	21	7	324	36.7	6.06	45.63	125.8	127.7	127.8	73.2	71.8	73.6
XP_005891864.1	PSMA6	PREDICTED: proteasome subunit alpha type-6 isoform X1 [Bos mutus]	30	8	13	8	246	27.4	6.76	30.52	107	104.9	105.5	94	91.2	97.4
XP_005901596.1	CRYAB	PREDICTED: alpha-crystallin B chain [Bos mutus]	30	5	22	5	175	20	7.33	49.95	134.4	134.4	135	65.1	65.3	65.9
XP_005893380.1	Akap2	PREDICTED: A-kinase anchor protein 2 isoform X2 [Bos mutus]	18	13	15	13	868	95.4	5.25	22.04	104.7	100.2	104.2	94.6	99.8	96.5
XP_005894149.1	PRDX5	PREDICTED: peroxiredoxin-5, mitochondrial [Bos mutus]	47	9	19	9	219	23.3	8.07	35.37	100.4	104.7	101.6	100.6	91	101.8
XP_005903266.1	Lpin1	PREDICTED: phosphatidate phosphatase LPIN1 isoform X2 [Bos mutus]	16	11	15	11	949	104.9	6.67	32.87	97.6	99.9	94.7	104	100.4	103.3
XP_005906454.1	PPIA	PREDICTED: peptidyl-prolyl cis-trans isomerase A [Bos mutus]	36	8	52	2	163	17.7	7.42	79.42	122	120.2	119.5	78.3	79.5	80.5
XP_005907956.1	RBMX	PREDICTED: RNA-binding motif protein, X chromosome [Bos mutus]	37	16	29	16	391	42.3	10.02	40.63	90.6	94.8	96.7	109.4	103	105.5
XP_005903921.1	PPP1CB	PREDICTED: serine/threonine-protein phosphatase PP1-beta catalytic subunit [Bos mutus]	30	7	16	1	327	37.2	6.19	34.96	90.9	115.6	86.4	114.2	96.2	96.7
XP_005910649.1	CLIC4	PREDICTED: chloride intracellular channel protein 4 [Bos mutus]	35	8	14	8	242	27.5	6.37	24.04	101.4	106	104.9	95.1	93	99.7
XP_014336475.1	Sec31a	PREDICTED: protein transport protein Sec31A isoform X1 [Bos mutus]	10	12	13	12	1235	134.2	6.64	26.18	104.4	102.7	101.1	101.5	95.4	94.9
XP_014332124.1	ECH1	PREDICTED: delta(3,5)-Delta(2,4)-dienoyl-CoA isomerase, mitochondrial isoform X1 [Bos mutus]	25	8	13	8	326	35.8	8.06	33.39	117.5	114.5	114.2	86.5	84.2	83.2
XP_005900403.1	BCAM	PREDICTED: basal cell adhesion molecule [Bos mutus]	20	10	16	10	627	67.8	6.07	30.42	103.8	104.7	101.7	97.3	95.7	96.8
XP_014336543.1	NOMO1	PREDICTED: nodal modulator 2, partial [Bos mutus]	15	14	16	14	1195	131.1	5.77	18.19	116.3	115.5	113.9	87.7	84.4	82.2
XP_005888024.1	NSFL1C	PREDICTED: NSFL1 cofactor p47 isoform X1 [Bos mutus]	37	11	16	1	372	40.9	5.25	24.27	108.1	109.2	107.1	93.2	90.4	91.9
XP_014335648.1	APEX1	PREDICTED: DNA-(apurinic or apyrimidinic site) lyase [Bos mutus]	30	8	17	8	318	35.6	8.1	30.9	92.9	92.5	92.4	109.8	107.6	104.8
XP_014337172.1	ACAD8	PREDICTED: isobutyryl-CoA dehydrogenase, mitochondrial [Bos mutus]	18	7	11	7	400	43.8	7.42	24.61	115.7	120	113.9	85.5	84.1	80.8
XP_005904968.1	PSME1	PREDICTED: proteasome activator complex subunit 1 isoform X1 [Bos mutus]	41	10	19	10	249	28.7	6.29	34.11	91.1	87	89	111.6	109.5	111.7
XP_005905726.1	Rap1a	PREDICTED: ras-related protein Rap-1A [Bos mutus]	46	6	21	3	184	21	6.67	40.85	91.6	91	92.4	113.5	106.2	105.4
XP_005891537.1	RPLP0	PREDICTED: 60S acidic ribosomal protein P0 isoform X1 [Bos mutus]	36	8	13	8	318	34.3	5.97	26.88	104.6	99.7	100.1	99.9	97.9	97.9
XP_005908159.1	CAPZB	PREDICTED: F-actin-capping protein subunit beta [Bos mutus]	40	12	17	12	301	33.7	6.43	35.53	105.1	100.3	101.3	98.7	97.6	96.9
XP_005888025.1	NSFL1C	PREDICTED: NSFL1 cofactor p47 isoform X3 [Bos mutus]	39	11	16	1	339	37.4	5.15	22.56	109.3	107.5	101.6	90.1	89.1	102.4
XP_005893049.1	GNAQ	PREDICTED: guanine nucleotide-binding protein G(q) subunit alpha [Bos mutus]	26	8	15	4	359	42.1	5.68	33.84	110.5	112.1	106.9	89.9	88.2	92.4
XP_005904705.2	COL4A1	PREDICTED: collagen alpha-1(IV) chain [Bos mutus]	4	5	14	5	1800	174.7	8.63	40.75	124.1	121.7	124	75.3	77.1	77.7
XP_005901105.1	TTR	PREDICTED: transthyretin [Bos mutus]	51	7	24	7	147	15.7	6.3	45.09	139.6	139.1	140.2	59.8	60.3	61.1
XP_005899556.1	DARS	PREDICTED: aspartate--tRNA ligase, cytoplasmic isoform X1 [Bos mutus]	22	10	14	10	501	57.1	6.84	28.64	102.4	104.3	103.5	95.8	93.5	100.5
XP_005889877.1	CYCS	PREDICTED: cytochrome c [Bos mutus]	42	5	16	5	105	11.7	9.5	36.75	92.8	95.1	91	108	106.6	106.6
XP_005889602.1	COL3A1	PREDICTED: collagen alpha-1(III) chain [Bos mutus]	8	10	26	9	1466	138.4	6.43	30.82	126	126.1	126.2	73.7	73.6	74.5
XP_014334748.1	RAB5C	PREDICTED: ras-related protein Rab-5C isoform X1 [Bos mutus]	31	5	12	3	216	23.5	8.41	33.04	100.5	98.5	102	103.5	95.7	99.8
XP_005904290.1	AIFM2	PREDICTED: apoptosis-inducing factor 2 [Bos mutus]	23	7	11	7	373	40.4	8.13	27.29	114.8	114.7	117.6	83.4	85.4	84.2
XP_005889523.1	EFEMP1	PREDICTED: EGF-containing fibulin-like extracellular matrix protein 1 [Bos mutus]	18	8	13	8	499	54.9	5.02	26.73	112.2	105.2	106.4	84.3	99.6	92.4
XP_005896167.1	CLEC3B	PREDICTED: tetranectin [Bos mutus]	32	6	13	6	202	22.1	5.64	29.24	99.6	100	90.4	106.8	97.3	106
XP_005891213.1	ITGA1	PREDICTED: integrin alpha-1 [Bos mutus]	8	10	13	10	1179	130.9	5.96	25.16	80.1	80.8	78.6	124.4	118.2	117.9
XP_005888676.1	Psmc1	PREDICTED: 26S protease regulatory subunit 4 [Bos mutus]	24	10	16	9	454	50.4	6.21	29.23	108.9	115.9	113.2	89.3	87.8	84.9
XP_005911726.1	PHB	PREDICTED: LOW QUALITY PROTEIN: prohibitin [Bos mutus]	31	8	14	8	272	29.6	5.74	36.26	106	107.2	107.2	93.4	93.1	93
XP_014337594.1	NDUFV3	PREDICTED: NADH dehydrogenase [ubiquinone] flavoprotein 3, mitochondrial isoform X1 [Bos mutus]	20	9	12	9	475	50.8	9.07	24.87	111.3	105.1	107.5	91.3	92.6	92.3
XP_005897464.1	PPP1CC	PREDICTED: serine/threonine-protein phosphatase PP1-gamma catalytic subunit [Bos mutus]	29	7	16	1	337	38.5	6.13	31.45	93.1	96.6	97.9	103.3	104.3	104.7
XP_005898846.1	Fbln2	PREDICTED: fibulin-2 [Bos mutus]	17	10	12	10	742	81.3	5.15	24.07	99	104.2	102.1	99.5	96.5	98.6
XP_005886791.1	Zyx	PREDICTED: zyxin [Bos mutus]	16	8	16	8	690	74.4	8.34	31.64	95.4	95.2	99.5	100.7	105.2	104.1
XP_014337843.1	CAPNS1	PREDICTED: calpain small subunit 1 [Bos mutus]	48	7	15	7	213	24.4	5.34	36.19	95.2	99	98.9	104.1	100.2	102.7
XP_005906244.1	TINAGL1	PREDICTED: LOW QUALITY PROTEIN: tubulointerstitial nephritis antigen-like [Bos mutus]	20	7	14	7	467	52.7	7.23	26.29	104.9	101.6	114.4	95.9	91.3	92
XP_005900521.1	TMOD3	PREDICTED: tropomodulin-3 [Bos mutus]	28	9	15	8	352	39.7	5.03	32.57	102.3	105.2	106.9	95.1	96	94.5
XP_005906283.1	YARS	PREDICTED: tyrosine--tRNA ligase, cytoplasmic [Bos mutus]	22	12	13	12	528	59.1	7.18	25.41	106	104.9	103.5	95.1	94.2	96.3
XP_005887918.1	MTAP	PREDICTED: S-methyl-5'-thioadenosine phosphorylase [Bos mutus]	33	7	12	7	283	31.2	7.43	31.22	93.7	100.8	99.6	103.1	97.7	105.2
XP_005909438.1	RHOA	PREDICTED: transforming protein RhoA isoform X1 [Bos mutus]	23	5	12	5	193	21.8	6.1	34.05	103	100.3	103.9	99.6	97.3	95.8
XP_005908965.1	CTTN	PREDICTED: src substrate cortactin [Bos mutus]	19	11	13	11	538	60.2	5.38	28.07	107.2	109.6	106.4	93.6	90.7	92.4
XP_005905921.1	RAB5B	PREDICTED: ras-related protein Rab-5B isoform X1 [Bos mutus]	38	6	13	4	215	23.7	8.13	28.66	100.1	103	101.5	99.6	98.5	97.3
XP_005895299.1	TRIOBP	PREDICTED: TRIO and F-actin-binding protein [Bos mutus]	6	11	15	11	1991	219	7.9	23.14	109.1	108.2	108.1	91.9	94	88.7
XP_005891100.1	DDX1	PREDICTED: ATP-dependent RNA helicase DDX1 [Bos mutus]	15	9	14	9	749	83.5	7.23	28.49	100.9	101.8	107	98	94.3	98.1
XP_005906357.1	TGas113e22.1	PREDICTED: histone H3.3 [Bos mutus]	54	7	68	2	136	15.3	11.27	147.57	94.5	93.6	91.4	107	107	106.4
XP_005903769.1	SLK	PREDICTED: STE20-like serine/threonine-protein kinase isoform X1 [Bos mutus]	9	11	13	10	1240	142.9	5.08	26.43	100.2	106.7	106.8	95.9	93.2	97.1
XP_014333362.1	SNX2	PREDICTED: sorting nexin-2 isoform X1 [Bos mutus]	17	10	14	8	523	58.9	5.05	29.05	105.1	103.1	106	96.6	92.2	97
XP_005905597.1	SLC25A3	PREDICTED: phosphate carrier protein, mitochondrial isoform X1 [Bos mutus]	15	9	17	9	362	40.1	9.31	38.36	110.3	109.1	106.7	90.6	90.2	93
XP_005888052.1	VAPB	PREDICTED: vesicle-associated membrane protein-associated protein B/C [Bos mutus]	29	7	17	7	245	27.2	8.97	38.47	119.5	118.3	116.8	80.5	82.2	82.8
XP_005895146.1	ACADSB	PREDICTED: short/branched chain specific acyl-CoA dehydrogenase, mitochondrial [Bos mutus]	22	9	18	8	431	47.1	8.47	37.41	120.2	124.9	121.4	78.6	77.4	77.5
XP_005893659.1	PCBP1	PREDICTED: poly(rC)-binding protein 1 isoform X1 [Bos mutus]	27	7	11	3	356	37.5	7.09	25.92	90.8	88.7	91.6	110.1	109.6	109.2
XP_014335938.1	DDX31	PREDICTED: probable ATP-dependent RNA helicase DDX31 [Bos mutus]	14	11	13	11	760	84.3	9.92	29.63	82.3	90.1	87.5	118.2	108.4	113.5
XP_005906888.1	NIPSNAP3A	PREDICTED: protein NipSnap homolog 3A [Bos mutus]	34	6	10	6	247	28.5	9.38	16.38	96.3	99.1	106.1	99.9	97.9	100.7
XP_005900626.1	NDRG2	PREDICTED: protein NDRG2 isoform X1 [Bos mutus]	24	6	10	6	371	40.7	5.5	22.36	120.2	119.7	121.6	82.3	80.9	75.3
XP_005894721.1	SDHA	PREDICTED: succinate dehydrogenase [ubiquinone] flavoprotein subunit, mitochondrial [Bos mutus]	15	9	15	9	668	73.1	7.4	27.08	106.7	105.9	103.4	99.2	91.4	93.5
XP_014332787.1	HMGB2	PREDICTED: high mobility group protein B2 [Bos mutus]	32	9	18	8	209	24	7.81	37.67	86.4	82.5	84.3	117.3	114.6	114.8
XP_005911890.2	CMPK1	PREDICTED: LOW QUALITY PROTEIN: UMP-CMP kinase [Bos mutus]	33	6	11	6	174	20.1	5.38	20.3	117.2	113.3	114.1	87.7	82	85.7
XP_005893942.1	ARF1	PREDICTED: ADP-ribosylation factor 1 [Bos mutus]	36	6	18	3	181	20.7	6.8	37.29	109.9	106.5	109.8	91.4	92.9	89.6
XP_005887344.1	SHMT1	PREDICTED: serine hydroxymethyltransferase, cytosolic isoform X1 [Bos mutus]	22	8	13	8	484	52.9	7.84	18.48	96.6	101.7	102.7	99.5	99.3	100.1
XP_005901577.1	VCL	PREDICTED: vinculin [Bos mutus]	30	5	13	5	80	8.8	5.33	35	111.3	108.5	109.1	93.4	89.5	88.2
XP_005898875.1		PREDICTED: alcohol dehydrogenase E chain [Bos mutus]	22	8	11	6	375	40.1	8.21	29.48	123.3	124	120.6	75.2	78	79
XP_014334733.1	#N/A	PREDICTED: septin-11 isoform X1 [Bos mutus]	25	9	17	3	377	43.8	7.11	18.41	106	105.2	105.4	95.4	93.8	94.2
XP_005895437.1	NUCB1	PREDICTED: nucleobindin-1 [Bos mutus]	24	9	11	9	474	54.9	5.21	30.72	101.7	106	100	100	96.7	95.6
XP_005906170.1	ERLIN2	PREDICTED: erlin-2 [Bos mutus]	22	7	14	6	338	37.7	5.49	35.99	109.6	105.7	108.5	92.8	90.7	92.7
XP_005898139.1	ACTR3	PREDICTED: actin-related protein 3 isoform X1 [Bos mutus]	24	8	16	8	367	42	5.62	28.86	101.7	101.2	99.5	98.2	99.2	100.3
XP_014339224.1	RAB2A	PREDICTED: ras-related protein Rab-2A [Bos mutus]	26	5	14	2	239	26.5	6.8	31.77	103.1	102	104.1	96.6	97.4	96.8
XP_014337893.1	Tnks1bp1	PREDICTED: 182 kDa tankyrase-1-binding protein [Bos mutus]	11	11	12	11	1701	176.2	5.14	23.09	96	103.1	98.9	101.8	98.7	101.5
XP_005888298.1	PITPNA	PREDICTED: phosphatidylinositol transfer protein alpha isoform isoform X1 [Bos mutus]	38	9	14	8	270	31.8	6.55	25.51	102.1	107.7	104.8	96.5	94.2	94.7
XP_005897191.1	HYOU1	PREDICTED: hypoxia up-regulated protein 1 [Bos mutus]	13	11	15	11	1001	111.4	5.31	16.21	112.1	109.6	113.3	91.4	86.1	87.5
XP_005895188.1	AP2A2	PREDICTED: AP-2 complex subunit alpha-2 [Bos mutus]	12	11	12	8	985	108.6	7.14	20	100.4	106.1	100.3	96.8	98.3	98.1
XP_005890648.1	AKT2	PREDICTED: RAC-beta serine/threonine-protein kinase isoform X2 [Bos mutus]	19	11	12	11	481	55.6	6.37	32.19	116.4	114.1	110	86.4	87.5	85.5
XP_005902180.1	Pcbp2	PREDICTED: poly(rC)-binding protein 2 isoform X1 [Bos mutus]	27	8	10	4	366	38.6	6.79	21.69	90.5	98.2	90.7	114.8	95.5	110.2
XP_005899027.1	NDUFS3	PREDICTED: NADH dehydrogenase [ubiquinone] iron-sulfur protein 3, mitochondrial [Bos mutus]	44	9	14	9	248	28.5	6.32	23.06	108.1	105.7	106.2	95.1	89	96
XP_005902331.1	RPS6	PREDICTED: 40S ribosomal protein S6 [Bos mutus]	25	7	14	7	249	28.6	10.84	34.64	98.3	99	101.6	100.1	100.6	100.3
XP_014336044.1	RPL23A	PREDICTED: 60S ribosomal protein L23a isoform X1 [Bos mutus]	30	7	15	7	170	19.4	10.29	37.9	105.1	106.6	107	94.7	92.7	93.9
XP_005897881.1	Pak2	PREDICTED: serine/threonine-protein kinase PAK 2 isoform X1 [Bos mutus]	23	10	13	10	525	58.1	6.07	20.95	109.4	102.5	103.2	95.5	94.7	94.7
XP_005904025.1	CHP1	PREDICTED: calcineurin B homologous protein 1 [Bos mutus]	52	8	11	8	195	22.5	5.1	20.12	100.3	97.8	102.2	99.5	97.7	102.6
XP_005900925.1	PSMA3	PREDICTED: proteasome subunit alpha type-3 isoform X1 [Bos mutus]	35	10	16	10	255	28.4	5.33	33.58	107.4	105.9	105.4	91.9	96.5	92.9
XP_014333588.1	ABLIM3	PREDICTED: actin-binding LIM protein 3 isoform X2 [Bos mutus]	19	11	15	11	650	74	8.5	22.39	90	90.7	91	109.8	109.1	109.4
XP_005896558.1	HP	PREDICTED: haptoglobin [Bos mutus]	25	9	10	9	401	44.9	7.71	20.77	134.3	145.3	138.2	69.2	59.7	53.3
XP_005894368.1	CFDP2	PREDICTED: craniofacial development protein 2 [Bos mutus]	18	11	12	8	592	66.2	5.29	20.25	85.8	93	91.5	112.3	108.1	109.4
XP_005887798.1	VNN1	PREDICTED: pantetheinase isoform X1 [Bos mutus]	16	7	10	7	510	56.9	5.57	21.75	68.7	69.4	69.3	135.8	128.9	127.8
XP_005894122.1	CAPN1	PREDICTED: calpain-1 catalytic subunit [Bos mutus]	20	12	15	11	716	82.1	5.66	22.12	94.1	93.8	96.7	104.2	104.5	106.6
XP_005891376.1	Psma5	PREDICTED: proteasome subunit alpha type-5 [Bos mutus]	37	8	11	8	241	26.4	4.79	24.91	106.8	107.4	108.2	94.2	91	92.4
XP_005898035.1	KPNB1	PREDICTED: importin subunit beta-1 [Bos mutus]	15	8	12	8	731	81.2	4.72	17.79	97.8	100.6	100.3	92	112.9	96.5
XP_014337148.1	Cyfip1	PREDICTED: cytoplasmic FMR1-interacting protein 1 isoform X1 [Bos mutus]	9	10	13	10	1253	145	6.9	21.1	87.5	94.1	91	109.3	106.5	111.5
XP_005911455.1	SCP2	PREDICTED: non-specific lipid-transfer protein, partial [Bos mutus]	58	6	16	6	101	10.8	9.57	33.61	110.1	114.7	112	90.8	86.2	86.2
XP_014335776.1	Sec23a	PREDICTED: protein transport protein Sec23A [Bos mutus]	17	10	13	8	764	86.1	6.96	22.4	104.7	112.6	108.6	93.2	92.3	88.5
XP_005911635.1	PGM1	PREDICTED: phosphoglucomutase-1, partial [Bos mutus]	46	10	16	10	180	20.4	6.06	29.2	105.9	111.2	101.5	96	92	93.4
XP_005894246.1	Rps8	PREDICTED: 40S ribosomal protein S8 isoform X1 [Bos mutus]	40	7	14	7	208	24.2	10.32	28.59	94.8	94.8	94.3	108.9	101.6	105.6
XP_014334859.1	KRT10	PREDICTED: LOW QUALITY PROTEIN: keratin, type I cytoskeletal 10 [Bos mutus]	14	9	20	8	529	56.7	5.08	46.45	63.5	62.5	60.7	139.8	135.6	137.9
XP_014331753.1	PXDN	PREDICTED: peroxidasin homolog [Bos mutus]	8	10	12	10	1600	177.1	6.89	20.02	99.8	106.1	100.9	98.3	98	96.8
XP_005910315.2	FBLN5	PREDICTED: fibulin-5 isoform X1 [Bos mutus]	21	9	22	9	461	51.7	4.82	28.26	106.1	102.2	112.2	87.6	88.9	103.1
XP_005889004.1	IVD	PREDICTED: isovaleryl-CoA dehydrogenase, mitochondrial [Bos mutus]	23	7	13	7	426	46.5	7.42	29.21	94.7	98.9	96.9	103.6	102.8	103.1
XP_005889496.1	DDX3X	PREDICTED: ATP-dependent RNA helicase DDX3X isoform X1 [Bos mutus]	13	8	10	7	661	73.1	7.18	17.28	107.9	114.1	108	87.8	90.1	92.1
XP_005911919.1	RTCB	PREDICTED: LOW QUALITY PROTEIN: tRNA-splicing ligase RtcB homolog [Bos mutus]	20	9	15	9	503	54.9	7.08	27.03	103.6	104.6	106.3	96	93.6	96
XP_005891579.1	MAOA	PREDICTED: amine oxidase [flavin-containing] A [Bos mutus]	21	9	14	7	527	59.7	8.02	32.38	99.6	101.3	98.1	100.7	101.8	98.5
XP_005887850.1	OLFML1	PREDICTED: olfactomedin-like protein 1 [Bos mutus]	25	9	16	9	402	46.2	8.27	28.49	80.4	83.2	82.9	118.4	118.5	116.6
XP_014336020.1	STAT1	PREDICTED: signal transducer and activator of transcription 1-alpha/beta isoform X1 [Bos mutus]	21	13	15	13	749	87	6.13	15.48	104.3	103.8	100.8	98.9	95.7	96.5
XP_005902974.1	CDC37	PREDICTED: hsp90 co-chaperone Cdc37 [Bos mutus]	24	8	12	8	380	44.6	5.17	32.66	115.4	122.4	116.7	85.3	80	80.1
XP_005910049.1		PREDICTED: adipogenesis regulatory factor isoform X1 [Bos mutus]	43	4	20	4	87	9.1	5.06	37.17	124.5	120.8	123.9	74.5	79.1	77.2
XP_005911052.1	RPL10A	PREDICTED: 60S ribosomal protein L10a [Bos mutus]	20	5	12	5	217	24.8	9.94	27.36	102.4	98.4	100.9	99.9	98.5	99.9
XP_005888391.1	GNA11	PREDICTED: guanine nucleotide-binding protein subunit alpha-11 [Bos mutus]	33	9	13	5	301	35.4	5.6	29.16	107.7	108.5	106.8	94.2	92.1	90.8
XP_005899374.1	SORD	PREDICTED: sorbitol dehydrogenase [Bos mutus]	24	7	12	7	356	38.1	7.46	29.28	128.2	129.7	126	72.1	72.3	71.7
XP_005897143.1	SOD3	PREDICTED: extracellular superoxide dismutase [Cu-Zn] [Bos mutus]	22	4	11	4	241	26.1	7.08	29.59	98.9	107.5	96.3	106.6	94.7	96
XP_005904370.1	CYB5A	PREDICTED: cytochrome b5 isoform X1 [Bos mutus]	46	5	32	5	134	15.3	5.03	93.45	114.8	106.9	108.9	109.4	72.2	87.8
XP_005889050.1	ACADL	PREDICTED: long-chain specific acyl-CoA dehydrogenase, mitochondrial [Bos mutus]	19	7	15	7	430	48	7.11	29.71	103.1	98.5	97.7	97.6	101.5	101.5
XP_005899270.1	STAT5B	PREDICTED: LOW QUALITY PROTEIN: signal transducer and activator of transcription 5B [Bos mutus]	11	10	11	10	793	90.7	6.05	21.94	112.9	111.4	109.4	87.3	88	90.9
XP_005900614.1	RAB2B	PREDICTED: ras-related protein Rab-2B isoform X1 [Bos mutus]	27	5	12	2	216	24.2	7.08	31.22	98	95.1	97.5	104.1	99.3	106
XP_005895559.1	ATP5F1C	PREDICTED: ATP synthase subunit gamma, mitochondrial isoform X2 [Bos mutus]	21	7	15	1	297	32.9	9.41	30.29	109.6	109.4	106	93.8	91.3	89.9
XP_014333327.1	SULT1A1	PREDICTED: sulfotransferase 1A1 [Bos mutus]	21	5	14	5	295	34.2	7.01	27.77	121.3	122.3	119.3	78.7	79.4	79
XP_014336579.1	NAXD	PREDICTED: ATP-dependent (S)-NAD(P)H-hydrate dehydratase [Bos mutus]	18	8	10	8	599	65	9.63	21.67	107.8	109.4	111.7	90.5	91.4	89.2
XP_005896792.1	IPO5	PREDICTED: importin-5 isoform X1 [Bos mutus]	12	10	13	10	1037	116.9	4.96	19.21	110.1	113.7	107.5	90.6	87.4	90.8
XP_005903484.1	PA2G4	PREDICTED: proliferation-associated protein 2G4 [Bos mutus]	23	9	14	9	394	43.8	6.55	24.33	97	96.7	95.9	105	101.9	103.5
XP_005887241.1	PARVA	PREDICTED: alpha-parvin [Bos mutus]	29	7	10	7	296	33.9	5.2	21.13	105.8	106	100.6	97.2	93.3	96.9
XP_005898130.1	Synpo2	PREDICTED: synaptopodin-2 isoform X1 [Bos mutus]	10	10	13	10	1267	136	8.6	22.7	76.5	82.2	76.9	127.7	120.2	116.4
XP_005907897.1	ICA	PREDICTED: inhibitor of carbonic anhydrase [Bos mutus]	18	10	22	8	622	69	7.75	41.82	78.7	96.9	85.5	118.3	116.4	104.4
XP_005905916.1	EEA1	PREDICTED: early endosome antigen 1 [Bos mutus]	15	10	10	10	673	77.5	7.4	23.11	103.6	105.1	107.2	95.1	92.2	96.8
XP_005898335.1	MB	PREDICTED: myoglobin isoform X1 [Bos mutus]	45	6	12	6	154	17.1	7.46	25.99	80.7	84.4	82	117.6	114	121.2
XP_014337613.1	C9	PREDICTED: LOW QUALITY PROTEIN: complement component C9-like, partial [Bos mutus]	26	8	12	8	341	38.7	8.84	27.98	86.1	87.9	88.6	114.7	109.4	113.3
XP_005905009.1	FUBP1	PREDICTED: far upstream element-binding protein 1 isoform X2 [Bos mutus]	19	12	15	9	665	69.8	7.36	27.78	92	88.7	93.1	108.2	108	110
XP_005903451.1	OPA1	PREDICTED: dynamin-like 120 kDa protein, mitochondrial [Bos mutus]	12	9	11	9	1016	117.5	7.87	16.04	100.8	111.2	106.5	98	90.2	93.3
XP_014335149.1	SNX9	PREDICTED: sorting nexin-9 [Bos mutus]	21	10	12	10	643	72.2	5.95	17.7	98.8	98.9	98.6	102.2	101.4	100
XP_005910048.1	SNCG	PREDICTED: gamma-synuclein [Bos mutus]	46	6	8	6	127	13.2	4.93	24.28	151.2	153.1	155.3	48.6	46.1	45.6
XP_005889465.1	RAB18	PREDICTED: ras-related protein Rab-18 isoform X1 [Bos mutus]	38	7	9	7	207	23.1	5.24	20.32	114.9	118.9	113.4	85.9	84.2	82.6
XP_005904395.1	COPS4	PREDICTED: COP9 signalosome complex subunit 4 isoform X1 [Bos mutus]	26	8	9	8	406	46.3	5.83	19.02	106.9	110.7	107.9	90.6	92.6	91.3
XP_014335109.1	FKBP1A	PREDICTED: peptidyl-prolyl cis-trans isomerase FKBP1A isoform X1 [Bos mutus]	26	2	9	2	108	11.9	8.15	29.54	96.1	94.6	100.2	98.9	105.1	105.1
XP_014336217.1	NDUFV1	PREDICTED: NADH dehydrogenase [ubiquinone] flavoprotein 1, mitochondrial [Bos mutus]	18	8	11	8	523	57.1	7.05	14.79	100.2	104.6	106.4	98.4	95	95.3
XP_005904457.1	DBNL	PREDICTED: drebrin-like protein isoform X1 [Bos mutus]	23	8	10	8	432	48.6	4.93	18.1	109.1	110.9	106.9	91.8	91.4	90
XP_014338570.1	SUCLG1	PREDICTED: succinyl-CoA ligase [ADP/GDP-forming] subunit alpha, mitochondrial isoform X1 [Bos mutus]	18	6	12	6	368	38.6	9.57	28.19	103.7	102.9	103.8	97.4	97.2	95.1
XP_005911465.1	Srsf1	PREDICTED: serine/arginine-rich splicing factor 1 [Bos mutus]	38	9	16	9	248	27.7	10.36	17.57	90.3	86.6	87.4	110.8	113	111.8
XP_014333560.1	H1F0	PREDICTED: histone H1.0 [Bos mutus]	35	7	19	7	194	20.9	10.9	31.33	79.1	77.9	78.3	122.8	120	121.9
XP_005895501.1	PSMB5	PREDICTED: proteasome subunit beta type-5 [Bos mutus]	22	6	10	6	263	28.6	7.44	27.27	102.6	111.6	106.8	93.2	89.5	96.4
XP_005902854.1	PRDX3	PREDICTED: thioredoxin-dependent peroxide reductase, mitochondrial [Bos mutus]	23	6	13	6	257	28.1	7.58	31.61	120.9	123.1	120.5	77.7	78.4	79.4
XP_005904268.1	CLIC1	PREDICTED: chloride intracellular channel protein 1 [Bos mutus]	50	8	12	8	241	27	5.27	22.85	94.1	94.8	93.6	106.5	104.8	106.1
XP_005904495.1	SH3BGRL	PREDICTED: SH3 domain-binding glutamic acid-rich-like protein [Bos mutus]	56	7	8	7	114	12.8	5.25	19.02	107.8	108.1	108	91	92.6	92.6
XP_005892792.2	BSG	PREDICTED: basigin [Bos mutus]	28	8	15	8	320	34.8	8.43	26.77	131.9	134.2	126.4	71.9	68.1	67.5
XP_014338179.1	MECP2	PREDICTED: methyl-CpG-binding protein 2 [Bos mutus]	19	6	10	6	376	40.5	10.18	25.66	85.3	92.3	91.1	109.7	109.4	112.2
XP_005890378.1	ACSF2	PREDICTED: acyl-CoA synthetase family member 2, mitochondrial isoform X1 [Bos mutus]	16	7	12	7	615	68.1	7.8	18.54	112.9	111.7	113.3	84.4	90	87.8
XP_005887820.1	DDX5	PREDICTED: probable ATP-dependent RNA helicase DDX5 isoform X1 [Bos mutus]	11	7	11	3	614	69.1	8.92	25.89	102.6	108.3	110.5	92.2	99.7	86.6
XP_005898889.1	PDLIM1	PREDICTED: PDZ and LIM domain protein 1 [Bos mutus]	26	7	12	7	328	35.8	7.2	22.29	89.4	96.7	97.2	106.8	106.4	103.5
XP_005897949.1	PGLS	PREDICTED: 6-phosphogluconolactonase [Bos mutus]	29	6	11	6	258	27.5	5.85	27.17	98.2	98.8	103.2	100.1	101.8	97.9
XP_005901200.1	ACAA1	PREDICTED: 3-ketoacyl-CoA thiolase, peroxisomal isoform X1 [Bos mutus]	21	6	8	6	424	44.3	8.05	21.63	103.8	111.5	107.4	95.1	92.7	89.5
XP_014337803.1	H1FX	PREDICTED: uncharacterized protein LOC102272053 [Bos mutus]	17	7	14	7	329	34.8	11.17	33.41	85.3	84.9	84.6	114.6	115.7	115
XP_005911794.1	RPS19	PREDICTED: LOW QUALITY PROTEIN: 40S ribosomal protein S19 [Bos mutus]	50	8	11	8	145	16.1	10.49	18.45	99.8	104.2	99.4	101	97	98.5
XP_005907308.1	VTN	PREDICTED: vitronectin [Bos mutus]	13	5	18	5	476	53.6	6.28	38.26	95	93.5	100.1	103.7	106.1	101.6
XP_005904892.1	EEF1G	PREDICTED: elongation factor 1-gamma [Bos mutus]	19	8	11	8	437	50.1	6.74	26.9	108.1	108.3	104.9	94.1	89.9	94.6
XP_005894014.1	HSPA12B	PREDICTED: heat shock 70 kDa protein 12B isoform X1 [Bos mutus]	15	9	10	9	686	75.4	8.18	18.51	95.7	95.5	98.7	102.8	102.9	104.5
XP_014332106.1	HNRNPL	PREDICTED: heterogeneous nuclear ribonucleoprotein L [Bos mutus]	23	6	10	6	456	50.5	7.5	20.69	87	85	89.9	114.4	109.7	114.1
XP_005904972.1	PSME2	PREDICTED: proteasome activator complex subunit 2 [Bos mutus]	43	9	16	9	239	27.4	5.43	28.11	102.6	105.9	99.5	100.4	98.7	92.9
XP_005905270.1	HP1BP3	PREDICTED: heterochromatin protein 1-binding protein 3 [Bos mutus]	17	10	20	10	555	61.6	9.69	22.89	88.1	87.5	89.7	113.7	109.4	111.7
XP_005888771.1	S100G	PREDICTED: protein S100-G [Bos mutus]	58	5	15	5	79	8.9	4.68	35.65	130.9	127.7	127.8	70.8	72.5	70.3
XP_005899153.1	SYNCRIP	PREDICTED: heterogeneous nuclear ribonucleoprotein Q isoform X2 [Bos mutus]	19	9	11	6	527	58.7	7.56	25.8	101.6	102.6	105.3	93.7	95.6	101.2
XP_005893411.1	GART	PREDICTED: trifunctional purine biosynthetic protein adenosine-3 [Bos mutus]	12	9	11	9	1010	107.8	6.25	18.92	97.8	101.3	98.6	102.1	97.5	102.8
XP_005909027.1	ERP29	PREDICTED: endoplasmic reticulum resident protein 29 [Bos mutus]	27	7	16	7	259	28.9	5.82	33.36	109.2	108.2	111.9	90.2	92.3	88.1
XP_014336021.1	MYO1B	PREDICTED: LOW QUALITY PROTEIN: unconventional myosin-Ib [Bos mutus]	9	10	12	10	1136	131.8	9.31	22.63	81	88.6	84.8	117.4	114.5	113.6
XP_005886877.1	HAGH	PREDICTED: hydroxyacylglutathione hydrolase, mitochondrial [Bos mutus]	32	8	12	8	260	29.1	7.36	22.73	101.9	105.8	103	95	96.3	97.9
XP_005888279.1	Trarg1	PREDICTED: tumor suppressor candidate 5 [Bos mutus]	31	5	18	5	177	19	8.48	25.53	131.6	136.8	135	64.8	64.2	67.5
XP_005889945.1	ASL	PREDICTED: argininosuccinate lyase isoform X1 [Bos mutus]	22	9	11	9	473	52.7	6.49	17.73	102.4	112.2	105.3	96.1	90.8	93.1
XP_005887817.1	PECAM1	PREDICTED: platelet endothelial cell adhesion molecule [Bos mutus]	10	7	10	7	738	82.6	7.44	22.38	90.8	92.3	92.3	107.9	108.8	107.8
XP_005905210.1	CHCHD3	PREDICTED: MICOS complex subunit MIC19 [Bos mutus]	37	8	10	8	227	26.1	8.34	24.55	106.2	111.2	109.2	93.4	91.3	88.9
XP_005909611.1	CORO1C	PREDICTED: coronin-1C [Bos mutus]	11	5	9	5	474	53.1	6.74	19.68	96.3	96.8	99.3	103.9	100.4	103.3
XP_005910826.1	EIF4A2	PREDICTED: eukaryotic initiation factor 4A-II isoform X1 [Bos mutus]	17	7	11	3	407	46.4	5.48	26.73	103.2	104.5	101.7	100	94.7	95.9
XP_014338219.1	Vat1	PREDICTED: synaptic vesicle membrane protein VAT-1 homolog isoform X1 [Bos mutus]	18	5	20	5	282	30.8	6.89	40.22	102.4	106.7	107.9	96.2	94.4	92.4
XP_005891818.1	COX5A	PREDICTED: cytochrome c oxidase subunit 5A, mitochondrial [Bos mutus]	45	5	11	5	152	16.7	6.92	22.56	117.5	113.6	113.2	85.8	84.7	85.2
XP_005899387.1	GNA13	PREDICTED: guanine nucleotide-binding protein subunit alpha-13 isoform X1 [Bos mutus]	23	9	11	7	377	44	7.74	22.52	109.8	111.7	111.3	86.3	84.5	96.6
XP_005906367.1	ATP6V1A	PREDICTED: V-type proton ATPase catalytic subunit A [Bos mutus]	16	8	14	8	618	68.4	5.58	15.01	109.1	113.7	113.1	86.9	86.8	90.4
XP_005895338.1	PHGDH	PREDICTED: D-3-phosphoglycerate dehydrogenase [Bos mutus]	15	6	8	6	533	56.3	6.89	18.04	86.7	93.4	90	113.8	110.8	105.2
XP_005906413.1	VPS26A	PREDICTED: LOW QUALITY PROTEIN: vacuolar protein sorting-associated protein 26A [Bos mutus]	31	9	11	9	359	41.6	6.96	17.56	113.7	110.5	111	84.5	89.5	90.8
XP_005887561.1	NIPSNAP1	PREDICTED: protein NipSnap homolog 1 isoform X1 [Bos mutus]	24	6	11	6	284	33.2	9.23	17.38	107.3	113.5	110.1	93	84.5	91.5
XP_005886707.1	RHOG	PREDICTED: rho-related GTP-binding protein RhoG [Bos mutus]	47	7	13	6	191	21.3	8.12	30.65	99.3	103.5	95.1	100.9	99.4	101.9
XP_005909198.1	CLU	PREDICTED: clusterin [Bos mutus]	13	6	9	6	435	50.5	6.02	22.26	76.2	83	81.4	110.7	135.1	113.6
XP_005891202.1		PREDICTED: plasma protease C1 inhibitor [Bos mutus]	12	5	13	5	468	51.7	6.76	28.11	80.5	97.9	84.9	118.4	108.5	109.8
XP_005899507.1	SUN2	PREDICTED: SUN domain-containing protein 2 [Bos mutus]	13	7	10	7	728	81.4	6.6	19.19	98.4	100.5	95.7	105.2	98.1	102.2
XP_005904409.2	HNRNPD	PREDICTED: heterogeneous nuclear ribonucleoprotein D0 [Bos mutus]	19	6	12	5	324	37	9.51	28.83	83.6	86.6	80.8	116.8	111.2	121
XP_005897341.1	Psmd14	PREDICTED: 26S proteasome non-ATPase regulatory subunit 14 [Bos mutus]	28	5	8	5	310	34.6	6.52	19.67	117.3	112.4	108.9	86.8	87.4	87.2
XP_005907316.1	RPS10	PREDICTED: 40S ribosomal protein S10 [Bos mutus]	39	8	16	7	184	21	9.91	38.71	103.1	104.6	101.8	96.6	96.7	97.2
XP_014336441.1	VARS	PREDICTED: valine--tRNA ligase [Bos mutus]	9	12	12	12	1265	140.3	7.47	20.8	108.2	105.6	109.7	90.6	91.6	94.2
XP_005897391.2	GPX3	PREDICTED: glutathione peroxidase 3 [Bos mutus]	32	7	17	7	226	25.6	7.3	40.24	68.8	68	67.4	135.7	131.5	128.6
XP_005894607.1	GNG2	PREDICTED: guanine nucleotide-binding protein G(I)/G(S)/G(O) subunit gamma-2 [Bos mutus]	62	4	17	4	71	7.8	7.99	47.35	123.5	120.9	120.3	79.9	76.7	78.7
XP_005908857.1	CRAT	PREDICTED: carnitine O-acetyltransferase [Bos mutus]	10	6	9	6	623	70.8	8.15	22.35	100.8	99.7	101.3	94.5	100.9	102.9
XP_014334530.1	Pzp	PREDICTED: LOW QUALITY PROTEIN: alpha-2-macroglobulin-like [Bos mutus]	8	12	16	11	1488	165.9	6.71	25.56	96	98.8	100.6	101.3	94.3	109
XP_005910979.1	DLD	PREDICTED: dihydrolipoyl dehydrogenase, mitochondrial isoform X1 [Bos mutus]	15	7	11	7	509	54.2	7.85	24.67	103.3	104.4	103.5	96.2	95	97.6
XP_014333182.1	BANF1	PREDICTED: barrier-to-autointegration factor isoform X1 [Bos mutus]	40	4	12	4	125	13.9	7.06	19.63	82.4	80.1	80.5	116.2	118.3	122.5
XP_005908561.1	UBB	PREDICTED: uncharacterized protein LOC102278576 [Bos mutus]	25	5	58	5	239	27	9.55	89.47	98.9	102.1	99.5	101.5	100	98.1
XP_005891285.1	Ran	PREDICTED: GTP-binding nuclear protein Ran [Bos mutus]	25	5	7	5	216	24.4	7.49	21.9	95.9	93.3	91.4	106.4	104.4	108.6
XP_005899149.2	NT5E	PREDICTED: 5'-nucleotidase, partial [Bos mutus]	16	8	9	8	569	62.5	7.03	23.07	110	105.6	104.5	97.9	90.2	91.9
XP_005903740.1	HIBADH	PREDICTED: 3-hydroxyisobutyrate dehydrogenase, mitochondrial [Bos mutus]	19	5	7	5	336	35.4	8.13	19.25	103.4	104.1	103.8	95.8	94.4	98.4
XP_014338729.1	CD5L	PREDICTED: LOW QUALITY PROTEIN: CD5 antigen-like [Bos mutus]	22	7	14	7	449	49.7	5.34	33.1	84.7	85.5	86.5	113.2	114.9	115.3
XP_005895040.1	S100A11	PREDICTED: protein S100-A11 [Bos mutus]	50	6	39	6	103	11.4	7.28	65.22	108.5	104.9	106.3	95.9	91.9	92.4
XP_005895190.1	PNPLA2	PREDICTED: patatin-like phospholipase domain-containing protein 2 [Bos mutus]	23	8	11	8	491	53.9	6.46	15.64	89.9	83.2	98	108.5	117.2	103.3
XP_014335605.1	Khsrp	PREDICTED: far upstream element-binding protein 2 isoform X2 [Bos mutus]	21	10	15	7	618	64.9	7.52	30.03	90.5	94.6	99.2	107.4	101.7	106.6
XP_014337400.1	KRT6C	PREDICTED: keratin, type II cytoskeletal 6C isoform X1 [Bos mutus]	15	9	18	1	475	51.9	6.81	28.23	63	65.5	69.2	145.1	131.2	125.9
XP_005899720.1	GPD1L	PREDICTED: glycerol-3-phosphate dehydrogenase 1-like protein [Bos mutus]	29	10	36	5	312	34.2	5.44	81.48	114.8	122.6	120.2	81.2	80.6	80.6
XP_005905729.1	ATP5PB	PREDICTED: LOW QUALITY PROTEIN: ATP synthase F(0) complex subunit B1, mitochondrial [Bos mutus]	21	6	17	6	256	28.8	9.5	35.06	107.4	102.5	108.6	95.8	93.6	92.2
XP_005902850.1	EIF3A	PREDICTED: eukaryotic translation initiation factor 3 subunit A [Bos mutus]	8	11	11	11	1378	166.2	6.79	21.03	103.2	105	102	102	95.2	92.6
XP_005896038.1	LRG1	PREDICTED: leucine-rich alpha-2-glycoprotein [Bos mutus]	18	7	12	7	353	39.2	7.53	32.27	78.8	80.4	78.6	122.1	120.2	120
XP_005901086.1	HNRNPH2	PREDICTED: heterogeneous nuclear ribonucleoprotein H2 isoform X1 [Bos mutus]	24	9	15	2	449	49.2	6.3	27.57	87.5	96.8	98.8	103.4	108.2	105.2
XP_005904673.1	PDLIM7	PREDICTED: PDZ and LIM domain protein 7 isoform X1 [Bos mutus]	19	7	11	7	458	49.8	8.41	25.63	85.8	87.8	91.9	110.7	111.1	112.7
XP_005889130.1	UBE2N	PREDICTED: ubiquitin-conjugating enzyme E2 N [Bos mutus]	42	5	9	5	152	17.1	6.57	23.04	113.5	108.9	109.7	90	88.1	89.8
XP_005903945.1	COPA	PREDICTED: coatomer subunit alpha isoform X1 [Bos mutus]	8	9	12	9	1233	139.3	7.52	21.43	112.2	111.7	111.6	89	87	88.5
XP_005887156.1	SLC16A1	PREDICTED: monocarboxylate transporter 1 [Bos mutus]	15	7	11	7	501	54.3	8.03	18.93	127.2	131.7	128.1	71.9	70.4	70.7
XP_014334001.1	PSMD11	PREDICTED: 26S proteasome non-ATPase regulatory subunit 11 [Bos mutus]	12	6	10	6	551	61.1	8.56	21.55	99.7	102.7	105.1	97.1	95.4	100
XP_005910719.2		PREDICTED: pancreatic trypsin inhibitor [Bos mutus]	34	3	52	3	110	11.6	8.81	97.65	69.4	71.7	72.9	121.7	134.7	129.5
XP_014336317.1	#N/A	PREDICTED: septin-8 isoform X1 [Bos mutus]	16	6	14	3	423	49.5	6.34	22.32	108.8	112.9	110.5	89.1	88	90.7
XP_005892616.1	ROCK2	PREDICTED: rho-associated protein kinase 2, partial [Bos mutus]	8	10	10	7	1461	169.1	5.52	19.45	113.3	111	113.6	87.8	85.8	88.6
XP_005893376.1	TXN	PREDICTED: thioredoxin isoform X1 [Bos mutus]	39	6	18	6	105	11.8	5.03	32.28	116.2	110.3	108.3	89.6	89.1	86.5
XP_014336451.1	SAR1A	PREDICTED: GTP-binding protein SAR1a [Bos mutus]	36	7	13	5	198	22.4	6.68	27.04	118.2	112.5	117.2	84.7	82.6	84.9
XP_005898170.1	ACY1	PREDICTED: aminoacylase-1 isoform X1 [Bos mutus]	27	9	11	9	408	45.5	5.49	17.76	115.1	117.1	117.1	85.7	82	83
XP_005892785.1	VAMP3	PREDICTED: vesicle-associated membrane protein 3 [Bos mutus]	24	3	8	1	166	18.1	9.39	23.8	111.5	110.6	107.7	88.4	90.4	91.3
XP_005909271.1	APOA2	PREDICTED: apolipoprotein A-II [Bos mutus]	45	5	19	5	100	11.2	8.1	36.59	79.7	78	79.2	123.3	121.4	118.3
XP_005893348.1	RPL4	PREDICTED: 60S ribosomal protein L4 [Bos mutus]	19	9	10	9	422	47.4	10.96	24.81	101	101.4	102.5	98	99.4	97.6
XP_005908380.1	CD163	PREDICTED: scavenger receptor cysteine-rich type 1 protein M130 isoform X1 [Bos mutus]	11	12	12	12	1134	122.4	6.1	17.79	102.8	100.5	105.4	91.7	101.9	97.7
XP_005898399.1		PREDICTED: protein HP-25 homolog 2 [Bos mutus]	25	4	17	4	215	22.9	5.33	38.55	77.4	77.3	77.5	122.4	124.2	121.2
XP_005891145.1	ANO10	PREDICTED: anoctamin-10 [Bos mutus]	10	7	10	7	660	76.3	7.11	24.19	107.8	113.8	110.9	89.6	86.7	91.2
XP_005887168.1	OLFML3	PREDICTED: olfactomedin-like protein 3 [Bos mutus]	26	8	12	8	405	45.8	7.14	14.87	83.1	82.7	82.2	119.1	116.1	116.8
XP_005898045.1	RPL23	PREDICTED: 60S ribosomal protein L23 [Bos mutus]	44	5	9	5	140	14.9	10.51	25.89	104.2	101.3	104.3	96	97.8	96.4
XP_005908639.1	HIBCH	PREDICTED: LOW QUALITY PROTEIN: 3-hydroxyisobutyryl-CoA hydrolase, mitochondrial [Bos mutus]	21	9	12	9	429	47.8	5.91	22.55	107.9	101.7	103.2	94.1	97.3	95.8
XP_005899407.1	RGN	PREDICTED: regucalcin [Bos mutus]	30	7	10	7	301	33.5	5.77	24.82	124.3	124.6	123.7	77.4	72.2	77.9
XP_005897085.1	ERP44	PREDICTED: endoplasmic reticulum resident protein 44 [Bos mutus]	19	6	13	5	406	46.7	5.31	21.54	95	102.8	97.4	104.6	100.5	99.8
XP_005891351.1	AHCYL1	PREDICTED: adenosylhomocysteinase 2 isoform X1 [Bos mutus]	17	10	12	10	500	55.6	7.61	22.91	107.1	105.4	106.7	95.4	92.4	92.9
XP_005893674.1	Gfpt1	PREDICTED: glutamine--fructose-6-phosphate aminotransferase [isomerizing] 1 [Bos mutus]	14	9	11	7	812	90.8	7.4	19.96	110.5	117.2	117.7	92.1	82.1	80.3
XP_014337921.1	SET	PREDICTED: protein SET [Bos mutus]	19	5	11	5	254	29.8	4.26	23.71	90.5	99.1	94.4	106.1	105.3	104.5
XP_014333737.1	RCC1	PREDICTED: LOW QUALITY PROTEIN: regulator of chromosome condensation [Bos mutus]	15	5	10	5	456	48.9	8.47	23.16	98.7	106.1	101.3	100.5	96.5	96.9
XP_005887772.1	AMACR	PREDICTED: LOW QUALITY PROTEIN: alpha-methylacyl-CoA racemase [Bos mutus]	24	7	9	7	384	42.2	8.94	14.14	116.5	110.8	113	89.6	84.7	85.3
XP_005894196.1	Otub1	PREDICTED: ubiquitin thioesterase OTUB1 isoform X1 [Bos mutus]	31	7	10	7	271	31.3	5	20.4	101.2	105.6	107.1	98.6	92.6	94.9
XP_005891876.1	CFL2	PREDICTED: cofilin-2 [Bos mutus]	52	8	15	6	149	16.9	8.62	31.61	125	124.2	121.7	75.9	76.6	76.5
XP_005909775.1	PTBP1	PREDICTED: polypyrimidine tract-binding protein 1 isoform X1 [Bos mutus]	13	6	9	6	557	59.5	9.16	20.4	88.5	95.2	88.2	108	107.4	112.7
XP_014333590.1	MPST	PREDICTED: 3-mercaptopyruvate sulfurtransferase isoform X1 [Bos mutus]	28	8	13	8	336	36.9	6.62	29.35	111.1	117.2	111.5	88.8	86.9	84.3
XP_014335506.1	GPC1	PREDICTED: glypican-1 [Bos mutus]	11	6	9	6	745	81.3	7.91	13	101.1	102.8	110.9	95.4	96	93.8
XP_005895573.1	ITIH5	PREDICTED: inter-alpha-trypsin inhibitor heavy chain H5 [Bos mutus]	14	11	15	11	918	101.9	8.38	15.18	108.2	114.5	108.9	90	88.6	89.8
XP_005893033.1	PROS1	PREDICTED: vitamin K-dependent protein S [Bos mutus]	13	7	9	7	675	75.1	5.41	17.69	71.9	87.4	75	128.2	118.1	119.5
XP_005889893.2	PITPNB	PREDICTED: phosphatidylinositol transfer protein beta isoform [Bos mutus]	24	9	12	8	413	46.6	8.57	22.03	102.7	108.3	106.4	98.1	91.6	93
XP_005904410.1	GSTA4	PREDICTED: glutathione S-transferase A4 [Bos mutus]	22	5	10	5	222	25.6	7.71	22.46	121.8	118.8	118.4	81.3	79.2	80.6
XP_014335343.1	PYGB	PREDICTED: glycogen phosphorylase, brain form [Bos mutus]	13	9	13	7	742	83.8	6.48	18.3	92.2	91.9	93.9	109.4	105.8	106.8
XP_005891670.1	SNRNP200	PREDICTED: U5 small nuclear ribonucleoprotein 200 kDa helicase [Bos mutus]	5	11	12	11	2136	244.2	6.06	14.08	91.1	94.6	93.4	108.1	104	108.8
XP_005906321.1	GRPEL1	PREDICTED: grpE protein homolog 1, mitochondrial [Bos mutus]	43	8	11	8	217	24.4	7.88	19.75	102.5	106.4	104.3	97.8	94	95
XP_005889054.1	LANCL1	PREDICTED: lanC-like protein 1 [Bos mutus]	20	6	10	6	399	45.3	7.33	16.91	107.6	112.2	111.3	88.9	89.7	90.4
XP_005896554.1	IST1	PREDICTED: IST1 homolog isoform X1 [Bos mutus]	19	6	8	6	364	39.7	5.35	16.71	106	111.6	105.3	92.3	90.7	94.1
XP_005910056.1	MMRN2	PREDICTED: multimerin-2 [Bos mutus]	13	9	9	9	876	97.4	5.88	18.47	96.2	105.5	103.4	102.4	96.6	96
XP_005908509.1	AK1	PREDICTED: adenylate kinase isoenzyme 1 isoform X1 [Bos mutus]	37	7	11	7	211	23.4	8.38	24.98	110.5	111.4	111.1	89	88.6	89.4
XP_005889887.1	SGPL1	PREDICTED: sphingosine-1-phosphate lyase 1 [Bos mutus]	15	8	9	8	568	63.5	9.11	19.76	111	115.3	114.1	85.9	86.6	87
XP_005895451.1	RPL18	PREDICTED: 60S ribosomal protein L18 [Bos mutus]	29	5	10	5	188	21.5	11.69	17.71	105.3	102.6	102.9	99.6	96.1	93.3
XP_005895468.1	RASIP1	PREDICTED: ras-interacting protein 1 [Bos mutus]	13	6	8	6	762	83.3	7.93	19.17	101.2	101.2	98.6	101	95.3	102.9
XP_005907577.1	RPL7	PREDICTED: 60S ribosomal protein L7 [Bos mutus]	26	7	11	7	248	29.2	10.68	19.98	102.8	99.9	101.2	100.6	97.7	97.8
XP_005905195.1	HSD17B12	PREDICTED: very-long-chain 3-oxoacyl-CoA reductase [Bos mutus]	18	5	10	5	312	34.9	9.44	22.39	114.8	115.6	113.7	86.2	84.1	85.7
XP_005901592.1	DLAT	PREDICTED: dihydrolipoyllysine-residue acetyltransferase component of pyruvate dehydrogenase complex, mitochondrial isoform X1 [Bos mutus]	9	5	10	5	647	69.1	8.12	23.25	114.1	108.4	112.7	87.4	88.9	88.4
XP_005899750.1	CCT6B	PREDICTED: T-complex protein 1 subunit zeta-2 isoform X1 [Bos mutus]	12	5	10	1	531	57.9	7.69	23.73	112.3	107.5	119.8	85	88.8	86.6
XP_005912056.1	EIF2S3	PREDICTED: LOW QUALITY PROTEIN: eukaryotic translation initiation factor 2 subunit 3 [Bos mutus]	22	8	9	8	472	51.1	8.4	13.79	105	109	107.8	89.7	86.8	101.7
XP_005898682.1	ATP5PF	PREDICTED: ATP synthase-coupling factor 6, mitochondrial isoform X1 [Bos mutus]	47	6	11	6	116	13.3	8.69	15.72	108.1	110.4	108.8	92.3	89.6	90.8
XP_005894606.1	RTRAF	PREDICTED: UPF0568 protein C14orf166 homolog isoform X1 [Bos mutus]	30	8	13	8	245	28.2	6.65	25.34	106.3	106.4	102.4	97.6	92	95.3
XP_005890085.1	HEBP1	PREDICTED: heme-binding protein 1 [Bos mutus]	34	6	8	6	191	21.2	5.48	20.6	99.2	101.7	96.1	101.6	103.4	98
XP_014336685.1	AP2A1	PREDICTED: AP-2 complex subunit alpha-1 [Bos mutus]	10	9	10	6	1025	112.9	7.21	13.09	101.9	108.8	106.8	97.7	91.2	93.6
XP_005887933.2	ARF4	PREDICTED: ADP-ribosylation factor 4, partial [Bos mutus]	53	7	9	3	167	19.1	5.67	19.75	109.6	109.3	107.6	93	90.8	89.8
XP_014332440.1	FAHD2	PREDICTED: fumarylacetoacetate hydrolase domain-containing protein 2A isoform X1 [Bos mutus]	23	6	10	6	352	38.8	7.71	15.67	100.1	101.4	95.3	104.1	99.3	99.7
XP_005889547.1	PSMD5	PREDICTED: 26S proteasome non-ATPase regulatory subunit 5 isoform X1 [Bos mutus]	20	9	12	9	504	56.2	5.27	18.73	99.9	103.7	99	101.3	95.4	100.7
XP_014336127.1	PGM3	PREDICTED: phosphoacetylglucosamine mutase [Bos mutus]	13	7	12	7	542	60	6.29	18.61	122	124.6	120.8	77.4	77.5	77.6
XP_005894852.1	EIF4A1	PREDICTED: eukaryotic initiation factor 4A-I isoform X1 [Bos mutus]	18	7	11	3	406	46.1	5.48	18.08	95.5	105.6	103.2	100.6	96.4	98.8
XP_005905943.1	ITGA7	PREDICTED: LOW QUALITY PROTEIN: integrin alpha-7 [Bos mutus]	6	6	9	6	1138	123.8	5.82	21.22	105.2	108.8	104.6	96.5	89	95.9
XP_014333823.1	APOC3	PREDICTED: apolipoprotein C-III isoform X1 [Bos mutus]	49	4	14	2	82	9.2	8.41	30.92	89.3	81.1	92.9	112.3	110.6	113.7
XP_005894555.1	EIF3C	PREDICTED: eukaryotic translation initiation factor 3 subunit C [Bos mutus]	10	10	11	10	912	105.3	5.81	17.58	104.6	102.6	103.9	97.1	95.7	96.1
XP_005905602.1	TMPO	PREDICTED: thymopoietin isoform X2 [Bos mutus]	19	6	6	2	454	50.7	9.41	11.91	96.7	93.5	95.5	106.7	100.5	107.1
XP_005907646.1	GATD3A	PREDICTED: ES1 protein homolog, mitochondrial isoform X1 [Bos mutus]	28	5	13	5	274	28.6	8.48	17.89	103.6	105.2	101.8	100.5	93.4	95.4
XP_005896642.1	CDH5	PREDICTED: cadherin-5 [Bos mutus]	11	8	10	8	783	87.3	5.44	14.7	95.2	98	97.6	101.2	104.7	103.3
XP_014332257.1	Tmsb4x	PREDICTED: thymosin beta-4 isoform X1 [Bos mutus]	40	4	14	3	50	5.6	5.06	35.32	116.5	109.2	108.7	88.7	89.4	87.6
XP_014333749.1	SH3BGRL3	PREDICTED: SH3 domain-binding glutamic acid-rich-like protein 3 isoform X1 [Bos mutus]	46	6	16	6	108	11.5	6.64	28.76	102.9	102.4	101.4	99.1	98.6	95.4
XP_005887151.1	CAPZA1	PREDICTED: F-actin-capping protein subunit alpha-1 [Bos mutus]	32	6	9	5	286	32.9	5.82	20.25	105.1	105.3	102.4	95.9	96.7	94.7
XP_005887280.1	#N/A	PREDICTED: septin-6 isoform X1 [Bos mutus]	14	7	10	2	446	51.1	6.95	20.37	100.3	90.6	95.3	104.1	105.5	104.3
XP_005907074.1	KRT1	PREDICTED: keratin, type II cytoskeletal 1 [Bos mutus]	11	7	13	4	606	63.1	8.46	25.81	73.2	73.8	71	129.6	127.1	125.3
XP_005895441.1	BCAT2	PREDICTED: branched-chain-amino-acid aminotransferase, mitochondrial isoform X1 [Bos mutus]	23	8	13	8	393	44.5	8.5	29.45	111.1	112.9	109.4	88.7	90.6	87.3
XP_005895133.1	NDUFA8	PREDICTED: NADH dehydrogenase [ubiquinone] 1 alpha subcomplex subunit 8 [Bos mutus]	45	6	8	6	172	20.1	7.9	15.56	106.5	102.8	109.6	95.2	94.1	91.7
XP_005906867.1	SCLY	PREDICTED: selenocysteine lyase [Bos mutus]	18	5	7	5	411	44.3	6.6	17.81	97.9	95.5	98.7	103	102.4	102.5
XP_005906191.2	RPL28	PREDICTED: 60S ribosomal protein L28 isoform X1 [Bos mutus]	32	7	13	7	165	18.5	11.81	25.12	105.1	99.8	103.4	97.4	97.2	97.2
XP_005901465.1	SCRN1	PREDICTED: secernin-1 [Bos mutus]	17	7	10	6	430	48	4.81	14.47	119.7	119.8	119.1	85.4	77	78.9
XP_005904672.1	DBN1	PREDICTED: LOW QUALITY PROTEIN: drebrin [Bos mutus]	13	7	9	7	663	72.2	4.51	15.79	103.2	114.2	103.5	92.9	95.2	91
XP_014335228.1	TECR	PREDICTED: very-long-chain enoyl-CoA reductase [Bos mutus]	11	4	10	4	326	37.3	9.64	23.96	126.1	122.9	124.5	75.8	75.7	75
XP_005901824.1	VDAC3	PREDICTED: voltage-dependent anion-selective channel protein 3 isoform X1 [Bos mutus]	26	7	10	6	284	30.9	8.78	25.31	110.8	108.9	112	89	89.7	89.6
XP_014333888.1	SLC25A6	PREDICTED: ADP/ATP translocase 3 [Bos mutus]	25	9	15	3	276	30.5	9.72	35.7	115.6	107.9	112.1	87.4	88.9	88
XP_005889438.1	SQOR	PREDICTED: sulfide:quinone oxidoreductase, mitochondrial [Bos mutus]	20	6	12	6	450	49.8	9.26	25.04	97.1	113.9	96.4	100.4	97.7	94.4
XP_005911421.1	PLCD1	PREDICTED: 1-phosphatidylinositol 4,5-bisphosphate phosphodiesterase delta-1 [Bos mutus]	13	8	11	8	615	69.4	6.24	18.31	97.6	100.7	98.5	100	102.1	101
XP_005893003.1	ADHFE1	PREDICTED: hydroxyacid-oxoacid transhydrogenase, mitochondrial isoform X1 [Bos mutus]	14	7	9	7	466	50.2	7.59	19.97	115.7	121	118.5	86	80.4	78.4
XP_014335554.1	PREP	PREDICTED: prolyl endopeptidase [Bos mutus]	15	9	11	9	738	83.6	6.1	14.75	107	105.8	107.8	94.4	89.9	95
XP_005893718.1	EMILIN2	PREDICTED: EMILIN-2 [Bos mutus]	7	9	17	9	1099	119.9	7.09	41.61	85.1	85	86.3	114.7	113.9	114.9
XP_005891580.1	MAOB	PREDICTED: amine oxidase [flavin-containing] B [Bos mutus]	12	7	10	5	520	58.4	7.75	25.28	119.3	121.2	120.9	78.1	78.5	82
XP_005900522.1	TMOD2	PREDICTED: tropomodulin-2 isoform X1 [Bos mutus]	22	6	21	4	351	39.5	5.34	46.4	104.2	106	102	93.4	92.5	102
XP_005887612.1	COPB1	PREDICTED: coatomer subunit beta [Bos mutus]	13	9	10	9	953	107.1	6	9.98	97.5	108.4	98.6	105.3	96.2	94
XP_005888943.1	EFHD2	PREDICTED: EF-hand domain-containing protein D2 isoform X1 [Bos mutus]	40	6	11	4	142	16.2	6.07	19.08	90.9	98.7	94.7	107.2	103.7	104.8
XP_014333450.1	PSMD4	PREDICTED: 26S proteasome non-ATPase regulatory subunit 4 isoform X1 [Bos mutus]	16	5	9	5	380	41	4.81	6.37	98.6	116.8	106.9	92.4	84.6	100.6
XP_014336527.1	EHD1	PREDICTED: uncharacterized protein LOC106701275 [Bos mutus]	11	5	23	4	314	34.9	7.62	52.56	115.9	113.7	113.1	84.8	86.2	86.3
XP_014336571.1	FBN2	PREDICTED: fibrillin-2 [Bos mutus]	2	6	30	2	2784	300.4	4.79	39.72	69.3	72.7	79.6	132.6	118.5	127.2
XP_014334026.1	ESD	PREDICTED: LOW QUALITY PROTEIN: S-formylglutathione hydrolase [Bos mutus]	16	4	13	4	284	31.8	7.42	22.98	96.1	96	94.9	108.7	102.6	101.7
XP_014334613.1	CS	PREDICTED: citrate synthase, mitochondrial [Bos mutus]	23	7	20	1	264	29.4	8	48.47	114.1	116.9	115.7	82.9	86.8	83.7
XP_005894407.1	LIMS2	PREDICTED: LIM and senescent cell antigen-like-containing domain protein 2 [Bos mutus]	19	7	11	3	336	38.4	8.21	29.89	80.8	96	84.2	120.2	110	108.8
XP_014334183.1	UGDH	PREDICTED: UDP-glucose 6-dehydrogenase isoform X1 [Bos mutus]	14	6	9	6	494	55.1	7.58	15.83	96.7	107.8	107.2	93.8	100.7	93.8
XP_005889209.1	GARS	PREDICTED: glycine--tRNA ligase [Bos mutus]	11	9	12	9	836	93.6	8.69	19.48	106.1	107.1	111.3	93.2	92.2	90
XP_005889792.1	Xpo1	PREDICTED: exportin-1 [Bos mutus]	11	8	8	8	1071	123.1	6.11	15.41	90	91.2	89.2	116.2	108.1	105.2
XP_005908854.1	ASS1	PREDICTED: argininosuccinate synthase [Bos mutus]	24	9	12	9	412	46.4	7.52	18.35	102	102.2	100.2	102.1	97.9	95.7
XP_014337251.1	IDH3A	PREDICTED: isocitrate dehydrogenase [NAD] subunit alpha, mitochondrial isoform X1 [Bos mutus]	21	7	12	7	316	34.6	6.54	22.98	106.9	109.8	105.4	93	91.7	93.2
XP_005905054.1	RPS11	PREDICTED: 40S ribosomal protein S11 isoform X1 [Bos mutus]	28	5	9	5	158	18.4	10.18	25.06	100.8	99.2	100.7	97.8	102	99.6
XP_014333679.1	Ap1b1	PREDICTED: AP-1 complex subunit beta-1 isoform X1 [Bos mutus]	8	8	13	2	981	107.8	5.36	22.98	97.5	89	105	112.5	90.7	105.4
XP_014332127.1	LTBP4	PREDICTED: latent-transforming growth factor beta-binding protein 4 [Bos mutus]	6	9	10	8	1583	168.6	5.29	16.41	124.4	133	115.5	77.7	76.6	72.8
XP_005900381.1	CKM	PREDICTED: creatine kinase M-type [Bos mutus]	24	7	9	6	381	43	7.12	15.6	107.3	109.9	113.3	87	91	91.4
XP_005890744.1	DHRS7	PREDICTED: dehydrogenase/reductase SDR family member 7 [Bos mutus]	26	7	11	7	339	38.1	8.63	30.82	108.4	105.9	106.6	94.4	90.9	94
XP_005909517.1	DDB1	PREDICTED: DNA damage-binding protein 1 [Bos mutus]	9	9	13	9	1140	126.8	5.26	14.83	109.4	111	112.2	89.9	89	88.5
XP_005905845.1	CFH	PREDICTED: complement factor H-like, partial [Bos mutus]	16	7	9	7	464	50.9	7.39	19.78	92.7	89.9	91.3	111.6	105.2	109.4
XP_005900265.1	HARS	PREDICTED: histidine--tRNA ligase, cytoplasmic isoform X1 [Bos mutus]	17	8	9	8	509	57.2	6.04	18.43	110	110.5	112.9	88.9	89	88.8
XP_005891363.1	GSTM1	PREDICTED: glutathione S-transferase Mu 1 isoform X1 [Bos mutus]	28	7	78	3	218	25.7	7.49	166.87	103.9	98.9	104.3	98.8	101.4	92.7
XP_005892129.1	GOT1	PREDICTED: aspartate aminotransferase, cytoplasmic [Bos mutus]	26	9	10	9	413	46.4	7.49	18.47	99.3	102	100	101.4	99.5	97.8
XP_005898398.1		PREDICTED: protein HP-20 homolog isoform X1 [Bos mutus]	26	5	17	5	203	22	9.17	22.07	84.4	81.4	82.4	118.3	115.7	117.8
XP_005907064.1	KRT3	PREDICTED: keratin, type II cytoskeletal 3 [Bos mutus]	12	9	15	1	572	59.6	7.74	25.57	64.8	63.7	67.3	137.4	132.6	134.2
XP_014335592.1	LONP1	PREDICTED: lon protease homolog, mitochondrial [Bos mutus]	10	8	8	8	846	95.2	6.52	17.4	113.6	113.3	111.6	90.1	88.4	83
XP_014337412.1	TUBB2B	PREDICTED: tubulin beta-2B chain [Bos mutus]	18	5	65	1	342	38.3	4.94	141.87	106.5	96.5	103.9	99.8	93.5	99.7
XP_005907918.1	Hnrnpa3	PREDICTED: heterogeneous nuclear ribonucleoprotein A3-like [Bos mutus]	20	5	10	4	310	31.6	9.14	15.9	90.4	87	88.7	111.9	108.9	113
XP_005892636.1	CLTB	PREDICTED: clathrin light chain B isoform X2 [Bos mutus]	30	8	11	8	210	23.1	4.64	21.64	110.8	108.2	110.9	90.4	89	90.7
XP_005894592.1	SNX1	PREDICTED: sorting nexin-1 [Bos mutus]	17	7	9	5	474	54.6	5.58	14.62	100.4	107.4	97.9	96.4	96.2	101.7
XP_014332284.1	CTNND1	PREDICTED: catenin delta-1 [Bos mutus]	10	9	12	9	993	110.9	6.1	9.54	89	98	92.8	108.2	104	108
XP_005894741.1	RPL5	PREDICTED: 60S ribosomal protein L5 [Bos mutus]	27	8	12	8	297	34.3	9.72	24.58	99.9	102	100.6	98.5	99.8	99.2
XP_005893366.1	ANP32A	PREDICTED: acidic leucine-rich nuclear phosphoprotein 32 family member A [Bos mutus]	22	5	8	2	249	28.6	4.08	19.15	76.4	79.2	74.3	125	121.9	123.1
XP_005887002.2	TRIM25	PREDICTED: E3 ubiquitin/ISG15 ligase TRIM25, partial [Bos mutus]	18	7	11	7	506	57.4	8.73	15.63	101.2	99	104.5	96.6	99.3	99.4
XP_005891253.1	PAFAH1B1	PREDICTED: platelet-activating factor acetylhydrolase IB subunit alpha [Bos mutus]	17	6	8	5	410	46.6	7.37	14.46	98	103.4	98.9	99.7	97.7	102.3
XP_014333897.1	FBLN1	PREDICTED: fibulin-1 [Bos mutus]	12	6	10	6	654	71.6	5.06	14.05	101.5	112.4	109.3	94.6	90.7	91.6
XP_005909067.1	ASRGL1	PREDICTED: isoaspartyl peptidase/L-asparaginase [Bos mutus]	19	5	7	5	308	32	7.4	15.89	107.7	98.5	97.6	100	97.5	98.8
XP_005896564.1	NQO1	PREDICTED: NAD(P)H dehydrogenase [quinone] 1 [Bos mutus]	22	9	12	9	274	31	9.03	22.91	123.5	120.3	124.9	75	78.5	77.8
XP_014335155.1	SOD2	PREDICTED: superoxide dismutase [Mn], mitochondrial isoform X1 [Bos mutus]	16	2	5	2	176	19.6	8.02	19.2	110	110.7	115.6	91.5	82.3	90
XP_005891126.1	RPL14	PREDICTED: 60S ribosomal protein L14 [Bos mutus]	21	4	8	4	213	23.4	10.78	22.39	100	99.9	96.1	100.4	98.5	105
XP_005908649.1	GLIPR2	PREDICTED: Golgi-associated plant pathogenesis-related protein 1 isoform X1 [Bos mutus]	33	4	7	4	154	17.2	9.5	17.81	95.1	96.2	100.6	107.2	99.2	101.8
XP_005901762.1	SHMT2	PREDICTED: serine hydroxymethyltransferase, mitochondrial [Bos mutus]	16	8	9	8	504	55.6	7.71	17.14	113.5	113.5	112.4	87	83.5	90
XP_014338568.1	ANXA7	PREDICTED: annexin A7 isoform X1 [Bos mutus]	19	7	13	7	463	49.8	6.8	16.08	104.8	109.4	110.8	93.1	89.1	92.7
XP_014337780.1	PCMT1	PREDICTED: protein-L-isoaspartate(D-aspartate) O-methyltransferase isoform X1 [Bos mutus]	19	6	9	6	334	35.6	7.25	19.08	106.6	113.1	110.9	89.5	89.5	90.4
XP_005906420.1	DBT	PREDICTED: lipoamide acyltransferase component of branched-chain alpha-keto acid dehydrogenase complex, mitochondrial [Bos mutus]	11	5	7	5	482	53.4	8.27	14.24	105.4	106.8	104.2	94.2	96.8	92.7
XP_005890111.1	TOMM70	PREDICTED: mitochondrial import receptor subunit TOM70 [Bos mutus]	17	10	12	10	609	67.6	7.33	19.01	103.5	110.1	105.8	96	90.7	93.9
XP_014331778.1	RTN4	PREDICTED: reticulon-4 [Bos mutus]	15	4	35	4	315	34.8	4.75	83.11	116.6	111.6	113.4	85.4	85.7	87.3
XP_005902962.1	AKR1B1	PREDICTED: aldose reductase [Bos mutus]	19	6	7	6	316	36	6.39	20.46	97.4	99.9	98.7	100.2	102.5	101.3
XP_005887428.1	NDUFS4	PREDICTED: NADH dehydrogenase [ubiquinone] iron-sulfur protein 4, mitochondrial [Bos mutus]	19	3	6	3	175	19.8	10.14	15.08	104.9	110.2	112.7	86	88.5	97.7
XP_014335640.1	Fam129b	PREDICTED: niban-like protein 1 [Bos mutus]	8	9	9	9	1013	113.2	5.88	15.98	93.1	97.9	93.2	104.8	104.2	106.8
XP_005903862.1	CUL5	PREDICTED: cullin-5 [Bos mutus]	10	7	7	7	780	90.9	7.94	12.58	95.9	109	107.6	99.1	93.6	94.8
XP_005888285.1	Glod4	PREDICTED: glyoxalase domain-containing protein 4 [Bos mutus]	22	7	8	7	298	33.1	6.19	18.61	103.4	108.9	105.1	96.3	94	92.3
XP_005897472.1	ACAD10	PREDICTED: acyl-CoA dehydrogenase family member 10 [Bos mutus]	7	7	9	5	1055	117.7	8.1	15.71	105.2	108.2	108.9	95.2	87.5	95
XP_005890709.1	RBP4	PREDICTED: retinol-binding protein 4 [Bos mutus]	20	4	16	4	236	26.1	7.4	30.02	90.8	90.2	92.4	108.4	104.7	113.4
XP_005888211.1	Rala	PREDICTED: ras-related protein Ral-A [Bos mutus]	27	5	10	4	206	23.5	7.11	22.7	117.4	110.6	113	86.5	83.4	89
XP_005908028.1	SRP68	PREDICTED: signal recognition particle subunit SRP68 isoform X1 [Bos mutus]	14	6	8	6	626	70.8	8.56	13.03	109.4	106.1	109.4	93.6	91.9	89.6
XP_005900116.1	CLIC2	PREDICTED: chloride intracellular channel protein 2 isoform X1 [Bos mutus]	19	4	5	4	247	28.3	5.59	13.12	107.7	103.9	108.9	91.6	91.7	96.2
XP_005895381.2	SORBS3	PREDICTED: vinexin isoform X1 [Bos mutus]	11	6	9	6	694	77.4	9.07	18.16	89.5	99.8	82.7	112.7	112.6	102.7
XP_005906113.1	PSMB6	PREDICTED: proteasome subunit beta type-6 [Bos mutus]	27	5	8	5	202	21.7	5.05	11.05	108.7	113.1	116.9	89.4	83.8	88.2
XP_005904130.1	ALDOB	PREDICTED: fructose-bisphosphate aldolase B [Bos mutus]	23	8	9	7	364	39.5	8.46	18.16	116.6	123.8	122.3	81.3	78.9	77.1
XP_005900844.1	HINT2	PREDICTED: histidine triad nucleotide-binding protein 2, mitochondrial [Bos mutus]	42	5	9	5	163	17.1	8.05	12.08	109.4	110.1	112.4	90.3	87.2	90.6
XP_005909709.1	RPSA	PREDICTED: 40S ribosomal protein SA [Bos mutus]	25	5	13	5	295	32.9	4.87	27	91.3	109.1	99.7	105.4	101.8	92.6
XP_005891832.1	CSPG4	PREDICTED: chondroitin sulfate proteoglycan 4 [Bos mutus]	4	7	8	7	2319	250.4	5.4	20.01	103	104.8	107.9	96.3	93.4	94.5
XP_014337141.1	ATP2B1	PREDICTED: plasma membrane calcium-transporting ATPase 1 isoform X1 [Bos mutus]	6	5	6	3	1249	137.8	5.95	17.45	120.6	115.5	117.2	82	81.6	83.2
XP_005888113.1	ACTR1A	PREDICTED: alpha-centractin isoform X1 [Bos mutus]	20	6	8	4	376	42.6	6.64	14.42	109.8	109.1	108.2	92	88.9	92
XP_005907056.1	KRT75	PREDICTED: keratin, type II cytoskeletal 75 [Bos mutus]	9	7	13	1	543	59	7.68	26.06	74.1	88	79.3	114.7	128.5	115.4
XP_005896841.1	RPS13	PREDICTED: 40S ribosomal protein S13 [Bos mutus]	28	5	13	5	151	17.2	10.54	28.49	101.5	104.4	101.1	98.8	96.1	98.1
XP_005904076.1	KLC1	PREDICTED: kinesin light chain 1 isoform X1 [Bos mutus]	12	8	10	8	623	70.3	6.62	14.01	120.2	114	110.4	83.7	87.8	84
XP_014337795.1	Akr7a2	PREDICTED: aflatoxin B1 aldehyde reductase member 2, partial [Bos mutus]	28	7	10	5	271	30.5	8.32	18.63	110.9	116.5	114.6	86.2	84.7	87.1
XP_005888527.1	SMC1A	PREDICTED: structural maintenance of chromosomes protein 1A [Bos mutus]	7	7	8	7	1233	143.2	7.64	10.01	89	90.6	82.2	111.1	111	116
XP_005888683.2	EEF1D	PREDICTED: elongation factor 1-delta isoform X1 [Bos mutus]	5	3	5	3	681	74.8	6.76	14.8	110.4	109.3	103.4	95.6	91.9	89.3
XP_005904629.1	DSTN	PREDICTED: destrin [Bos mutus]	35	6	12	5	148	16.6	8.34	28.3	62.6	62.9	65.4	144.5	134.6	130
XP_005910350.1	DHRS1	PREDICTED: dehydrogenase/reductase SDR family member 1 [Bos mutus]	24	6	9	6	312	34	8.37	19.89	123.5	122.6	125.8	75.4	76.4	76.2
XP_005909575.1	EIF4G1	PREDICTED: eukaryotic translation initiation factor 4 gamma 1 [Bos mutus]	5	8	9	8	1607	176.4	5.36	15.33	102.6	111.8	107.7	91.8	98.2	88
XP_005895953.1	NUDC	PREDICTED: nuclear migration protein nudC isoform X1 [Bos mutus]	21	7	10	7	332	38.2	5.31	14.61	103.5	99.4	103.8	99.7	91.5	102.1
XP_014334610.1	Tmem43	PREDICTED: transmembrane protein 43 [Bos mutus]	14	6	10	6	500	55.7	9.26	24.54	109.9	105.1	109.2	90.1	91.5	94.2
XP_005896480.1	SWAP70	PREDICTED: switch-associated protein 70 isoform X1 [Bos mutus]	13	7	8	7	585	68.9	6.04	15.07	101.6	107.7	104.2	94.5	95.9	96.1
XP_005898230.1	CXADR	PREDICTED: coxsackievirus and adenovirus receptor isoform X1 [Bos mutus]	24	9	11	9	365	40.1	7.58	19.85	116.8	117.7	118.5	83.6	81.3	82
XP_005889494.1	USP9X	PREDICTED: probable ubiquitin carboxyl-terminal hydrolase FAF-X isoform X1 [Bos mutus]	3	7	8	7	2570	291.9	5.81	12.24	108	107.1	105.4	91.8	92.8	94.8
XP_005906834.1	Glo1	PREDICTED: lactoylglutathione lyase [Bos mutus]	36	6	9	6	184	20.7	5.3	23.32	110.5	110.9	106.9	91.4	92	88.2
XP_005905023.1	APOL	PREDICTED: MICOS complex subunit MIC27 [Bos mutus]	29	6	6	6	280	30.9	9.33	12.8	107.5	111.1	111.2	87.2	90.8	92.1
XP_005898176.1	ABHD14B	PREDICTED: alpha/beta hydrolase domain-containing protein 14B [Bos mutus]	27	5	8	5	210	22.4	6.52	21.05	98.1	97.1	100.9	99.3	101.4	103.2
XP_014334395.1	RPS12	PREDICTED: 40S ribosomal protein S12 [Bos mutus]	32	4	8	4	132	14.5	7.21	17.58	98.3	91.7	95.1	101.8	104.4	108.7
XP_005907299.1	OLA1	PREDICTED: obg-like ATPase 1 [Bos mutus]	21	8	11	8	396	44.8	8.07	14.73	112.6	113.6	112.4	87.5	85.7	88.1
XP_014337411.1	Tubb2a	PREDICTED: tubulin beta-4B chain-like [Bos mutus]	16	2	12	1	173	18.7	4.83	28.34	84.8	85	84.7	105	116	124.6
XP_005909387.1	PTX3	PREDICTED: pentraxin-related protein PTX3 [Bos mutus]	24	6	7	6	334	36.9	5.22	11.6	49.1	47	48.3	157.3	149.1	149.2
XP_005901622.1	TOR1AIP1	PREDICTED: torsin-1A-interacting protein 1 [Bos mutus]	14	7	8	7	590	66.2	6.89	14.32	100.3	100.6	101.4	101.2	95.5	101
XP_005910991.1	KRT14	PREDICTED: keratin, type I cytoskeletal 14 isoform X1 [Bos mutus]	13	7	11	4	515	55.9	5.34	21.65	67	69.9	68	138.2	125.3	131.5
XP_005910042.1	UGGT1	PREDICTED: UDP-glucose:glycoprotein glucosyltransferase 1 [Bos mutus]	6	9	12	9	1557	177.7	5.68	16.61	112	113.3	109.3	89.9	86.4	89.1
XP_005903764.1	GSTO1	PREDICTED: glutathione S-transferase omega-1 isoform X1 [Bos mutus]	22	5	9	2	241	27.4	7.24	25.93	108.2	112	100.1	96.2	87.7	95.9
XP_005909069.1	SAFB2	PREDICTED: scaffold attachment factor B2 [Bos mutus]	5	5	7	1	948	107.6	5.53	18.12	98.5	95.1	93.3	103.5	103.6	106.1
XP_005899821.1	LUC7L2	PREDICTED: putative RNA-binding protein Luc7-like 2 isoform X1 [Bos mutus]	19	7	8	7	392	46.5	10.07	17.87	92.6	94.4	93.2	105.5	108	106.3
XP_005908270.1	HSPB6	PREDICTED: LOW QUALITY PROTEIN: heat shock protein beta-6 [Bos mutus]	43	5	8	5	167	17.8	6.4	19.97	102.2	102.5	103.4	101.8	97.1	93
XP_005888686.1	NAPRT	PREDICTED: nicotinate phosphoribosyltransferase [Bos mutus]	13	4	5	4	366	39.3	7.85	11.04	106.9	117	103.5	93.9	89.1	89.6
XP_014334571.1	SUB1	PREDICTED: activated RNA polymerase II transcriptional coactivator p15 [Bos mutus]	45	5	8	5	127	14.4	9.6	21.14	86.3	90.3	88.9	112.1	113.4	109.1
XP_005897054.1	DNM1L	PREDICTED: dynamin-1-like protein isoform X1 [Bos mutus]	7	5	8	5	749	83.3	7.08	14.91	102	113.1	108.3	93.9	87.4	95.3
XP_005888474.1	GLRX3	PREDICTED: glutaredoxin-3 [Bos mutus]	22	6	9	6	287	32.4	5.59	20.51	106.6	111	106	89.9	90.9	95.5
XP_005888436.1	RPS4X	PREDICTED: 40S ribosomal protein S4, X isoform [Bos mutus]	23	5	9	1	263	29.6	10.05	17.67	75.7	89.9	84.4	115.4	118.2	116.5
XP_005899989.1	ATP6V1B2	PREDICTED: V-type proton ATPase subunit B, brain isoform [Bos mutus]	17	6	8	6	511	56.5	5.81	14.73	115.6	114.5	117.9	83.7	81.2	87.2
XP_005887510.1	RAC2	PREDICTED: ras-related C3 botulinum toxin substrate 2 [Bos mutus]	19	4	12	1	192	21.4	7.61	27.51	108	103.6	102.5	93.4	96.3	96.2
XP_005905604.1	TMPO	PREDICTED: thymopoietin isoform X5 [Bos mutus]	21	5	5	1	345	38.7	9.22	10.75	95.9	92.3	93.8	100.9	107.9	109.2
XP_005889553.1	RAB14	PREDICTED: ras-related protein Rab-14 [Bos mutus]	33	7	12	7	215	23.9	6.21	25.78	108.4	116.9	107.1	88.4	89	90.1
XP_005911377.1	SAFB	PREDICTED: scaffold attachment factor B1, partial [Bos mutus]	12	5	7	2	491	53	4.5	16.05	100.8	102.6	94.3	97.6	101.1	103.6
XP_014335960.1	QDPR	PREDICTED: dihydropteridine reductase [Bos mutus]	22	4	7	4	289	30.5	6.39	21.58	97.9	95.3	98.8	104	103.1	100.8
XP_005897953.1	RPL18A	PREDICTED: 60S ribosomal protein L18a [Bos mutus]	29	5	10	5	176	20.7	10.71	17.42	95.4	93.7	93.8	104.1	106	107
XP_005899844.1	HMGN1	PREDICTED: non-histone chromosomal protein HMG-14 [Bos mutus]	24	5	7	5	100	10.8	9.5	17.16	70	87.8	73.1	127.1	110.9	131.1
XP_005888618.1	PPP2R5A	PREDICTED: serine/threonine-protein phosphatase 2A 56 kDa regulatory subunit alpha isoform [Bos mutus]	17	6	8	6	402	47	6.04	9.81	111.1	110	118.8	86.5	88	85.5
XP_005899357.1	ERAP1	PREDICTED: endoplasmic reticulum aminopeptidase 1 [Bos mutus]	10	10	11	10	935	106.4	6.29	16.46	107	106.6	105.1	95.1	93.1	93.1
XP_014332884.1	PDAP1	PREDICTED: 28 kDa heat- and acid-stable phosphoprotein [Bos mutus]	20	6	8	6	182	20.7	8.18	14.13	108.2	110.4	104.1	93.5	92.1	91.6
XP_014338860.1	SERPINA3-8	PREDICTED: serpin A3-8, partial [Bos mutus]	25	6	12	3	254	28.5	8.41	30.77	87.4	81.6	85.6	119.8	114.7	110.8
XP_005895752.1	Rab10	PREDICTED: ras-related protein Rab-10 [Bos mutus]	34	6	10	5	200	22.5	8.38	28.71	109.3	105.3	105.3	97.9	90.9	91.3
XP_005886694.1	SERPINB6	PREDICTED: serpin B6 isoform X1 [Bos mutus]	15	5	7	5	378	42.4	5.62	17.65	98.7	92.3	101.8	101.4	101.3	104.5
XP_014334642.1	NMRAL1	PREDICTED: nmrA-like family domain-containing protein 1 isoform X1 [Bos mutus]	20	7	8	7	327	36.1	8.6	17.12	99.4	96	98.3	105.7	102.6	98
XP_005890305.1	CACNA2D1	PREDICTED: voltage-dependent calcium channel subunit alpha-2/delta-1 [Bos mutus]	10	9	9	9	1091	123.1	5.27	11.26	99.5	95.9	99.2	102.5	100.2	102.7
XP_005910444.1	CGN1	PREDICTED: conglutinin isoform X1 [Bos mutus]	11	4	6	4	375	38.6	5.77	17.78	87.1	91.5	90.4	108.3	108.3	114.4
XP_005888341.1	CPNE3	PREDICTED: copine-3 [Bos mutus]	13	7	12	6	533	59.6	5.97	21.92	103.4	105.9	107.5	93.8	94.2	95.1
XP_014334872.1	CMBL	PREDICTED: carboxymethylenebutenolidase homolog [Bos mutus]	30	5	8	5	245	28	7.08	19.03	116.8	112	114.5	87.8	85.1	83.7
XP_005907894.1	RPLP2	PREDICTED: 60S acidic ribosomal protein P2 isoform X1 [Bos mutus]	25	4	14	4	115	11.7	4.61	32.87	102.9	102.2	104.5	96.6	97.9	95.9
XP_005889182.1	FKBP9	PREDICTED: peptidyl-prolyl cis-trans isomerase FKBP9, partial [Bos mutus]	15	8	9	8	540	59.9	4.98	16.13	107	114.8	114.2	90.5	87.3	86.3
XP_005904416.1	COPB2	PREDICTED: coatomer subunit beta' isoform X1 [Bos mutus]	9	8	8	8	920	103.7	5.31	14.59	109.3	108.9	107.7	90.1	92	92
XP_014332720.1	Palld	PREDICTED: palladin [Bos mutus]	6	7	8	7	1188	127.5	6.99	13.95	86.8	85.5	89.7	112.5	114.3	111.2
XP_005893170.1	TPR	PREDICTED: nucleoprotein TPR [Bos mutus]	4	9	9	9	2436	274.8	5.05	13.54	85.5	90.5	87.4	110.7	112.6	113.2
XP_014335836.1	RPS5	PREDICTED: 40S ribosomal protein S5 isoform X1 [Bos mutus]	17	5	11	5	247	27.2	9.58	21.48	96.8	100.1	100.6	100	100.1	102.3
XP_014332236.1	PABPC1	PREDICTED: polyadenylate-binding protein 1 [Bos mutus]	10	6	7	5	565	62.7	9.66	15.96	101.1	107.6	101.8	101.5	90.7	97.3
XP_005887614.1	Rras2	PREDICTED: ras-related protein R-Ras2 [Bos mutus]	31	4	7	4	127	15.1	7.88	15.98	140.4	151.5	137.1	64.4	55.5	51.1
XP_005898163.1	GLYCTK	PREDICTED: glycerate kinase [Bos mutus]	14	5	7	5	523	54.7	6.38	14.3	86.9	100.1	96.8	109.9	98.2	108.1
XP_005905895.1	OPTN	PREDICTED: optineurin isoform X1 [Bos mutus]	13	7	8	7	573	65.2	5.21	12.21	134.8	135	136.9	63.2	64.4	65.6
XP_005895284.1	EIF3L	PREDICTED: eukaryotic translation initiation factor 3 subunit L isoform X1 [Bos mutus]	14	7	9	7	564	66.7	6.34	9.5	102.7	107.2	103.4	96.2	95.2	95.3
XP_014334303.1	PPP1R2	PREDICTED: protein phosphatase inhibitor 2 isoform X1 [Bos mutus]	28	4	8	4	208	23.1	4.81	15.44	109.2	108.7	107.6	90	93.1	91.5
XP_014332242.1	GSTA2	PREDICTED: glutathione S-transferase A2, partial [Bos mutus]	33	5	11	3	182	21.1	6.23	18.64	116.4	114.6	113.8	87.8	83.2	84.1
XP_005901530.1	RAB8A	PREDICTED: ras-related protein Rab-8A [Bos mutus]	23	5	10	3	207	23.7	9.06	30.96	113.5	108.6	107	87.7	91.1	92.1
XP_014333316.1	RABEP2	PREDICTED: rab GTPase-binding effector protein 2 [Bos mutus]	12	6	8	6	604	67.1	5.02	11.49	106.1	111.8	112.8	88.8	89	91.4
XP_005893576.1	PDE2A	PREDICTED: cGMP-dependent 3',5'-cyclic phosphodiesterase [Bos mutus]	7	8	8	8	1205	134.6	5.4	15.61	98.4	92.5	99.4	100.2	106.4	103.1
XP_014338699.1	DIAPH1	PREDICTED: protein diaphanous homolog 1 [Bos mutus]	7	7	8	7	1232	137.5	5.49	11.66	102.5	109.3	99.5	94.7	91.5	102.5
XP_005903322.2	COMT	PREDICTED: LOW QUALITY PROTEIN: catechol O-methyltransferase [Bos mutus]	30	6	10	6	263	29.3	5.88	15.19	101.5	102.3	102.6	97.7	99.3	96.6
XP_005910069.1	S100A4	PREDICTED: protein S100-A4 [Bos mutus]	37	5	16	5	101	11.8	6.11	36.53	97	97.5	97.8	102.2	103.6	101.9
XP_014335516.1	PPP1R7	PREDICTED: protein phosphatase 1 regulatory subunit 7 [Bos mutus]	17	5	5	5	322	37.1	5.15	13.38	100.8	103.8	108.5	96.9	93.4	96.5
XP_005903392.1	C8B	PREDICTED: LOW QUALITY PROTEIN: complement component C8 beta chain [Bos mutus]	15	8	8	8	598	67.3	8.03	10.26	89.7	84.7	88.9	112.1	112.9	111.7
XP_005897898.1	APOD	PREDICTED: apolipoprotein D [Bos mutus]	31	6	8	6	212	24	5.81	16.61	81.2	83.9	84.8	117.3	113	119.8
XP_005894367.1	CFDP2	PREDICTED: craniofacial development protein 2 [Bos mutus]	14	8	9	5	634	70.8	5.77	10.47	94.6	100.1	93.5	110.3	101.5	99.9
XP_005893414.1	ATP5PO	PREDICTED: ATP synthase subunit O, mitochondrial isoform X1 [Bos mutus]	27	5	8	5	213	23.3	9.89	19.7	111.9	107.5	106.7	94.2	88.6	91
XP_005891548.1	MLEC	PREDICTED: LOW QUALITY PROTEIN: malectin [Bos mutus]	22	6	7	6	282	31.4	5.54	16.29	117.3	117.3	113.7	84.9	85.4	81.5
XP_005905051.1	RPL13A	PREDICTED: 60S ribosomal protein L13a isoform X1 [Bos mutus]	18	4	10	4	203	23.5	11.11	26.9	105.5	104.8	108.6	94.2	92.7	94.2
XP_014338885.1	GLYAT	PREDICTED: LOW QUALITY PROTEIN: glycine N-acyltransferase-like [Bos mutus]	31	6	9	6	265	30.4	8.07	20.3	121.2	119.3	116.4	82.6	80.3	80.2
XP_005903762.1	GSTO1	PREDICTED: glutathione S-transferase omega-1 isoform X1 [Bos mutus]	19	5	8	2	241	27.2	6.77	23.71	118.7	114.7	115.3	86.5	84	80.8
XP_014338840.1	C3	PREDICTED: complement C3 [Bos mutus]	4	7	9	7	1581	176.7	6.6	14.69	90.8	99.7	96.8	106.3	99.1	107.2
XP_005906646.1	AGT	PREDICTED: angiotensinogen [Bos mutus]	12	5	9	5	476	51.4	6.96	16.13	78.2	93.2	77.1	122.3	110.8	118.4
XP_005907382.1	HNRNPH3	PREDICTED: heterogeneous nuclear ribonucleoprotein H3 isoform X1 [Bos mutus]	14	4	8	3	346	36.9	6.87	18.62	95.9	96.5	103.4	98	102	104.1
XP_005894396.2	TPT1	PREDICTED: translationally-controlled tumor protein [Bos mutus]	24	5	11	5	172	19.6	5.08	19.02	101.1	103.1	104.5	83	117.7	90.6
XP_005904867.2	Plaa	PREDICTED: LOW QUALITY PROTEIN: phospholipase A-2-activating protein [Bos mutus]	12	7	9	7	796	87.1	6.44	10.84	90.3	100.8	94.2	106.4	99.7	108.7
XP_014336024.1	DCTN3	PREDICTED: dynactin subunit 3 isoform X1 [Bos mutus]	40	8	10	8	187	21.2	5.99	14.52	113.9	116.2	112.5	85.3	83.6	88.4
XP_005910181.1	RPL10	PREDICTED: 60S ribosomal protein L10 isoform X1 [Bos mutus]	31	5	8	5	214	24.6	10.14	19.51	98.3	99.8	94.7	103.3	101.9	102.1
XP_005896546.1	ITIH3	PREDICTED: inter-alpha-trypsin inhibitor heavy chain H3 isoform X1 [Bos mutus]	7	6	9	6	891	99.4	5.83	10.82	65.8	61.7	65.4	135.4	135.9	135.7
XP_005892465.1	APRT	PREDICTED: adenine phosphoribosyltransferase [Bos mutus]	35	5	6	5	179	19.4	7.18	16.4	101.9	103.1	102.4	96.6	99.9	96
XP_005908006.1	Grb2	PREDICTED: growth factor receptor-bound protein 2 isoform X1 [Bos mutus]	29	6	7	6	217	25.2	6.32	14.45	107.1	103.4	100.9	95	98	95.6
XP_014332454.1	C4BPA	PREDICTED: C4b-binding protein alpha chain isoform X1 [Bos mutus]	13	7	11	7	627	70.6	6.42	17.63	94.6	99	96	102.2	104.2	103.9
XP_005890027.1	ACADVL	PREDICTED: very long-chain specific acyl-CoA dehydrogenase, mitochondrial-like, partial [Bos mutus]	22	4	8	4	261	28.6	7.37	8.02	82.8	167	83.8	88.7	88.7	89
XP_005892455.1	RPL13	PREDICTED: 60S ribosomal protein L13 isoform X1 [Bos mutus]	21	5	9	5	211	24.3	11.59	21.18	102.5	100.1	103.7	96.2	97.8	99.7
XP_005886691.2	SERPINB1	PREDICTED: leukocyte elastase inhibitor [Bos mutus]	15	6	11	6	410	45.7	5.95	12.07	99.5	98.2	99.9	101.9	100	100.5
XP_005908129.1	THRSP	PREDICTED: thyroid hormone-inducible hepatic protein [Bos mutus]	21	3	11	3	156	17.7	6.13	27.68	146.6	155	145.4	51.3	50.2	51.4
XP_005887032.1	FUS	PREDICTED: RNA-binding protein FUS isoform X1 [Bos mutus]	10	6	14	4	513	52.3	9.36	15.71	86.5	81.7	84.7	119.1	112.9	115
XP_005890458.1	H2AFY	PREDICTED: core histone macro-H2A.1 isoform X1 [Bos mutus]	18	6	10	6	372	39.6	9.79	15.93	86	85.8	83.6	117.9	111.8	114.9
XP_005899511.1	RPL3	PREDICTED: 60S ribosomal protein L3 [Bos mutus]	16	6	13	6	403	46	10.23	17.45	97.9	95.4	93.4	107.6	102.6	103.1
XP_005909061.1	RPS4X	PREDICTED: 40S ribosomal protein S4, X isoform [Bos mutus]	19	5	9	1	263	29.3	9.98	20.88	107.6	104.9	109.3	91.7	94.2	92.4
XP_005910075.1	S100A13	PREDICTED: protein S100-A13 [Bos mutus]	48	5	9	5	98	11.2	5.58	20.61	93.4	92.2	91.4	109.3	105.6	108.1
XP_005906507.2	GSTA1	PREDICTED: glutathione S-transferase A1 [Bos mutus]	33	4	10	2	172	19.8	9.16	21.26	143.1	139.1	147.5	55.5	56.9	57.8
XP_014331850.1	DNPEP	PREDICTED: aspartyl aminopeptidase [Bos mutus]	10	4	5	4	509	55.9	6.71	12.44	102.5	99.9	96.1	103.6	98.8	99.1
XP_005895014.1	PSMB4	PREDICTED: proteasome subunit beta type-4 [Bos mutus]	20	4	6	4	264	29	5.67	14.81	109.8	108.7	105.6	91.1	91.3	93.6
XP_005886933.1		PREDICTED: tryptase-2 [Bos mutus]	19	4	10	2	273	29.8	6.84	16.04	91.3	92.1	94.7	110.5	104.7	106.8
XP_014335731.1	TNS2	PREDICTED: tensin-2 [Bos mutus]	6	6	6	5	1346	146.1	8.48	14.07	104.4	99.4	105.9	94.9	96	99.4
XP_014334649.1	HNRNPF	PREDICTED: heterogeneous nuclear ribonucleoprotein F [Bos mutus]	20	6	9	4	414	45.7	5.49	19.29	88.6	93.1	92	111.1	106.6	108.6
XP_005903118.1	UBQLN1	PREDICTED: ubiquilin-1 isoform X1 [Bos mutus]	8	3	6	2	589	62.4	5.11	16.89	107.5	108.8	101.4	95.6	95.2	91.5
XP_005887778.1	TARS	PREDICTED: threonine--tRNA ligase, cytoplasmic isoform X1 [Bos mutus]	7	6	8	6	754	86.7	6.8	14.68	105.3	105.7	108.5	95.8	91.8	92.9
XP_005888041.1	PCK1	PREDICTED: phosphoenolpyruvate carboxykinase, cytosolic [GTP] [Bos mutus]	12	6	7	5	622	69.5	6.89	9.95	114.3	134.5	118.7	77.9	76.1	78.5
XP_005898949.1	ROCK1	PREDICTED: rho-associated protein kinase 1 [Bos mutus]	6	9	9	6	1354	158.2	5.97	14.26	101.9	108.5	103.5	94.6	99.3	92.2
XP_014338369.1	S100A9	PREDICTED: protein S100-A9 [Bos mutus]	26	4	8	4	163	17.9	6.38	19.14	64.5	63.4	65.5	131.5	135.7	139.3
XP_014332457.1	C4BPA	PREDICTED: apolipoprotein R-like [Bos mutus]	26	6	8	6	195	21.7	7.14	19.8	96.5	96.5	94.3	101.4	105.1	106.1
XP_005911644.1	MANF	PREDICTED: mesencephalic astrocyte-derived neurotrophic factor, partial [Bos mutus]	31	6	9	6	178	20.2	8.54	18.85	104.8	108.9	112.1	95.8	88.1	90.3
XP_005894361.1	Kars	PREDICTED: lysine--tRNA ligase isoform X2 [Bos mutus]	12	8	9	8	595	67.9	6.2	16.72	102.1	99.3	102.4	97.6	100.8	97.9
XP_005897663.2	HIST2H2BE	PREDICTED: histone H2B type 2-E [Bos mutus]	41	5	37	1	113	12.7	9.55	80.07	95.2	97.6	101	103.3	98.6	104.2
XP_005890851.1	ILF3	PREDICTED: interleukin enhancer-binding factor 3 [Bos mutus]	9	6	8	6	899	96.1	8.81	11.38	86.1	108.7	89.8	113.1	100.7	101.6
XP_005893695.1	CSRP2	PREDICTED: cysteine and glycine-rich protein 2 [Bos mutus]	34	5	7	5	193	20.9	8.62	13.14	79.6	86.4	87.6	116.9	115.6	114
XP_005901059.1	NEK9	PREDICTED: serine/threonine-protein kinase Nek9 [Bos mutus]	7	5	5	5	877	96	5.73	14.23	108.9	110.5	108.8	90.8	90.3	90.6
XP_005895482.2	NCKAP1	PREDICTED: nck-associated protein 1 [Bos mutus]	7	8	9	8	1247	142.1	7.17	12.5	88.9	94.7	90.9	113	105	107.5
XP_014338583.1	Aldh1a3	PREDICTED: aldehyde dehydrogenase family 1 member A3 [Bos mutus]	6	5	13	2	754	82.3	7.02	28.96	82.5	90.9	88.3	116.8	98.2	123.2
XP_005902067.2	CD58	PREDICTED: lymphocyte function-associated antigen 3 [Bos mutus]	14	3	7	3	246	27.6	5.97	17.76	96.1	102.8	102.5	100	98.2	100.3
XP_005890475.1	PPP2CA	PREDICTED: serine/threonine-protein phosphatase 2A catalytic subunit alpha isoform [Bos mutus]	16	4	6	4	309	35.6	5.54	15.15	94.5	111.6	98.1	99	97.3	99.5
XP_005899929.1	gna0	PREDICTED: guanine nucleotide-binding protein G(o) subunit alpha isoform X1 [Bos mutus]	18	5	12	2	354	40.1	5.9	19.11	105.5	97	99.4	91.1	98.5	108.6
XP_005901121.1	RPS14	PREDICTED: 40S ribosomal protein S14 isoform X2 [Bos mutus]	31	3	8	3	151	16.3	10.05	23.12	98.8	103.8	97.2	105.5	93.5	101.2
XP_014335824.1	TRIM28	PREDICTED: transcription intermediary factor 1-beta [Bos mutus]	10	7	7	7	962	103.5	6.51	9.52	93.6	97.5	90.1	109.6	102.4	106.8
XP_005891397.1	SLC25A24	PREDICTED: calcium-binding mitochondrial carrier protein SCaMC-1 isoform X1 [Bos mutus]	13	7	8	7	477	53.3	7.34	16.26	93.7	100.8	96.8	101.4	100.7	106.7
XP_014334367.1	PPP1R1B	PREDICTED: protein phosphatase 1 regulatory subunit 1B isoform X1 [Bos mutus]	18	3	10	3	215	23.6	4.59	23.24	99.7	111	102	100.5	93.1	93.7
XP_005911307.1	Ube2l3	PREDICTED: ubiquitin-conjugating enzyme E2 L3 isoform X2 [Bos mutus]	38	5	9	5	136	15.7	7.94	19.91	117.2	121.4	116.7	82.9	81.4	80.4
XP_005886837.1	ECI1	PREDICTED: enoyl-CoA delta isomerase 1, mitochondrial [Bos mutus]	27	4	6	4	292	32	8.54	9.95	103.7	107.8	108.2	87.9	97.4	95
XP_014336551.1	ASPH	PREDICTED: aspartyl/asparaginyl beta-hydroxylase isoform X2 [Bos mutus]	22	2	10	2	206	22.1	4.39	20.65	122.7	121.6	119.6	76.2	79.4	80.4
XP_005892652.1	FKBP3	PREDICTED: peptidyl-prolyl cis-trans isomerase FKBP3 [Bos mutus]	18	5	7	5	224	25.2	9.28	13.39	109.1	109.2	108.1	94.8	86.2	92.6
XP_005896944.1	TXNL1	PREDICTED: thioredoxin-like protein 1 [Bos mutus]	23	4	6	4	289	32.3	4.96	11.05	101.4	94.5	104.3	102.7	93.9	103.3
XP_005896302.1	RPL34	PREDICTED: 60S ribosomal protein L34 [Bos mutus]	36	5	9	5	117	13.3	11.47	18.92	104.1	105.8	105	92.3	96.4	96.4
XP_005900620.1	HNRNPC	PREDICTED: heterogeneous nuclear ribonucleoproteins C1/C2 isoform X1 [Bos mutus]	15	5	7	5	307	33.7	5.08	8.5	89.7	88.4	87.3	113.1	111.2	110.3
XP_005896285.1	ELOVL6	PREDICTED: elongation of very long chain fatty acids protein 6 [Bos mutus]	22	4	5	4	264	31.3	9.42	8.24	140.4	141.2	145.9	60.1	55.1	57.3
XP_005909484.1	PPID	PREDICTED: peptidyl-prolyl cis-trans isomerase D [Bos mutus]	14	6	8	5	370	40.6	6.55	11.43	102.9	106.4	103.1	98	94.6	95
XP_005895283.1	GCAT	PREDICTED: 2-amino-3-ketobutyrate coenzyme A ligase, mitochondrial [Bos mutus]	18	4	5	4	419	45.1	7.17	12.15	73.4	83.6	85.7	123.4	119.1	114.8
XP_005909787.1	PALM	PREDICTED: paralemmin-1 [Bos mutus]	13	6	7	6	531	57.1	5.03	17.1	89.1	96	89.4	111.6	105.7	108.2
XP_014335501.1	SYPL1	PREDICTED: synaptophysin-like protein 1 [Bos mutus]	13	2	6	2	238	25.9	8.28	8.49	89.9	99.4	99.2	102.1	104.7	104.7
XP_005893199.1	AZGP1	PREDICTED: zinc-alpha-2-glycoprotein [Bos mutus]	14	4	8	4	299	33.9	5.24	11.29	93	106.2	102.4	100	96.2	102.3
XP_014332101.1	RPS16	PREDICTED: 40S ribosomal protein S16 isoform X1 [Bos mutus]	26	6	7	6	170	19.1	10.26	17.56	99.8	98.9	98.9	100	103.5	99.1
XP_005899041.1	COL18A1	PREDICTED: collagen alpha-1(XVIII) chain-like [Bos mutus]	5	4	8	4	1033	103.3	5.25	17.72	111.6	111.3	107.7	89	91	89.4
XP_005894477.1	AASS	PREDICTED: alpha-aminoadipic semialdehyde synthase, mitochondrial isoform X1 [Bos mutus]	8	7	7	7	932	102.6	6.71	12.63	100.9	94.7	101.1	99.2	102.1	101.9
XP_014332299.1	KCTD12	PREDICTED: BTB/POZ domain-containing protein KCTD12, partial [Bos mutus]	25	4	8	4	176	20.6	5.05	15.62	104.5	95.8	94.2	100.9	104	100.6
XP_005901578.1	SEC24C	PREDICTED: protein transport protein Sec24C [Bos mutus]	10	8	8	8	1090	117.5	7.3	14.25	98.8	116.7	100.3	103.8	89.1	91.3
XP_014338218.1	AGRN	PREDICTED: agrin [Bos mutus]	4	6	7	6	2109	223.2	6.37	7.39	85.4	105.3	97.9	117	96.6	97.8
XP_005886932.1		PREDICTED: tryptase beta-2 [Bos mutus]	19	3	7	1	214	23.7	6.28	15.37	85.6	97.4	94.6	101	110	111.4
XP_005890323.1	NME2	PREDICTED: nucleoside diphosphate kinase B [Bos mutus]	43	6	9	3	152	17.3	7.97	16.14	119.4	118.3	115	81.7	82.7	82.9
XP_005886882.2	Jpt2	PREDICTED: hematological and neurological expressed 1-like protein [Bos mutus]	29	4	5	4	207	22.2	9.7	9.49	99.6	118.5	106.7	98.6	87	89.6
XP_005911756.1	LAMA2	PREDICTED: LOW QUALITY PROTEIN: laminin subunit alpha-2, partial [Bos mutus]	4	7	7	7	2381	261.7	5.82	13.43	105.9	120.1	115.6	86.4	83.4	88.6
XP_005908018.1	GALK1	PREDICTED: galactokinase [Bos mutus]	11	4	7	4	392	42.2	6.19	13.51	101.5	96.6	92.5	103.5	106.9	99.1
XP_005910609.1	HACL1	PREDICTED: 2-hydroxyacyl-CoA lyase 1 isoform X1 [Bos mutus]	12	6	8	6	581	63.5	7.37	12.81	111.5	119.8	113.3	86.2	82.7	86.4
XP_014337048.1	PLPBP	PREDICTED: proline synthase co-transcribed bacterial homolog protein [Bos mutus]	16	3	5	3	294	31.7	7.49	13.71	109	109.6	108.4	95.1	85.1	92.7
XP_005893921.1	DDHD2	PREDICTED: phospholipase DDHD2 [Bos mutus]	11	7	7	7	708	80.9	5.48	14.6	119	142.9	121.1	73	68.4	75.7
XP_005898202.1	GLB1	PREDICTED: beta-galactosidase [Bos mutus]	8	4	6	4	653	73.2	7.3	13.51	108.4	101.6	120.4	86.8	97.6	85.2
XP_005887937.2	APPL1	PREDICTED: DCC-interacting protein 13-alpha [Bos mutus]	8	5	6	5	672	75.5	5.68	8.44	95.6	97.6	98.3	105.1	100.7	102.6
XP_014331869.1	HDGFL3	PREDICTED: hepatoma-derived growth factor-related protein 3 [Bos mutus]	13	3	5	3	181	20	5.43	10.88	91.7	88.3	93.3	108	109.2	109.5
XP_005899195.1	CAPZA2	PREDICTED: F-actin-capping protein subunit alpha-2 [Bos mutus]	26	5	6	4	286	33	5.85	13.61	99.9	101.3	104.8	101.1	94.5	98.4
XP_005899143.1	ALDH1L2	PREDICTED: mitochondrial 10-formyltetrahydrofolate dehydrogenase [Bos mutus]	6	6	6	3	948	104.4	6.35	14.44	108.8	113.3	103.9	92.3	89.4	92.4
XP_005910248.1	SERPINB5	PREDICTED: serpin B5 isoform X1 [Bos mutus]	17	4	5	4	375	42.2	5.74	13.51	143.8	140.1	137.9	59.7	59.8	58.7
XP_005895969.1	Stx12	PREDICTED: syntaxin-12 [Bos mutus]	22	5	6	5	274	31.3	5.59	11.05	97.9	101.4	113.3	96.5	97.9	93
XP_005896232.1	ARL8B	PREDICTED: ADP-ribosylation factor-like protein 8B isoform X1 [Bos mutus]	33	6	10	6	186	21.5	8.43	11.21	92.5	92.4	98.7	108.1	102.1	106.2
XP_005887075.1	NCALD	PREDICTED: neurocalcin-delta isoform X1 [Bos mutus]	30	6	8	2	193	22.2	5.35	16.9	111.9	107.7	109.2	90.8	90.8	89.7
XP_005897255.1	DPT	PREDICTED: dermatopontin [Bos mutus]	20	5	8	5	201	24	5	19.32	118	118.3	118.5	83.8	79	82.3
XP_005900335.1	Lmod1	PREDICTED: leiomodin-1 [Bos mutus]	13	8	8	8	495	54.8	8.85	15.27	64.3	67.2	65.4	137.3	130.6	135.1
XP_005908738.2	PSMB1	PREDICTED: proteasome subunit beta type-1 [Bos mutus]	16	4	7	4	348	37.2	9.77	18.45	106.7	109.6	106.3	92.4	89.8	95.2
XP_005904820.1	EEF1B	PREDICTED: elongation factor 1-beta [Bos mutus]	12	2	5	2	225	24.8	4.67	15.01	109.5	110	110	94.6	88.6	87.4
XP_005893125.1	PSMB7	PREDICTED: proteasome subunit beta type-7 [Bos mutus]	16	5	7	5	277	29.9	7.3	15.51	109.2	111.2	106.6	96.3	88.4	88.4
XP_005891277.1	Pgam5	PREDICTED: serine/threonine-protein phosphatase PGAM5, mitochondrial [Bos mutus]	15	5	5	5	393	42.9	9.91	10.87	102.8	109.9	95.6	98.3	99.1	94.3
XP_005906449.1	PTER	PREDICTED: phosphotriesterase-related protein isoform X1 [Bos mutus]	13	4	5	4	349	39.1	6.52	11.74	115.3	118.4	113.9	84.4	82.7	85.3
XP_005904759.1	PSMD9	PREDICTED: 26S proteasome non-ATPase regulatory subunit 9 isoform X1 [Bos mutus]	27	5	6	5	221	24.3	6.64	12.23	104.1	114.9	109.8	91.1	86.3	93.9
XP_014331786.1	Rps7	PREDICTED: 40S ribosomal protein S7 isoform X2 [Bos mutus]	24	6	9	6	194	22.1	10.1	16.83	105.2	105.7	101.6	95.6	95.4	96.5
XP_014339147.1	C4	PREDICTED: complement C4-like, partial [Bos mutus]	13	4	6	1	300	32.9	5.87	15.67	91.6	82.9	86.9	110.4	114.3	113.8
XP_005901129.1	SSBP1	PREDICTED: single-stranded DNA-binding protein, mitochondrial [Bos mutus]	39	5	6	5	148	17.2	9.73	12.01	105.1	103.8	106.2	95.1	93.6	96.2
XP_014334282.1		PREDICTED: BOLA class I histocompatibility antigen, alpha chain BL3-6-like [Bos mutus]	14	3	4	2	275	30.4	7.25	11.44	122.7	129	124.1	70.4	78.5	75.2
XP_005906717.1	RAB5A	PREDICTED: ras-related protein Rab-5A isoform X1 [Bos mutus]	16	3	8	1	215	23.6	8.15	21.62	119.7	114.4	131.8	73.8	84.7	75.6
XP_005899266.1	Stat3	PREDICTED: signal transducer and activator of transcription 3 isoform X1 [Bos mutus]	5	4	5	4	770	88	6.39	11.73	103.2	101.7	101.3	102.4	92.8	98.6
XP_014335954.1	COL12A1	PREDICTED: LOW QUALITY PROTEIN: collagen alpha-1(XII) chain [Bos mutus]	3	7	7	7	3122	339.5	5.48	7.05	97.7	99.4	92.6	102.6	103.7	103.9
XP_005898985.1	CKAP5	PREDICTED: cytoskeleton-associated protein 5 [Bos mutus]	5	9	9	9	2033	225.1	7.8	9.45	113.1	112.5	106.3	86.9	90.6	90.5
XP_005906647.1	TFAM	PREDICTED: transcription factor A, mitochondrial isoform X1 [Bos mutus]	24	7	8	7	246	28.8	9.77	16.11	103.9	98.8	99.8	100.1	98.7	98.7
XP_014334556.1	CFH	PREDICTED: complement factor H, partial [Bos mutus]	7	3	8	3	563	64.5	7.5	11.19	80.9	84.6	82.7	123.9	113.8	114.2
XP_005909437.2	GPX1	PREDICTED: LOW QUALITY PROTEIN: glutathione peroxidase 1 [Bos mutus]	34	5	9	5	202	22.4	7.18	9.07	88.8	91.7	93	108.3	109.3	108.8
XP_005890624.1	PSMC4	PREDICTED: 26S protease regulatory subunit 6B isoform X2 [Bos mutus]	16	6	7	6	418	47.3	5.21	18.76	110.6	110	109.4	90	91.2	88.8
XP_014335123.1	EML2	PREDICTED: echinoderm microtubule-associated protein-like 2 isoform X1 [Bos mutus]	9	6	7	6	851	92.1	6.98	12.16	109.3	113.6	117.4	89	85.2	85.5
XP_005891392.1	CLCC1	PREDICTED: chloride channel CLIC-like protein 1 isoform X1 [Bos mutus]	11	5	9	5	542	61.7	5.43	10.97	97.7	106.6	96.7	98.8	96.9	103.4
XP_005899626.1	MPP1	PREDICTED: 55 kDa erythrocyte membrane protein isoform X1 [Bos mutus]	16	5	7	5	423	47.5	6.92	11.76	121.1	117.5	122	80	78.5	81
XP_005907411.1	MAPK1	PREDICTED: mitogen-activated protein kinase 1 [Bos mutus]	15	6	7	3	386	43.9	6.95	13.31	107.9	116.7	111.7	90	87.4	86.2
XP_005890329.1	SPAG9	PREDICTED: C-Jun-amino-terminal kinase-interacting protein 4 isoform X1 [Bos mutus]	6	6	6	6	1320	146	5.16	12.52	102.9	117.4	113.6	90.1	88.9	87.2
XP_005889103.1	#N/A	PREDICTED: septin-10 isoform X1 [Bos mutus]	11	3	8	2	453	52.7	7.12	8.55	90.6	96.1	84.2	110	110.2	108.9
XP_005892264.1	HIST1H2AB	PREDICTED: histone H2A type 1 [Bos mutus]	26	5	20	1	130	14.1	11.05	28	72.4	72.7	76.9	133.1	124.2	120.7
XP_005909257.1	PFDN2	PREDICTED: prefoldin subunit 2 [Bos mutus]	47	7	7	7	154	16.6	6.58	10.11	87.4	94.4	94.4	109.4	110.6	103.8
XP_005891028.1	ARL6IP5	PREDICTED: PRA1 family protein 3 [Bos mutus]	24	5	14	5	188	21.7	9.5	14.79	101.3	103.9	101.3	99.8	98.6	95.1
XP_005904379.1	WFS1	PREDICTED: wolframin [Bos mutus]	7	6	6	6	897	100.6	8.15	11.21	133.4	135.1	134.7	63.4	68.4	65
XP_005898441.1	RAP2B	PREDICTED: ras-related protein Rap-2b isoform X1 [Bos mutus]	26	6	8	4	183	20.5	4.81	13.99	105.1	104.9	109.3	94.8	91.5	94.3
XP_014333932.1	MUSTN1	PREDICTED: musculoskeletal embryonic nuclear protein 1 isoform X1 [Bos mutus]	42	3	4	3	86	9.3	9.86	8.8	62.1	73.2	64.8	138.8	135.1	126.1
XP_005892942.1	EIF4H	PREDICTED: eukaryotic translation initiation factor 4H [Bos mutus]	33	6	9	6	243	27.1	8.73	12.88	99.8	109.8	104.3	95.9	90.8	99.3
XP_005899305.1	KRT17	PREDICTED: keratin, type I cytoskeletal 17, partial [Bos mutus]	18	6	12	3	257	27.1	5.36	13.09	89.5	87.8	91.2	113.3	108.1	110
XP_005894296.1	CYP4B1	PREDICTED: cytochrome P450 4B1 [Bos mutus]	9	5	5	5	511	59.2	7.65	11.04	106.5	111.3	110.9	85.8	90.5	95.1
XP_005910691.1	SNX6	PREDICTED: sorting nexin-6 isoform X1 [Bos mutus]	23	7	7	7	294	33.8	8.57	11.17	102	104.8	101.6	102.4	93.6	95.6
XP_005890514.1	ATP5F1D	PREDICTED: ATP synthase subunit delta, mitochondrial isoform X1 [Bos mutus]	14	2	6	2	168	17.6	5.25	18.32	110.1	113.5	107.1	89.7	88.6	90.9
XP_005893541.1	COPS3	PREDICTED: COP9 signalosome complex subunit 3 [Bos mutus]	13	5	8	5	423	47.8	6.65	18.83	105.2	105.1	103.3	94.6	96.1	95.7
XP_005897203.1	ARCN1	PREDICTED: coatomer subunit delta isoform X1 [Bos mutus]	15	7	8	7	511	57.2	6.21	11.64	103	106	100.4	98.9	97.1	94.6
XP_014332945.1	COQ8A	PREDICTED: atypical kinase ADCK3, mitochondrial [Bos mutus]	9	6	7	6	665	73.6	6.68	12.94	99.9	102.1	98.4	99.8	100.3	99.6
XP_005897790.1	EIF1AX	PREDICTED: eukaryotic translation initiation factor 1A, X-chromosomal [Bos mutus]	26	4	7	4	144	16.5	5.24	13.78	101.9	101.7	99	99.5	97.8	100.1
XP_005890117.1	TFG	PREDICTED: protein TFG [Bos mutus]	8	3	5	3	399	43.1	5.1	13.71	109.7	110.6	107.6	92.3	89.7	90
XP_014334075.1	IFI16	PREDICTED: gamma-interferon-inducible protein 16 [Bos mutus]	12	5	7	5	521	58.2	9.61	11.32	102.3	96.2	105.1	97	102.2	97.1
XP_005910632.1	NARS	PREDICTED: asparagine--tRNA ligase, cytoplasmic isoform X1 [Bos mutus]	12	6	7	6	559	64.4	6.62	13.1	101.4	101.3	102.1	99.3	101.7	94.2
XP_005911548.1	Eif2s1	PREDICTED: eukaryotic translation initiation factor 2 subunit 1 [Bos mutus]	18	6	10	6	315	36.1	5.08	18.17	105.7	110.7	106	91	86.9	99.7
XP_005902786.1	REEP5	PREDICTED: receptor expression-enhancing protein 5 [Bos mutus]	11	3	7	3	189	21.2	8.51	15.21	121.9	124.3	113.8	80	80.8	79.3
XP_005905109.1	LGALS3	PREDICTED: galectin-3 isoform X1 [Bos mutus]	12	3	8	3	265	27.6	8.84	22.85	124.7	134.8	128.4	72	70.2	69.8
XP_005911534.1	Aldh1l1	PREDICTED: cytosolic 10-formyltetrahydrofolate dehydrogenase-like, partial [Bos mutus]	25	6	6	3	241	26.4	5.83	14.87	122.5	119.1	121.9	77.8	81.5	77.2
XP_005889069.1	CD93	PREDICTED: complement component C1q receptor [Bos mutus]	12	6	7	6	648	69.3	4.88	4.59	91.2	101.8	88.8	110.2	108.5	99.4
XP_014334447.1	UPF1	PREDICTED: regulator of nonsense transcripts 1 [Bos mutus]	7	6	6	6	1160	128.2	7.25	7.21	98.8	99.6	102.6	101.7	98.8	98.4
XP_014337633.1	CD300LG	PREDICTED: CMRF35-like molecule 9 isoform X1 [Bos mutus]	13	5	9	5	334	35.9	8.5	19.12	97.2	90.5	101.1	108.9	103.9	98.4
XP_005895114.1	IPO7	PREDICTED: importin-7 [Bos mutus]	8	6	8	6	1038	119.4	4.82	4.9	107.4	112.2	119	86.6	84.7	90.1
XP_005890802.1	KANK3	PREDICTED: KN motif and ankyrin repeat domain-containing protein 3 [Bos mutus]	9	5	7	5	596	62.2	4.69	13.18	95.1	101.4	98.5	102.7	102.4	99.9
XP_005895498.1	ACIN1	PREDICTED: LOW QUALITY PROTEIN: apoptotic chromatin condensation inducer in the nucleus [Bos mutus]	5	8	8	8	1334	150.3	6.1	11.19	96.6	98.8	99.8	100	99.2	105.6
XP_005892704.1	PSMB2	PREDICTED: proteasome subunit beta type-2 isoform X1 [Bos mutus]	18	4	6	4	201	22.9	7.03	14.53	107	103.2	101.4	96.5	96.5	95.3
XP_014333304.1	C16orf62	PREDICTED: UPF0505 protein C16orf62 homolog [Bos mutus]	7	5	7	5	783	88.7	7.64	8.57	100.2	107.1	100.7	94.3	96.5	101.2
XP_005906012.1	NSF	PREDICTED: vesicle-fusing ATPase isoform X1 [Bos mutus]	10	7	7	6	747	83.1	6.62	11.6	96.4	103	101.9	99.7	94.2	104.9
XP_005898881.1	Aacs	PREDICTED: acetoacetyl-CoA synthetase [Bos mutus]	7	5	7	5	672	75	6.62	11.13	112.6	125.3	119.7	78.8	82.9	80.7
XP_014338358.1	AP2M1	PREDICTED: AP-2 complex subunit mu isoform X1 [Bos mutus]	16	7	7	7	454	51.6	9.55	12.21	101.1	161.2	99.8	79.7	77.7	80.4
XP_005892910.1	ABHD11	PREDICTED: alpha/beta hydrolase domain-containing protein 11 [Bos mutus]	21	6	6	6	303	33.5	9.69	14.75	116.5	121.5	116.5	82.5	82.1	81
XP_005901131.1	AGK	PREDICTED: acylglycerol kinase, mitochondrial [Bos mutus]	18	6	7	6	420	46.7	8.4	8.13	106.6	109.4	101.3	100.8	92.5	89.5
XP_014334391.1	TWF2	PREDICTED: twinfilin-2 isoform X1 [Bos mutus]	16	4	6	4	362	40.8	6.96	12.65	100.4	95.7	96.7	102.7	105.5	99
XP_005898042.1	PSMB3	PREDICTED: proteasome subunit beta type-3 isoform X1 [Bos mutus]	26	5	8	5	205	23	6.55	14.56	105.7	106.1	109.9	92.2	94.3	91.8
XP_005906041.1	ANP32B	PREDICTED: acidic leucine-rich nuclear phosphoprotein 32 family member B isoform X1 [Bos mutus]	21	5	7	2	263	30.2	4.08	15.32	92.9	90.7	91	107.7	109.5	108.1
XP_014337993.1	QPRT	PREDICTED: LOW QUALITY PROTEIN: nicotinate-nucleotide pyrophosphorylase [carboxylating] [Bos mutus]	14	3	4	3	344	35.8	7.75	13.43	115.4	108.2	112.5	89.2	87.6	87.1
XP_014334985.1	CPNE1	PREDICTED: copine-1 [Bos mutus]	11	6	7	5	542	59.5	5.8	8.08	87.5	96.9	91.5	112.3	106.6	105.3
XP_014335180.1	Mapk9	PREDICTED: mitogen-activated protein kinase 9 isoform X1 [Bos mutus]	13	5	6	5	427	48.4	5.63	10.24	98.6	108.2	99.3	101.6	92.8	99.5
XP_005906211.1		PREDICTED: histone H2A type 1 [Bos mutus]	26	5	18	1	131	14.2	11.08	31.39	80.6	76.6	86.4	114.8	121.1	120.6
XP_005899068.1	CYP4V2	PREDICTED: cytochrome P450 4V2 [Bos mutus]	9	4	5	4	527	61.2	7.5	7.51	85.8	76.7	79.1	125.1	114.8	118.4
XP_005894831.1	XPNPEP1	PREDICTED: xaa-Pro aminopeptidase 1 isoform X1 [Bos mutus]	8	5	7	5	666	74.6	5.78	9.96	81.1	94.6	128	102.2	92.3	101.7
XP_005903016.1	TMEM109	PREDICTED: transmembrane protein 109 [Bos mutus]	14	3	10	3	243	26.3	9.98	22.15	101.7	98.6	96.7	100.2	99.8	103
XP_005896205.1	APOC3	PREDICTED: apolipoprotein C-III [Bos mutus]	47	4	12	2	87	9.8	6.71	19.79	91.5	98.5	94.2	110.5	101.4	103.9
XP_014335450.1	FTH1	PREDICTED: ferritin heavy chain isoform X1 [Bos mutus]	30	5	6	5	182	21.3	6.61	17.93	78.5	80.5	84.2	119.9	116	120.9
XP_005898470.1	LTA4H	PREDICTED: leukotriene A-4 hydrolase isoform X1 [Bos mutus]	9	5	6	5	611	69.3	6.37	11.88	92.4	104.6	99.2	101.8	99.7	102.3
XP_014336816.1	RAC3	PREDICTED: ras-related C3 botulinum toxin substrate 3 [Bos mutus]	26	4	10	2	148	16.7	8.56	24.17	100.6	100.7	109.4	100.1	91.8	97.4
XP_005889812.1	FAH	PREDICTED: fumarylacetoacetase [Bos mutus]	20	6	13	6	419	46.1	6.98	18.82	109.5	107.1	112.4	86.1	97.8	87.2
XP_005887610.1	PSMA1	PREDICTED: proteasome subunit alpha type-1 isoform X1 [Bos mutus]	20	5	7	5	269	30.3	7.24	10.19	100.6	102.9	108.7	94.8	92.3	100.7
XP_014332398.1	PXN	PREDICTED: paxillin [Bos mutus]	13	6	7	6	578	62.5	5.54	5.52	83.6	100.4	83.9	116.9	113.5	101.7
XP_014332359.1	GCLC	PREDICTED: glutamate--cysteine ligase catalytic subunit [Bos mutus]	6	4	5	4	837	93.7	7.72	10.83	105.1	112.7	109.6	94.4	88.9	89.3
XP_014334852.1	FUNDC2	PREDICTED: FUN14 domain-containing protein 2 [Bos mutus]	25	5	5	5	171	19.1	9.7	13.13	125.1	134.9	124.5	73.3	70.2	71.9
XP_005893234.1	Pcolce	PREDICTED: procollagen C-endopeptidase enhancer 1 [Bos mutus]	16	5	6	5	469	50.1	7.97	9.57	93.7	96.7	103.6	105.1	102.4	98.5
XP_005903380.1	ME1	PREDICTED: NADP-dependent malic enzyme [Bos mutus]	11	4	5	4	419	46.4	6.86	13.47	140.5	134.5	134.7	66.1	63.2	61.1
XP_005887831.1	PSMD12	PREDICTED: 26S proteasome non-ATPase regulatory subunit 12 isoform X1 [Bos mutus]	19	7	8	7	456	53	7.36	13.64	98.1	102.5	99.3	103.3	93.6	103.1
XP_005887202.1	rps17	PREDICTED: 40S ribosomal protein S17 isoform X2 [Bos mutus]	25	3	4	3	135	15.5	9.85	11.78	96.9	97.8	94.2	102.7	99.2	109.1
XP_005903341.1	SLC25A1	PREDICTED: tricarboxylate transport protein, mitochondrial [Bos mutus]	15	4	6	4	276	30.1	9.99	12.94	116.7	116	120	85.6	78.4	83.4
XP_005889055.1	CPS1	PREDICTED: carbamoyl-phosphate synthase [ammonia], mitochondrial [Bos mutus]	3	4	6	4	1500	164.6	6.73	12.15	103.4	121.3	110.3	94	82.7	88.3
XP_005907130.1	ARPC4	PREDICTED: actin-related protein 2/3 complex subunit 4 isoform X1 [Bos mutus]	21	4	12	4	170	20	8.02	21.85	101.3	105.8	105.6	98.7	95.4	93.2
XP_005889443.1	GATM	PREDICTED: glycine amidinotransferase, mitochondrial [Bos mutus]	17	5	6	5	294	34	8.07	13.27	89.7	92.4	89.9	111.6	107.2	109.3
XP_005894541.2	Mapk3	PREDICTED: mitogen-activated protein kinase 3 [Bos mutus]	18	7	9	4	416	48	7.42	17.11	116	115.1	113.5	84	84.5	87
XP_014336802.1	NPLOC4	PREDICTED: nuclear protein localization protein 4 homolog [Bos mutus]	14	7	8	7	607	67.9	6.46	13.72	105.5	116.8	112.3	91.4	84.8	89.1
XP_014334283.1	SMS	PREDICTED: spermine synthase [Bos mutus]	19	6	7	6	378	42.2	4.97	11.63	102	98.3	101.5	95.4	106.7	96.2
XP_014332545.1	UBE2V2	PREDICTED: ubiquitin-conjugating enzyme E2 variant 2 isoform X1 [Bos mutus]	22	5	9	3	208	23.7	8.28	20.31	112.5	112.5	111.7	86.3	87.4	89.7
XP_014338544.1	RAB13	PREDICTED: ras-related protein Rab-13 isoform X1 [Bos mutus]	20	4	8	3	243	27.2	8.98	19.45	111.9	113.9	104.3	91.4	93.6	85
XP_014336487.1	RPL30	PREDICTED: 60S ribosomal protein L30 [Bos mutus]	32	4	8	4	115	12.8	9.63	7.7	98.1	101.5	102.3	97.8	99.1	101.1
XP_005899103.1	SRP72	PREDICTED: signal recognition particle subunit SRP72 isoform X1 [Bos mutus]	9	5	5	5	671	74.7	9.26	14.12	104.4	110.1	115.4	90.6	85.7	93.7
XP_014335161.1	EIF6	PREDICTED: eukaryotic translation initiation factor 6 [Bos mutus]	33	5	6	5	245	26.5	4.72	10.29	80.8	94.9	90.2	106.1	103.6	124.4
XP_014333592.1	DNAJA2	PREDICTED: dnaJ homolog subfamily A member 2 [Bos mutus]	14	6	7	6	329	36.6	6.54	15.24	97.6	100.8	105.7	101.7	94.7	99.4
XP_005896989.1	CHMP4B	PREDICTED: charged multivesicular body protein 4b [Bos mutus]	27	6	7	6	224	24.9	4.82	13.56	115.2	108.2	111.6	89.3	87.1	88.6
XP_014337434.1		PREDICTED: quinone oxidoreductase-like protein 2 [Bos mutus]	19	4	10	4	349	37.8	7.87	10.52	123.2	117.2	115	88.3	79.5	76.7
XP_005893820.1	SRSF7	PREDICTED: serine/arginine-rich splicing factor 7 isoform X1 [Bos mutus]	16	4	7	3	238	27.4	11.84	10.1	84.7	83.6	84.1	119.8	112.4	115.3
XP_005894791.1	RAB3B	PREDICTED: ras-related protein Rab-3B [Bos mutus]	24	4	5	4	219	24.8	5.11	9.46	147.9	143.9	136.3	57.2	59.1	55.6
XP_005911252.2	Camk2d	PREDICTED: calcium/calmodulin-dependent protein kinase type II subunit delta [Bos mutus]	14	6	6	3	460	51.9	6.83	12.94	93.2	90	91.6	110	107	108.2
XP_014337160.1	GPD2	PREDICTED: LOW QUALITY PROTEIN: glycerol-3-phosphate dehydrogenase, mitochondrial [Bos mutus]	7	5	6	5	731	81.2	7.2	13.02	102.8	104.2	103	97.3	95.9	96.8
XP_005899520.1	ADSL	PREDICTED: adenylosuccinate lyase isoform X1 [Bos mutus]	15	7	10	7	490	55.4	6.79	12.46	96	106.6	100.9	99.4	97.1	100
XP_005896357.2	LETM1	PREDICTED: LETM1 and EF-hand domain-containing protein 1, mitochondrial [Bos mutus]	7	5	5	5	737	82.1	6.28	12.55	118.6	114.9	122.1	82.2	79	83.2
XP_005901017.1	APMAP	PREDICTED: adipocyte plasma membrane-associated protein, partial [Bos mutus]	11	3	5	3	272	30.9	7.97	14.35	118.3	119.6	117.8	85	79.3	80
XP_005890806.1	CD209L2	PREDICTED: CD209 antigen [Bos mutus]	20	4	6	4	259	30	5.1	13.95	92.5	94.5	98.8	102.2	105.7	106.2
XP_005887365.1	AIMP1	PREDICTED: aminoacyl tRNA synthase complex-interacting multifunctional protein 1 [Bos mutus]	17	4	4	4	322	35.3	8.63	9.44	107.3	101.6	110.5	95	93.8	91.8
XP_005893415.1	ITSN1	PREDICTED: intersectin-1 isoform X1 [Bos mutus]	4	8	8	8	1721	195.3	7.49	12.73	110.6	122.2	123.9	82.2	80.4	80.7
XP_005901411.1	SRI	PREDICTED: sorcin isoform X1 [Bos mutus]	34	5	9	5	198	21.6	5.59	9.25	103.3	97.2	96.3	105.4	93.4	104.4
XP_005892212.1	Cops2	PREDICTED: COP9 signalosome complex subunit 2 isoform X1 [Bos mutus]	12	5	7	5	450	52.4	5.47	14.63	105.4	113.4	103.4	97.4	91.2	89.2
XP_005887957.1	MAPRE1	PREDICTED: LOW QUALITY PROTEIN: microtubule-associated protein RP/EB family member 1 [Bos mutus]	18	5	7	3	268	30.1	5.31	13.81	107.7	108	112.7	89.6	89.2	92.7
XP_005892520.1	COTL1	PREDICTED: coactosin-like protein [Bos mutus]	48	6	8	6	142	16	5.22	11.02	99.2	103.9	105.2	98	95.1	98.5
XP_005899553.1	UBXN4	PREDICTED: UBX domain-containing protein 4 [Bos mutus]	13	5	5	5	508	56.7	6.38	9.15	100.6	129.9	109.9	87.9	86.7	84.9
XP_005911795.1	RPL24	PREDICTED: LOW QUALITY PROTEIN: 60S ribosomal protein L24 [Bos mutus]	20	3	4	3	155	17.4	11.05	11.23	106.8	100.4	105	92.8	97.2	97.9
XP_014336447.1	CSNK2B	PREDICTED: casein kinase II subunit beta isoform X1 [Bos mutus]	18	3	4	3	235	27	5.96	10.49	106.7	93.2	95	103.3	101	100.7
XP_005888302.1	PRPF8	PREDICTED: pre-mRNA-processing-splicing factor 8 [Bos mutus]	2	6	6	6	2335	273.4	8.84	14.26	92.7	99.8	89.9	108.3	100.7	108.7
XP_005901979.1	ALDH1L1	PREDICTED: cytosolic 10-formyltetrahydrofolate dehydrogenase, partial [Bos mutus]	29	5	7	5	286	31.4	5.85	9.22	115.1	117.8	110.1	85.5	89.6	81.9
XP_014336278.1	CBX3	PREDICTED: chromobox protein homolog 3 isoform X1 [Bos mutus]	32	5	6	5	183	20.8	5.33	7.33	89.7	88.7	82.4	108.7	116.7	113.8
XP_005888488.1	SH3GLB1	PREDICTED: endophilin-B1 isoform X3 [Bos mutus]	15	6	8	6	365	40.8	6.2	11.76	108.1	109.4	119.6	94.9	82.8	85.2
XP_005891236.1	UCHL3	PREDICTED: ubiquitin carboxyl-terminal hydrolase isozyme L3 [Bos mutus]	23	4	5	4	230	26.2	4.92	10.15	109.3	105.9	114.8	95.2	80.7	94
XP_005904099.1	ACOT9	PREDICTED: acyl-coenzyme A thioesterase 9, mitochondrial [Bos mutus]	14	5	7	5	437	49.8	8.68	9.39	101.1	105.2	102.8	100.3	93.7	96.9
XP_005901197.1	OXSR1	PREDICTED: serine/threonine-protein kinase OSR1 isoform X1 [Bos mutus]	11	5	7	5	527	57.9	6.29	10.48	106.3	108.9	106.5	94.6	87.9	95.8
XP_005890961.1	CD44	PREDICTED: CD44 antigen isoform X1 [Bos mutus]	7	5	6	5	702	76.3	5.21	11.55	82.9	88.7	84.5	119.3	109.7	114.9
XP_005898030.1	SCRN2	PREDICTED: secernin-2 [Bos mutus]	13	4	4	4	425	46.7	6.06	6.29	98.9	105	100.8	101.5	98.6	95.2
XP_005905993.1	API5	PREDICTED: LOW QUALITY PROTEIN: apoptosis inhibitor 5 [Bos mutus]	9	4	7	4	523	58.9	7.34	2.56	98.7	99.7	93.3	104.6	103.6	100.1
XP_005905844.1	CHRDL1	PREDICTED: chordin-like protein 1, partial [Bos mutus]	12	4	5	4	426	48.4	7.97	8.85	98.3	95.1	98.5	103.1	103	102
XP_005892751.1	DNAJC11	PREDICTED: dnaJ homolog subfamily C member 11 [Bos mutus]	9	5	5	5	554	62.3	8.82	11.64	93.9	108.7	108.3	102	92.9	94.2
XP_005903601.1	RBM14	PREDICTED: RNA-binding protein 14 isoform X1 [Bos mutus]	9	6	7	6	669	69.6	9.7	11.44	104	100.2	103.6	95.3	98.3	98.6
XP_005901545.1	Hdlbp	PREDICTED: vigilin isoform X1 [Bos mutus]	6	7	7	7	1281	142.8	6.86	7.72	109.8	117.1	113.3	88.7	86	85.1
XP_005900028.1	CILP	PREDICTED: cartilage intermediate layer protein 1 [Bos mutus]	4	4	4	4	1182	131.9	8.4	9.39	102	113.8	103.9	94.7	93.9	91.7
XP_014335803.1	CD109	PREDICTED: CD109 antigen [Bos mutus]	5	5	5	5	1374	153.7	5.72	12.39	89.9	88.7	89.2	113	108.9	110.3
XP_005887063.1	CPSF6	PREDICTED: cleavage and polyadenylation specificity factor subunit 6 [Bos mutus]	11	6	6	6	640	68.9	9.29	8.69	89.1	91.1	94.9	110	105.6	109.4
XP_005890885.1	CACYBP	PREDICTED: calcyclin-binding protein [Bos mutus]	22	4	5	4	230	26.3	8.25	13.11	111.8	112.3	113.7	88.5	85.8	87.9
XP_014332066.1	CNN2	PREDICTED: calponin-2 isoform X1 [Bos mutus]	13	4	6	2	337	36.3	7.39	9.02	111	89.5	112.8	97.8	100.2	88.7
XP_005903446.1	EHHADH	PREDICTED: peroxisomal bifunctional enzyme [Bos mutus]	7	5	6	5	723	79.9	8.82	7.78	102.3	112.1	106.2	95	91.7	92.7
XP_005898602.1		PREDICTED: brain acid soluble protein 1 [Bos mutus]	23	4	6	4	227	23	4.6	10.33	90.2	87.4	94.1	112.4	108	108
XP_005887358.1	MFAP4	PREDICTED: microfibril-associated glycoprotein 4 [Bos mutus]	7	1	15	1	255	28.5	5.29	27.13	88.3	83.8	83.8	112	114.6	117.5
XP_005906679.1	LARS	PREDICTED: leucine--tRNA ligase, cytoplasmic isoform X1 [Bos mutus]	4	5	7	5	1176	134.8	6.9	8.19	105.2	110.5	105.9	99	91.1	88.2
XP_005897896.1	RPL9	PREDICTED: 60S ribosomal protein L9 [Bos mutus]	15	2	6	2	192	21.8	9.91	10.4	93.2	87.2	88.7	123.4	96.8	110.7
XP_005903943.1	PEX19	PREDICTED: peroxisomal biogenesis factor 19 isoform X1 [Bos mutus]	18	4	7	4	299	32.6	4.36	8.1	98.2	98	98.5	103.4	100.2	101.6
XP_005898265.1	SEC63	PREDICTED: translocation protein SEC63 homolog [Bos mutus]	7	5	5	5	851	97.7	5.58	11.15	102	97.2	106.8	103.3	92.9	97.8
XP_005888948.1	RPLP1	PREDICTED: 60S acidic ribosomal protein P1-like isoform X1 [Bos mutus]	52	2	4	2	114	11.4	4.32	12.66	103.9	103.7	101.4	94.2	99.8	97
XP_005902314.1	CUL4A	PREDICTED: cullin-4A [Bos mutus]	8	6	6	2	789	90.7	8.18	4.11	97.7	94.3	95.6	88.2	121.1	103
XP_005892727.1	RPL22	PREDICTED: 60S ribosomal protein L22 isoform X1 [Bos mutus]	19	2	5	2	128	14.8	9.19	14.59	103.8	105.5	98.7	99.6	96	96.4
XP_005907062.1	KRT2	PREDICTED: LOW QUALITY PROTEIN: keratin, type II cytoskeletal 2 epidermal [Bos mutus]	6	5	7	1	615	64	8.22	11.39	70.9	72.4	73.9	130.6	115.5	136.6
XP_005897384.1	CCDC69	PREDICTED: coiled-coil domain-containing protein 69 [Bos mutus]	17	5	7	5	294	34	5.83	15.73	111.6	124.2	114.4	86.2	81.5	82
XP_005897530.1	TJP2	PREDICTED: LOW QUALITY PROTEIN: tight junction protein ZO-2 [Bos mutus]	4	5	6	5	1176	131.8	6.95	6.66	105.8	111.7	104.8	94.5	90.2	93.1
XP_005890326.1	NME1-2	PREDICTED: nucleoside diphosphate kinase A [Bos mutus]	39	6	7	3	152	17.3	7.99	17.4	120.9	118.4	120.6	78.4	82.7	78.9
XP_005900137.1	SCARA5	PREDICTED: scavenger receptor class A member 5 [Bos mutus]	15	5	5	5	417	45	7.68	9.65	97.1	103.3	95.5	105.5	95.7	102.9
XP_005891099.1	FAM49A	PREDICTED: protein FAM49A [Bos mutus]	14	4	5	2	323	37.3	6.01	13.47	107.7	118.4	116	85.5	79.6	92.9
XP_014338603.1	Akr7a2	PREDICTED: aflatoxin B1 aldehyde reductase member 2, partial [Bos mutus]	13	3	5	1	236	25.6	8.19	14.7	103.4	110.6	105.4	107.6	77.7	95.4
XP_005896672.1	DYNC1LI2	PREDICTED: cytoplasmic dynein 1 light intermediate chain 2 [Bos mutus]	15	6	10	6	501	55.4	6.81	5.25	121.4	111.4	115.8	86.8	82.6	82.1
XP_005890156.1	Tbca	PREDICTED: tubulin-specific chaperone A [Bos mutus]	9	4	6	4	255	28.7	9.31	10.91	111.1	118	104.3	87.8	88.5	90.3
XP_005909632.1	S100A12	PREDICTED: protein S100-A12 [Bos mutus]	38	4	9	4	92	10.7	6.06	20.08	105.6	101.7	105.7	95.9	94.6	96.6
XP_005904761.1	HPD	PREDICTED: 4-hydroxyphenylpyruvate dioxygenase [Bos mutus]	18	6	6	6	393	44.9	6.73	14.64	120.2	123.9	117.5	81.1	78.6	78.7
XP_005896210.1	EPB42	PREDICTED: erythrocyte membrane protein band 4.2 [Bos mutus]	6	4	5	4	687	76.7	7.31	10.07	99.4	113.4	109.9	90.8	94.4	92
XP_005898873.1	ADH6	PREDICTED: alcohol dehydrogenase 6 [Bos mutus]	10	5	5	3	375	39.8	7.5	12.75	131.1	127	126.5	74.9	70.1	70.4
XP_005903251.1	FITM2	PREDICTED: LOW QUALITY PROTEIN: fat storage-inducing transmembrane protein 2 [Bos mutus]	11	3	7	3	267	30.1	8.76	18.95	103.6	107.6	102.2	97.2	93.2	96.1
XP_014336640.1	Hnrnpul2	PREDICTED: heterogeneous nuclear ribonucleoprotein U-like protein 2 [Bos mutus]	11	7	7	7	652	75.3	5.41	10.77	91.7	96.9	94.1	108.8	104.1	104.4
XP_005898420.1	HYI	PREDICTED: putative hydroxypyruvate isomerase isoform X1 [Bos mutus]	16	3	4	3	277	30.5	5.38	10.6	108.6	110.7	118.6	91.2	87.3	83.6
XP_005904456.1	PGAM2	PREDICTED: phosphoglycerate mutase 2 [Bos mutus]	11	3	26	1	253	28.7	8.9	57.14	86.2	97	103.5	102.5	99.5	111.3
XP_005905063.1	PRMT1	PREDICTED: protein arginine N-methyltransferase 1 isoform X1 [Bos mutus]	15	4	4	4	371	42.4	5.35	9.82	94.7	100.5	94.4	110.1	95.4	104.9
XP_005905917.1	RPS26	PREDICTED: 40S ribosomal protein S26 [Bos mutus]	21	2	5	2	115	13	11	10.7	96	95.5	89.2	108.4	103.8	107.1
XP_014338698.1	ASNS	PREDICTED: asparagine synthetase [glutamine-hydrolyzing] [Bos mutus]	12	6	6	6	561	64.2	6.77	12.7	105.1	115.9	111.9	86.7	89.1	91.2
XP_005910237.1	RAP1GDS1	PREDICTED: rap1 GTPase-GDP dissociation stimulator 1 [Bos mutus]	10	4	5	4	558	61	5.33	6.68	112.5	111.5	103.6	98.5	87	87
XP_014333524.1	CD151	PREDICTED: CD151 antigen [Bos mutus]	20	6	8	6	253	28	7.68	14.49	103.2	104.1	104.5	94.4	98.2	95.5
XP_005909113.1	Pgrmc2	PREDICTED: LOW QUALITY PROTEIN: membrane-associated progesterone receptor component 2 [Bos mutus]	13	5	9	4	247	26.1	5.43	20.94	103.1	102.5	102.7	95.9	98	97.8
XP_005900761.1	TSG101	PREDICTED: tumor susceptibility gene 101 protein [Bos mutus]	9	4	4	4	439	49.3	6.89	9.96	107.3	109.3	110.9	94	91.2	87.3
XP_005896035.1	UBXN6	PREDICTED: UBX domain-containing protein 6 [Bos mutus]	14	4	5	4	388	43.8	6.57	9.23	105.3	114.7	103.8	92.4	86.9	96.9
XP_005904232.1	DDX39B	PREDICTED: spliceosome RNA helicase DDX39B isoform X1 [Bos mutus]	12	6	6	6	428	48.9	5.67	14.23	92.7	103.8	91.4	105.8	102.8	103.4
XP_005906361.1	PARP1	PREDICTED: poly [ADP-ribose] polymerase 1, partial [Bos mutus]	11	6	7	6	676	74.9	9.03	9.47	91.8	86.8	92.6	108.4	109.6	110.8
XP_014338559.1		PREDICTED: dihydrodiol dehydrogenase 3 isoform X1 [Bos mutus]	15	5	6	1	325	37	7.24	15.66	105.4	145.9	116.1	84.1	73.7	74.7
XP_005910482.1	LMAN1	PREDICTED: protein ERGIC-53 [Bos mutus]	11	6	8	6	440	49.9	5.71	11.23	117.7	116.6	116.4	84.2	81.8	83.3
XP_014337900.1	APCS	PREDICTED: serum amyloid P-component isoform X1 [Bos mutus]	18	4	6	4	234	26.2	8.21	11.33	64.2	71.1	64.7	138.3	130.3	131.5
XP_005887025.1	TGFB1I1	PREDICTED: transforming growth factor beta-1-induced transcript 1 protein [Bos mutus]	9	3	5	3	439	47.5	7.44	11.85	76.1	85.5	75.5	120.4	123.2	119.2
XP_005911226.1	UACA	PREDICTED: LOW QUALITY PROTEIN: uveal autoantigen with coiled-coil domains and ankyrin repeats [Bos mutus]	5	7	7	7	1410	162.1	6.86	10.72	91.7	100.3	91.2	104.6	108	104.1
XP_005888723.1	Acsl5	PREDICTED: long-chain-fatty-acid--CoA ligase 5 isoform X1 [Bos mutus]	6	3	6	2	683	76	7.91	16.76	137.4	132.7	141.9	55.2	58.3	74.6
XP_014333026.1	Arf5	PREDICTED: ADP-ribosylation factor 5 [Bos mutus]	14	4	5	1	294	32	6.4	13.27	117.4	116.2	116.8	84	77	88.5
XP_005890784.1	RPS28	PREDICTED: 40S ribosomal protein S28 [Bos mutus]	46	3	7	3	69	7.8	10.7	13.29	98.7	95.7	108.5	93.8	108	95.4
XP_005894186.1	FKBP2	PREDICTED: peptidyl-prolyl cis-trans isomerase FKBP2 isoform X1 [Bos mutus]	38	4	6	4	162	17.7	9.32	11.59	115.9	116.7	119.5	80.2	84.6	83
XP_005904687.2	HNRNPAB	PREDICTED: heterogeneous nuclear ribonucleoprotein A/B [Bos mutus]	14	3	6	2	261	29.3	9.26	5.68	86.9	96.6	87.4	114.4	113	101.7
XP_005894423.1	STT3A	PREDICTED: dolichyl-diphosphooligosaccharide--protein glycosyltransferase subunit STT3A isoform X1 [Bos mutus]	7	6	7	5	705	80.6	8.1	12.19	106.7	107.2	105.5	95.9	90.5	94.1
XP_005899218.1	SCARB2	PREDICTED: lysosome membrane protein 2 isoform X1 [Bos mutus]	8	4	5	4	478	53.9	5.24	7.49	97.2	99.9	101.3	101.8	94.4	105.3
XP_005909200.1	NDUFB6	PREDICTED: NADH dehydrogenase [ubiquinone] 1 beta subcomplex subunit 6 isoform X1 [Bos mutus]	34	5	6	5	128	15.5	9.61	6.9	109.7	104.1	103.2	93.7	95.6	93.8
XP_005905272.1	DDOST	PREDICTED: dolichyl-diphosphooligosaccharide--protein glycosyltransferase 48 kDa subunit [Bos mutus]	11	4	6	4	439	48.7	5.83	8.54	116.3	115.4	107.2	84.7	87.4	89
XP_014335763.1		PREDICTED: WAP four-disulfide core domain protein 3-like, partial [Bos mutus]	37	6	7	6	163	17.4	7.59	14.9	102.4	107.8	109.4	95.6	90.1	94.7
XP_005907297.1	SCRN3	PREDICTED: secernin-3 [Bos mutus]	13	5	6	4	422	48.2	5.66	8.72	106	105.6	108.5	92.5	90.2	97.2
XP_005906571.1	PALMD	PREDICTED: palmdelphin [Bos mutus]	9	6	6	6	550	62.4	5.66	12.47	103.6	100.1	105.9	96.4	96.9	97.1
XP_005905772.1	Cbr3	PREDICTED: carbonyl reductase [NADPH] 3 [Bos mutus]	21	4	6	2	277	30.8	6.18	5.08	97.4	101.7	96.3	101.3	99.1	104.1
XP_005906733.1	ANKFY1	PREDICTED: rabankyrin-5 [Bos mutus]	5	5	5	5	1170	129	5.99	7.29	100.6	111.8	112.5	91.2	89	94.8
XP_005891685.1	ACTR1B	PREDICTED: beta-centractin [Bos mutus]	11	4	5	2	376	42.3	6.55	11.24	103.6	110.4	104.3	97.7	82.2	101.7
XP_005905016.1	DNAJB4	PREDICTED: dnaJ homolog subfamily B member 4 [Bos mutus]	11	3	4	3	337	37.8	8.51	12.02	105.2	106.3	103.3	100.1	93.1	92
XP_005899328.1	PI4KA	PREDICTED: phosphatidylinositol 4-kinase alpha [Bos mutus]	2	5	6	5	2044	229.5	6.84	7.45	109.8	119.7	117.4	83.5	87.6	81.9
XP_005899535.1	ST13	PREDICTED: hsc70-interacting protein, partial [Bos mutus]	16	2	5	2	176	19.5	6.57	11.9	90.3	91.8	89	107.1	109.3	112.5
XP_005908844.1	PTPA	PREDICTED: serine/threonine-protein phosphatase 2A activator isoform X1 [Bos mutus]	24	6	10	6	324	36.9	6.35	16.6	92.7	98.5	93.7	106.2	104.2	104.7
XP_014333059.1	FLII	PREDICTED: protein flightless-1 homolog [Bos mutus]	3	4	5	4	1258	143.2	6.29	9.01	100.8	104	97.4	101.2	98.1	98.5
XP_014333625.1	SAA4	PREDICTED: serum amyloid A-4 protein isoform X1 [Bos mutus]	29	5	6	5	181	20.7	7.84	13.27	110.6	112.6	113	84.8	90.3	88.7
XP_005901379.1	TRAP1	PREDICTED: heat shock protein 75 kDa, mitochondrial [Bos mutus]	9	4	5	3	564	64.1	6.51	7.41	109.2	112.1	128.2	77.2	93.6	79.8
XP_005891589.1	CUL4B	PREDICTED: cullin-4B isoform X1 [Bos mutus]	7	6	6	2	896	102.4	7.94	7.1	112.1	117.7	114.1	86.8	83.6	85.8
XP_005901887.1	PTPN11	PREDICTED: tyrosine-protein phosphatase non-receptor type 11 [Bos mutus]	8	6	6	6	593	68	7.3	10.37	126.1	128.6	127.3	75.2	69.8	73.1
XP_005899470.1	YKT6	PREDICTED: synaptobrevin homolog YKT6 [Bos mutus]	19	5	7	5	198	22.5	6.58	16.33	118.4	116	117.4	83.2	82.6	82.5
XP_005904537.1	HSD17B11	PREDICTED: estradiol 17-beta-dehydrogenase 11 isoform X1 [Bos mutus]	20	6	6	6	316	35.1	9.28	11.75	92.3	99.9	95.8	104.5	103.7	103.7
XP_005897752.1	PPP3CA	PREDICTED: serine/threonine-protein phosphatase 2B catalytic subunit alpha isoform isoform X1 [Bos mutus]	6	3	4	3	521	58.6	5.86	8.37	102	111	108.5	95.6	90.7	92.2
XP_005906556.1	GPAT3	PREDICTED: glycerol-3-phosphate acyltransferase 3 [Bos mutus]	11	4	6	4	438	49.2	8.79	10.44	103.4	102.8	96.9	102.4	97.3	97.3
XP_005898520.1	M6PR	PREDICTED: cation-dependent mannose-6-phosphate receptor [Bos mutus]	18	4	4	4	279	31.2	5.66	10.47	94.8	97.5	102.1	109.7	97.3	98.6
XP_005896959.1	F9	PREDICTED: coagulation factor IX isoform X1 [Bos mutus]	6	3	7	3	462	52	6	12.85	89.3	91.3	85.2	111.4	111	112
XP_005891982.2	MRC1	PREDICTED: macrophage mannose receptor 1 [Bos mutus]	4	6	6	6	1583	179.7	6.62	10.9	93.6	98	101.5	104.9	99	103
XP_005890769.1	TRIP10	PREDICTED: cdc42-interacting protein 4 isoform X1 [Bos mutus]	10	6	7	6	603	68.5	5.66	9.63	101.5	107.1	109.5	95.5	92	94.5
XP_005908261.1	COX6B1	PREDICTED: cytochrome c oxidase subunit 6B1 [Bos mutus]	50	5	11	5	86	10.2	8.75	19.44	111	117.7	110.2	87.3	88.2	85.6
XP_005897574.1	TTC1	PREDICTED: tetratricopeptide repeat protein 1 [Bos mutus]	19	5	5	5	292	33.6	4.91	10.49	113	113	114	83.5	90.4	86.2
XP_014337629.1	DUSP3	PREDICTED: dual specificity protein phosphatase 3 [Bos mutus]	25	3	4	3	157	17.7	8.9	8.42	105.2	110.9	102.9	95.8	95	90.2
XP_005901647.1	Gstt3	PREDICTED: glutathione S-transferase theta-1 isoform X1 [Bos mutus]	24	4	7	4	239	27.3	7.09	8.7	91.5	108.8	97.7	108.3	102.1	91.6
XP_005887763.1	Marcks	PREDICTED: myristoylated alanine-rich C-kinase substrate [Bos mutus]	10	2	4	2	231	25	9.23	9.51	93.7	94.8	101.7	104.2	103.6	101.9
XP_005887981.1	HM13	PREDICTED: minor histocompatibility antigen H13 isoform X2 [Bos mutus]	16	6	7	6	377	41.5	6.23	10.08	109.9	116.8	116.6	87.5	84.6	84.6
XP_005899732.1	TAF15	PREDICTED: TATA-binding protein-associated factor 2N isoform X1 [Bos mutus]	21	5	10	3	589	61.5	7.77	10.95	108.9	110.2	107.1	92	91.1	90.7
XP_005896273.1	SERPINA5	PREDICTED: plasma serine protease inhibitor [Bos mutus]	15	4	7	4	404	45.3	9.29	9.07	77.1	91.4	89	123.4	106.7	112.3
XP_014337575.1	ELOC	PREDICTED: transcription elongation factor B polypeptide 1 [Bos mutus]	47	4	5	4	112	12.5	4.78	8.07	98	102.2	103.2	94.7	94.8	107
XP_005899704.1	PTGIS	PREDICTED: prostacyclin synthase [Bos mutus]	11	4	5	4	497	56.1	6.86	8.84	96.1	103.2	96.9	99.5	103.4	100.8
XP_005890854.1	SLC44A2	PREDICTED: choline transporter-like protein 2 isoform X1 [Bos mutus]	7	5	7	5	711	80.5	8.18	13.68	94.8	96.9	96.5	100.8	106.7	104.3
XP_005902213.1	EIF4B	PREDICTED: eukaryotic translation initiation factor 4B isoform X1 [Bos mutus]	10	4	5	4	615	69.4	5.73	6	107.8	110.9	106.8	90.9	89.4	94.2
XP_014336186.1		PREDICTED: nascent polypeptide-associated complex subunit alpha isoform X2 [Bos mutus]	18	3	6	3	228	24.5	4.59	11.52	92.6	89.9	97	110.4	106.3	103.8
XP_014335522.1	Camk2g	PREDICTED: calcium/calmodulin-dependent protein kinase type II subunit gamma [Bos mutus]	9	5	5	2	593	66.1	8.05	12.52	92.8	87	88.1	110.7	108.2	113.3
XP_014334133.1	H2AFX	PREDICTED: LOW QUALITY PROTEIN: histone H2AX [Bos mutus]	22	4	9	3	117	12.1	10.68	22.47	80.3	76.8	76.6	125.3	119.4	121.6
XP_005908063.1	PRPSAP1	PREDICTED: phosphoribosyl pyrophosphate synthase-associated protein 1 isoform X1 [Bos mutus]	10	3	5	2	385	42.5	8.22	9.04	103.4	93.9	103	95.8	101	102.9
XP_005894584.1	RAB8B	PREDICTED: ras-related protein Rab-8B [Bos mutus]	13	4	9	2	207	23.7	9.07	26.29	98.5	97.4	92.4	110.4	102.7	98.6
XP_014333326.1	CORO1A	PREDICTED: coronin-1A [Bos mutus]	13	6	6	6	461	50.9	6.68	11.81	99.8	100.5	102.1	97.6	101.8	98.2
XP_005908127.1	AAMDC	PREDICTED: mth938 domain-containing protein [Bos mutus]	42	4	4	4	122	13.4	7.28	7.97	107.5	107.3	109.8	92.1	91.2	92.1
XP_005908169.1	Cnbp	PREDICTED: cellular nucleic acid-binding protein isoform X3 [Bos mutus]	21	3	6	3	177	19.5	7.71	8.03	92.1	95.6	93.6	109.6	103.9	105.2
XP_014336500.1	CD81	PREDICTED: CD81 antigen [Bos mutus]	12	1	3	1	165	18	5.16	13.87	90.1	84.9	88.3	104.9	120.6	111.1
XP_005902421.1	ANO6	PREDICTED: anoctamin-6 [Bos mutus]	5	5	5	5	917	106.8	7.06	9.51	102.4	107.7	100.7	107.2	88.1	93.9
XP_005888061.1	NDUFB7	PREDICTED: NADH dehydrogenase [ubiquinone] 1 beta subcomplex subunit 7 [Bos mutus]	40	4	5	4	137	16.4	8.18	8.17	116.9	113.2	118.5	83.9	83.3	84.2
XP_014335730.1	HNRNPA1	PREDICTED: heterogeneous nuclear ribonucleoprotein A1 isoform X1 [Bos mutus]	16	5	9	3	373	38.8	9.13	7.81	86.4	85.3	83	112.3	117	116.1
XP_005899849.1	HEXB	PREDICTED: beta-hexosaminidase subunit beta [Bos mutus]	10	5	7	3	537	61.2	7.97	14.19	87.1	86.9	90.8	110	111.6	113.7
XP_005894969.1	ENSA	PREDICTED: alpha-endosulfine [Bos mutus]	32	4	6	3	121	13.4	7.24	12.77	105.3	104.3	100.6	98.3	96.6	94.9
XP_005889806.1	MESD	PREDICTED: LDLR chaperone MESD [Bos mutus]	19	4	6	4	232	25.9	6.34	13.18	116.1	113.4	111.5	88.7	86.2	84.2
XP_014334701.1	PAICS	PREDICTED: LOW QUALITY PROTEIN: multifunctional protein ADE2 [Bos mutus]	13	5	5	5	425	47	7.72	12.58	104.5	108.5	107.8	94.1	91.5	93.6
XP_014333608.1	Snrnp70	PREDICTED: U1 small nuclear ribonucleoprotein 70 kDa [Bos mutus]	22	5	6	5	222	26.1	9.61	10.5	87.6	93.1	92.9	106.6	112.2	107.7
XP_005897993.1	NDUFA9	PREDICTED: NADH dehydrogenase [ubiquinone] 1 alpha subcomplex subunit 9, mitochondrial [Bos mutus]	15	4	5	4	380	42.8	9.57	10.37	109	115.8	108.3	84.8	91.8	90.2
XP_014338841.1	EIF3G	PREDICTED: eukaryotic translation initiation factor 3 subunit G [Bos mutus]	13	5	6	5	320	35.5	6.13	7.62	106.9	108.9	111.6	90.7	90.5	91.3
XP_014332334.1	STXBP3	PREDICTED: syntaxin-binding protein 3 [Bos mutus]	10	5	5	5	557	63.6	7.69	4.64	105.4	104.1	101.1	98	96.2	95.2
XP_014337964.1	TPD52L2	PREDICTED: tumor protein D54 isoform X1 [Bos mutus]	10	4	5	4	267	28.8	5.49	11.76	113.1	113.2	110.2	87.4	87.1	89
XP_014337649.1	PI16	PREDICTED: peptidase inhibitor 16 [Bos mutus]	12	4	4	4	464	49.3	6.32	10.48	95.8	104.5	112.1	98.4	92	97.2
XP_005887834.1	TBCD	PREDICTED: tubulin-specific chaperone D isoform X1 [Bos mutus]	5	5	6	5	1195	132.6	6.61	5.29	121.4	125.7	107.1	85	77.8	83.1
XP_005901522.1	EPS15L1	PREDICTED: epidermal growth factor receptor substrate 15-like 1 isoform X1 [Bos mutus]	7	5	6	5	767	83.7	5.1	8.91	114.3	114.9	117.7	85.7	85.5	81.9
XP_005896783.1	Rpl15	PREDICTED: 60S ribosomal protein L15 isoform X1 [Bos mutus]	21	5	7	5	204	24.1	11.62	12.39	100.1	102.7	107.6	96.3	94.6	98.7
XP_014332814.1	FIS1	PREDICTED: mitochondrial fission 1 protein isoform X1 [Bos mutus]	15	3	10	3	206	23.5	9.73	22.81	117.8	119.6	116.2	80.8	83.2	82.3
XP_005906268.1	MARCKSL1	PREDICTED: MARCKS-related protein isoform X1 [Bos mutus]	19	3	4	3	198	19.8	4.69	11.11	95.9	101.8	105	97.3	100.5	99.5
XP_005899584.1	RPS15A	PREDICTED: 40S ribosomal protein S15a [Bos mutus]	23	3	12	3	130	14.8	9.99	9.96	98.4	95.4	100.9	100.7	103.9	100.7
XP_014334962.1	GCSH	PREDICTED: LOW QUALITY PROTEIN: uncharacterized protein LOC102283318 [Bos mutus]	5	2	4	2	441	47.9	9.89	10.81	124.4	112.1	114.2	83.3	84.2	81.8
XP_005900949.1	LZTFL1	PREDICTED: leucine zipper transcription factor-like protein 1 isoform X2 [Bos mutus]	14	3	7	3	299	34.6	5.3	9.24	109.4	114.1	109.6	95	79.3	92.6
XP_005902292.1	TAGLN3	PREDICTED: transgelin-3 isoform X1 [Bos mutus]	9	2	5	1	297	33.1	8.43	11.81	101	136.6	92.8	102	94.2	73.3
XP_005904987.2	CHIA	PREDICTED: acidic mammalian chitinase [Bos mutus]	8	4	6	4	475	52.3	5.58	10.54	84.6	86.6	88.2	113.5	113.5	113.7
XP_005910863.1	UQCRFS1	PREDICTED: cytochrome b-c1 complex subunit Rieske, mitochondrial [Bos mutus]	11	3	6	3	274	29.5	8.87	16.09	118.8	116	124.8	81.1	80.2	79.1
XP_005896858.1	RAB21	PREDICTED: ras-related protein Rab-21 [Bos mutus]	14	3	4	3	243	26.4	7.31	9.69	105.3	111	112.4	86.9	91.3	93
XP_005901084.1	Rpl36a	PREDICTED: 60S ribosomal protein L36a isoform X2 [Bos mutus]	23	5	7	5	142	16.3	10.29	13.75	96.2	99.5	96	102	102.7	103.7
XP_014337308.1	CD99	PREDICTED: CD99 antigen [Bos mutus]	7	2	7	2	303	32.2	7.5	18.82	107.8	110.3	104.7	93.7	91.7	91.8
XP_005897334.1	RBMS1	PREDICTED: RNA-binding motif, single-stranded-interacting protein 1 isoform X1 [Bos mutus]	11	5	6	5	422	46.3	9.07	10.77	93.4	94.7	95.4	107	105	104.5
XP_005899445.1	PLAC9	PREDICTED: placenta-specific protein 9, partial [Bos mutus]	39	3	4	3	98	10.5	4.36	6.16	76.1	86.3	88.5	115	110.8	123.4
XP_005895633.1	ACSM1	PREDICTED: acyl-coenzyme A synthetase ACSM1, mitochondrial [Bos mutus]	10	6	6	6	577	64.9	7.74	9.49	134.3	136.1	129.8	67.4	67.7	64.7
XP_005895771.1	MAPRE3	PREDICTED: microtubule-associated protein RP/EB family member 3 isoform X1 [Bos mutus]	10	4	4	1	281	32	5.54	12.11	109.8	107.1	118.1	90.7	85.9	88.4
XP_005888964.1	VWA1	PREDICTED: von Willebrand factor A domain-containing protein 1 [Bos mutus]	12	3	4	3	387	40.8	7.34	14.24	86.2	88.6	89.1	117.5	108.1	110.4
XP_005892718.1	THRAP3	PREDICTED: thyroid hormone receptor-associated protein 3 [Bos mutus]	4	5	6	5	958	108.8	10.15	11.07	112.3	107.8	112.2	89.1	90.2	88.4
XP_005899028.1	SLC16A7	PREDICTED: monocarboxylate transporter 2 [Bos mutus]	7	4	6	4	482	52.6	8.79	11.51	116	125.6	121.8	90.7	76.7	69.2
XP_005891780.1	ETF1	PREDICTED: eukaryotic peptide chain release factor subunit 1 [Bos mutus]	13	4	4	4	404	45.4	5.57	6.59	107	100.8	101.5	92.3	96	102.4
XP_005901788.1	RPL36	PREDICTED: 60S ribosomal protein L36 [Bos mutus]	29	3	7	3	105	12.2	11.59	12.24	96.1	99.5	97.2	104.4	100	102.8
XP_014336553.1	ASPH	PREDICTED: aspartyl/asparaginyl beta-hydroxylase [Bos mutus]	17	3	6	3	173	20.1	7.78	15.48	126.8	118.6	126.9	80.3	75.7	71.8
XP_014338506.1	ARHGAP17	PREDICTED: rho GTPase-activating protein 17 [Bos mutus]	3	2	3	2	846	91.1	7.24	7.51	97.5	95.6	100.2	99	108	99.6
XP_005904004.1	ESAM	PREDICTED: endothelial cell-selective adhesion molecule [Bos mutus]	11	4	6	4	396	41.7	9.72	7.45	92.4	93.6	94.2	104.4	107.2	108.2
XP_014335593.1	MIC13	PREDICTED: MICOS complex subunit MIC13 isoform X1 [Bos mutus]	28	3	4	3	139	15.4	7.5	10.52	108.7	99.7	107.9	96.4	94.5	92.7
XP_005890513.1	CIRBP	PREDICTED: cold-inducible RNA-binding protein isoform X1 [Bos mutus]	15	2	4	2	213	23.2	9.64	6.82	86.3	100	98	111.8	100.4	103.4
XP_005903889.1	ME1	PREDICTED: NADP-dependent malic enzyme-like, partial [Bos mutus]	19	5	8	5	231	26.2	6.23	18.93	136.2	138.2	131	64.4	62.5	67.7
XP_005898287.1	CAP2	PREDICTED: adenylyl cyclase-associated protein 2 isoform X1 [Bos mutus]	9	4	7	2	486	53.6	7.2	16.67	94.8	101.1	99.2	101.3	107.9	95.7
XP_005910886.1		PREDICTED: LOW QUALITY PROTEIN: hemoglobin fetal subunit beta [Bos mutus]	26	3	98	3	146	16	7.56	194.19	91.9	123.9	85.6	115	78.4	105.2
XP_014338549.1	CRIP2	PREDICTED: cysteine-rich protein 2, partial [Bos mutus]	15	4	10	4	232	24.3	8.78	24.48	88.2	84.9	85.5	115.4	112.7	113.2
XP_005907925.1	PDLIM5	PREDICTED: PDZ and LIM domain protein 5 isoform X1 [Bos mutus]	9	5	5	5	624	67.1	8.56	8.27	103	93.8	100.7	103.3	97.8	101.4
XP_005892122.1	Erlin1	PREDICTED: erlin-1 [Bos mutus]	7	2	3	1	348	39	8.29	9.02	107	113	95.6	91.8	89.8	102.7
XP_005910230.1	EHBP1	PREDICTED: EH domain-binding protein 1 isoform X1 [Bos mutus]	5	5	6	5	1232	139.9	5.36	6.46	105.4	110.3	110.1	95.5	91.6	87.1
XP_005907900.1	SRPRB	PREDICTED: signal recognition particle receptor subunit beta [Bos mutus]	18	4	4	4	271	29.7	9.29	10.58	97.1	101.6	99.1	100.8	98.2	103.2
XP_005900489.1	GSS	PREDICTED: glutathione synthetase [Bos mutus]	11	5	5	5	474	52.1	6.64	12.08	108.3	109.9	109.5	87.6	92.2	92.6
XP_005901049.1	TMED10	PREDICTED: transmembrane emp24 domain-containing protein 10 isoform X1 [Bos mutus]	27	5	15	5	219	24.8	6.68	21.92	103.6	100.8	101	100.6	98.3	95.7
XP_014334816.1	Inf2	PREDICTED: inverted formin-2-like [Bos mutus]	13	4	4	4	523	56.3	5.21	4.52	118.4	121.6	118.1	80.9	78.3	82.6
XP_014335674.1	TMED7	PREDICTED: transmembrane emp24 domain-containing protein 7 [Bos mutus]	21	5	7	5	242	26.9	5.31	11.29	98.3	96.7	94.7	104.8	102.5	103
XP_014331825.1	Ctbp1	PREDICTED: C-terminal-binding protein 1 [Bos mutus]	5	4	5	4	842	90.3	8.92	11.89	100	97	97	98.8	103.2	104
XP_005896173.1	SEC13	PREDICTED: protein SEC13 homolog [Bos mutus]	23	5	6	5	322	35.5	5.48	7.64	79.6	113.1	117.8	108.5	90.1	90.8
XP_005903327.2	UFD1	PREDICTED: ubiquitin fusion degradation protein 1 homolog [Bos mutus]	20	5	5	5	307	34.4	6.7	8.9	112.4	110.2	109.2	86.6	90.3	91.2
XP_005892379.1	DHRS11	PREDICTED: LOW QUALITY PROTEIN: dehydrogenase/reductase SDR family member 11 [Bos mutus]	17	4	7	4	259	28.2	6.52	13.29	94.8	99	97.2	104.4	104.4	100.2
XP_005900506.1	CSE1L	PREDICTED: exportin-2 [Bos mutus]	5	4	4	4	973	110.5	5.77	4.96	94.2	98.7	90.3	115.9	102.5	98.3
XP_014333064.1	ACOT2	PREDICTED: acyl-coenzyme A thioesterase 1 [Bos mutus]	10	4	5	4	432	47.5	8.88	6.5	104.4	113.9	105.8	95.1	93.7	87.1
XP_005907505.1	STRAP	PREDICTED: serine-threonine kinase receptor-associated protein [Bos mutus]	13	4	4	4	350	38.5	5.12	10.5	109.9	99.5	102.7	100.3	91.5	96.2
XP_005899292.1	JUP	PREDICTED: junction plakoglobin [Bos mutus]	8	6	6	6	745	81.8	6.14	6.34	75.4	132.2	86.5	114.1	97.4	94.4
XP_005891738.1	Mat2a	PREDICTED: LOW QUALITY PROTEIN: S-adenosylmethionine synthase isoform type-2 [Bos mutus]	10	5	7	5	393	43.4	6.6	13.62	109.2	124.8	111.7	85.8	82.9	85.5
XP_005893178.1	ARPC1B	PREDICTED: actin-related protein 2/3 complex subunit 1B isoform X1 [Bos mutus]	12	4	5	4	391	43.1	8.31	7.42	93.1	93.9	91.5	108.2	107.2	106
XP_014337013.1	SDHB	PREDICTED: succinate dehydrogenase [ubiquinone] iron-sulfur subunit, mitochondrial [Bos mutus]	13	4	7	4	288	32.7	8.07	11.93	114.3	109.2	111.4	87.6	87.5	90
XP_005893447.1	CNST	PREDICTED: consortin [Bos mutus]	8	3	4	3	721	79.4	4.55	5.03	104.9	116.4	109.6	91	90.3	87.9
XP_005887651.1	SSB	PREDICTED: lupus La protein [Bos mutus]	12	5	7	5	404	46.5	8.46	5.44	98.6	97.8	94.1	102.8	103.7	102.9
XP_014333081.1	Srsf4	PREDICTED: serine/arginine-rich splicing factor 4 [Bos mutus]	7	4	13	3	534	59.9	11.47	21.6	104.5	91.5	145.4	78.2	100.6	79.8
XP_005905803.1	ERH	PREDICTED: enhancer of rudimentary homolog [Bos mutus]	35	3	7	3	104	12.3	5.92	13.65	87.2	92	93.2	111.3	107.5	108.8
XP_005897309.1	EIF3H	PREDICTED: eukaryotic translation initiation factor 3 subunit H [Bos mutus]	20	6	6	6	352	39.9	6.67	6.24	101.5	103.5	102.7	98.4	98.3	95.5
XP_014335767.1	LAMP1	PREDICTED: lysosome-associated membrane glycoprotein 1 [Bos mutus]	8	4	6	4	437	47.5	7.88	11.6	98.2	100.4	105.6	99.5	100.6	95.8
XP_005897457.1	TROVE2	PREDICTED: 60 kDa SS-A/Ro ribonucleoprotein isoform X1 [Bos mutus]	9	6	6	6	538	60.3	7.9	7.77	101.2	103.7	103.4	95.5	97.2	99.1
XP_005910660.1	MSRA	PREDICTED: mitochondrial peptide methionine sulfoxide reductase [Bos mutus]	20	3	4	3	192	21.5	6.99	5.95	130.3	124	127.1	76	74.7	68
XP_005888904.1	PRXL2B	PREDICTED: prostamide/prostaglandin F synthase [Bos mutus]	13	3	4	3	201	21.4	6.02	12.35	109.4	109.3	108.6	93.2	91.7	87.9
XP_005905428.1	GPS1	PREDICTED: COP9 signalosome complex subunit 1 isoform X1 [Bos mutus]	16	5	5	5	475	53.9	7.02	2.35	106.5	108.9	107.6	95	87.9	94
XP_005909073.1	PLIN3	PREDICTED: perilipin-3 [Bos mutus]	11	6	6	6	438	47.5	5.99	11.17	98	98.5	99.4	96.1	91.1	117
XP_005897195.1	RPS25	PREDICTED: 40S ribosomal protein S25 [Bos mutus]	27	5	8	5	125	13.7	10.11	20.56	102	99.3	100.5	99.1	98.1	100.9
XP_005903497.1	APOF	PREDICTED: apolipoprotein F [Bos mutus]	17	5	6	5	254	28.5	5.48	13.33	85.3	85.2	83.4	116.3	114	115.8
XP_014333279.1	PROC	PREDICTED: vitamin K-dependent protein C isoform X1 [Bos mutus]	12	6	6	6	491	55.2	6.8	6.48	87.9	94	94.7	107.8	105.7	110
XP_005887887.1	HMOX2	PREDICTED: heme oxygenase 2 [Bos mutus]	16	4	6	4	334	37.5	5.5	10.38	114.2	112.8	116.3	85.6	86.5	84.6
XP_005906263.1	EIF3I	PREDICTED: eukaryotic translation initiation factor 3 subunit I [Bos mutus]	12	4	4	4	325	36.5	5.64	10.2	104.5	109.8	110.5	90.6	87.4	97.2
XP_005907641.1	CSTB	PREDICTED: cystatin-B [Bos mutus]	47	5	6	5	98	11.1	6.79	8.06	96.6	94.1	95.5	108.9	100.5	104.4
XP_014332577.1	DAG1	PREDICTED: dystroglycan [Bos mutus]	5	4	5	4	890	96.7	8.46	11.59	102.5	105.9	102.8	97.8	94.5	96.5
XP_005898250.1	SNX3	PREDICTED: sorting nexin-3 isoform X1 [Bos mutus]	26	4	6	4	162	18.8	8.66	12.68	101.4	119	105.5	99.5	85.4	89.2
XP_014336003.1	ARPC1A	PREDICTED: LOW QUALITY PROTEIN: actin-related protein 2/3 complex subunit 1A-like [Bos mutus]	11	4	5	4	355	39.5	8.66	12.94	94.3	96.3	97.2	105	107.3	99.9
XP_014338682.1	NDUFA13	PREDICTED: NADH dehydrogenase [ubiquinone] 1 alpha subcomplex subunit 13 isoform X1 [Bos mutus]	20	3	4	3	158	17.3	9.54	5.42	116.4	111.9	116.1	81.9	89.1	84.6
XP_005887085.1	Ruvbl1	PREDICTED: ruvB-like 1 [Bos mutus]	7	3	4	3	456	50.1	6.42	8.65	102	111.3	109	89.7	99.6	88.4
XP_005887912.1	OSTF1	PREDICTED: osteoclast-stimulating factor 1 isoform X1 [Bos mutus]	20	3	4	3	217	24.1	5.69	9.22	91.5	98.5	106	99.2	104	100.7
XP_005902464.1	MYOC	PREDICTED: myocilin [Bos mutus]	9	4	4	4	490	54.9	5.44	6.59	83.3	94	96.8	106.3	117.1	102.4
XP_005899383.1	PRKAR1A	PREDICTED: cAMP-dependent protein kinase type I-alpha regulatory subunit [Bos mutus]	11	3	3	3	380	42.9	5.35	8.42	105.5	113.5	104.2	93.7	90.9	92.3
XP_005900434.1	FABP1	PREDICTED: fatty acid-binding protein, liver [Bos mutus]	27	3	5	3	132	15	9.1	4.89	142	133.5	139.7	62.2	62.3	60.3
XP_014337372.1		PREDICTED: BOLA class I histocompatibility antigen, alpha chain BL3-7, partial [Bos mutus]	9	3	6	3	375	42	6.25	14.89	89.9	103.3	107.6	100.1	96.1	102.9
XP_014335353.1	ACYP1	PREDICTED: acylphosphatase-1 [Bos mutus]	34	4	5	4	101	11.4	8.4	10.62	93	93.6	90.7	108.1	106.5	108.1
XP_005903688.1	PLBD1	PREDICTED: phospholipase B-like 1 [Bos mutus]	8	4	4	4	577	66.5	8.79	7.7	110.9	113.5	106.8	92.5	87.2	89.2
XP_005892157.1	GMPPB	PREDICTED: mannose-1-phosphate guanyltransferase beta [Bos mutus]	14	4	5	4	360	39.8	6.32	11.18	93.5	121.9	91.8	102.4	96.6	93.7
XP_014336742.1	MUT	PREDICTED: methylmalonyl-CoA mutase, mitochondrial isoform X1 [Bos mutus]	7	6	7	6	771	85.6	7.68	8.4	98.1	91.2	91	105.5	114.9	99.3
XP_014338920.1	AHNAK2	PREDICTED: protein AHNAK2 [Bos mutus]	18	4	4	4	3922	410	5.45	8.6	103.3	102.4	105.9	96	95.4	97.1
XP_005901281.1	VPS29	PREDICTED: vacuolar protein sorting-associated protein 29 isoform X1 [Bos mutus]	14	3	5	3	205	23.2	7.39	12.74	121.9	121.7	117.6	78.7	77.8	82.3
XP_005910259.1	MFGE8	PREDICTED: lactadherin isoform X1 [Bos mutus]	10	5	6	5	431	47.8	7.31	9.04	75.4	97.9	79.2	132.3	116.5	98.6
XP_005909251.1	F11R	PREDICTED: junctional adhesion molecule A [Bos mutus]	16	6	7	6	298	32.4	7.97	13.24	101.1	104.5	100.8	100.3	97	96.3
XP_014333863.1	FOLH1	PREDICTED: putative N-acetylated-alpha-linked acidic dipeptidase [Bos mutus]	14	6	7	6	442	50.3	5.88	12.51	89.1	89.5	98.3	107.5	105.7	109.9
XP_014335400.1	VAPA	PREDICTED: vesicle-associated membrane protein-associated protein A [Bos mutus]	10	4	5	4	327	36.2	8.57	14.02	127	123.9	126.2	72.8	74.3	75.8
XP_005893593.1	RAB6A	PREDICTED: ras-related protein Rab-6A isoform X2 [Bos mutus]	25	4	7	3	208	23.5	5.8	8.05	112.3	119.8	105.6	88.2	87.3	86.8
XP_014337547.1	DERA	PREDICTED: deoxyribose-phosphate aldolase [Bos mutus]	17	5	5	5	318	35.2	8.97	11.11	109.4	106.1	105.7	93.4	89.4	95.9
XP_005900958.1	LTF	PREDICTED: lactotransferrin [Bos mutus]	5	5	12	2	708	78	8.24	23.05	96.7	100.5	93.5	110.4	95.1	103.9
XP_005906895.1	GPAM	PREDICTED: glycerol-3-phosphate acyltransferase 1, mitochondrial [Bos mutus]	7	3	4	3	837	94.5	7.81	6.73	124.2	121.3	113.9	75.7	80.2	84.6
XP_005895719.2	LDAH	PREDICTED: lipid droplet-associated hydrolase [Bos mutus]	11	4	5	4	364	41.6	7.17	14.27	136.6	154.1	146.1	57.1	50.1	56
XP_005895838.1	GNG12	PREDICTED: guanine nucleotide-binding protein G(I)/G(S)/G(O) subunit gamma-12 [Bos mutus]	57	3	5	3	72	8.1	8.97	5.17	92.6	93.7	99.1	104.2	99.6	110.8
XP_005894384.1	DDX19A	PREDICTED: ATP-dependent RNA helicase DDX19A isoform X2 [Bos mutus]	13	6	7	6	478	54	6.74	6.12	104	105.1	102.8	94.5	94.1	99.4
XP_005895352.1	UBQLN2	PREDICTED: ubiquilin-2 isoform X1 [Bos mutus]	6	2	3	1	592	62.9	5.22	7.61	122.3	107.4	131.6	81.6	74	83.1
XP_005895038.1	THEM4	PREDICTED: acyl-coenzyme A thioesterase THEM4 [Bos mutus]	18	4	5	4	237	26.8	8.78	7.57	76.2	78.6	77	122.5	123.7	122.1
XP_005890745.1	PPM1A	PREDICTED: protein phosphatase 1A [Bos mutus]	8	3	4	3	454	51.5	7.85	5.93	97.8	106.6	101.7	100.3	96	97.5
XP_014336320.1	VPS13C	PREDICTED: vacuolar protein sorting-associated protein 13C [Bos mutus]	1	5	5	5	3987	448	7.24	10.73	102.9	117.9	108.3	94.3	83	93.7
XP_005903778.1	LBR	PREDICTED: lamin-B receptor [Bos mutus]	5	4	5	4	621	71.2	9.36	10.24	90.1	93.2	93.3	112.2	106	105.1
XP_005893037.1	RCSD1	PREDICTED: capZ-interacting protein [Bos mutus]	12	5	5	5	381	40.5	5.27	9.82	117.5	122.6	113.4	80.2	85.3	81.2
XP_005892770.1	LZIC	PREDICTED: protein LZIC isoform X1 [Bos mutus]	26	4	4	4	211	23.9	5.44	7.51	92.9	100.2	98.7	98.8	106.1	103.4
XP_014338963.1	Rps9	PREDICTED: 40S ribosomal protein S9 [Bos mutus]	19	5	8	5	201	24	10.33	16.84	100.6	102.7	102.5	102.6	94.7	97
XP_005906279.1	RBBP4	PREDICTED: histone-binding protein RBBP4 isoform X1 [Bos mutus]	11	4	6	2	425	47.6	4.89	8.96	98.9	99.1	96.6	101.4	102.6	101.3
XP_005888796.1	PSPC1	PREDICTED: paraspeckle component 1 [Bos mutus]	9	5	5	4	491	55.5	8.32	10.53	96.4	101.8	97.7	99.1	101.3	103.8
XP_005903436.1	TRA2B	PREDICTED: transformer-2 protein homolog beta [Bos mutus]	16	3	8	3	288	33.6	11.25	5.52	102.2	93.4	99.3	105.8	102.7	96.5
XP_014335752.1	PODXL	PREDICTED: podocalyxin [Bos mutus]	6	4	6	4	653	68.9	5.99	11.51	87.9	98.5	88.5	117.5	101.3	106.2
XP_005893819.1	GALM	PREDICTED: aldose 1-epimerase [Bos mutus]	14	4	7	4	342	37.6	6.19	6.07	102.2	117.3	107	91.2	93	89.3
XP_005899185.1	NUDT5	PREDICTED: ADP-sugar pyrophosphatase [Bos mutus]	23	4	7	4	218	24.1	5.07	11.6	64.9	68	64	142.4	131.4	129.3
XP_005888823.1	PLS1	PREDICTED: plastin-1 [Bos mutus]	4	2	4	1	630	70.5	5.17	10.46	80.2	88.3	90.8	116.1	107	117.5
XP_005901391.1	SPR	PREDICTED: sepiapterin reductase isoform X1 [Bos mutus]	28	5	5	5	267	28.9	5.8	12.14	108.4	112.5	106.1	90.8	91	91.2
XP_014339225.1	LYN	PREDICTED: tyrosine-protein kinase Lyn isoform X1 [Bos mutus]	12	6	7	5	512	58.7	7.64	13.53	106.5	100.2	111.3	89.9	97.1	94.9
XP_005893345.1	MAP2K1	PREDICTED: dual specificity mitogen-activated protein kinase kinase 1 isoform X1 [Bos mutus]	16	6	6	6	393	43.4	6.62	12.1	112.6	116.9	107.9	90	87	85.6
XP_005897142.1	DHX15	PREDICTED: pre-mRNA-splicing factor ATP-dependent RNA helicase DHX15 [Bos mutus]	6	4	5	4	795	90.9	7.46	7.95	87.8	95.1	96.5	110.3	102.9	107.4
XP_014336872.1	AGPAT2	PREDICTED: 1-acyl-sn-glycerol-3-phosphate acyltransferase beta [Bos mutus]	7	2	6	2	261	29.1	8.9	8.25	121.6	122	118.1	83.2	77.9	77.1
XP_005895143.1	BUB3	PREDICTED: mitotic checkpoint protein BUB3 [Bos mutus]	17	4	4	4	326	36.9	6.84	5.14	100.2	94.7	94.1	104.5	103.6	103
XP_005892311.1	NDUFA10	PREDICTED: NADH dehydrogenase [ubiquinone] 1 alpha subcomplex subunit 10, mitochondrial isoform X1 [Bos mutus]	13	5	5	5	355	40.6	7.78	9.36	119	110.7	113.8	84.5	85	87
XP_014334524.1	Cd84	PREDICTED: T-lymphocyte surface antigen Ly-9-like [Bos mutus]	8	2	3	2	353	38.9	6.24	8.27	156.7	145	146.6	47.3	53.1	51.4
XP_005894718.1	TPPP	PREDICTED: tubulin polymerization-promoting protein [Bos mutus]	9	3	7	3	340	35.4	9.76	18	101.6	94.9	103.1	96.2	99.9	104.4
XP_005895089.1	EFHD1	PREDICTED: EF-hand domain-containing protein D1 [Bos mutus]	22	4	8	2	203	23.2	6.06	7.36	85.6	98.8	86.6	107.6	108.8	112.6
XP_005911448.1		PREDICTED: UPF0587 protein C1orf123 homolog [Bos mutus]	31	4	4	4	160	18.1	5.12	8.83	90.8	104.8	93.9	96.7	112.6	101.2
XP_005909347.1	NDUFA4	PREDICTED: cytochrome c oxidase subunit NDUFA4 isoform X1 [Bos mutus]	45	4	9	4	82	9.3	9.58	19.52	121.2	114.3	118.6	82.2	86.1	77.6
XP_005900248.1	PFDN1	PREDICTED: prefoldin subunit 1 [Bos mutus]	24	3	5	3	122	14.2	6.81	12.9	101.8	104.5	99.5	98.8	97	98.4
XP_005888157.1	SFXN3	PREDICTED: sideroflexin-3 [Bos mutus]	10	2	3	2	321	35.7	9.6	8.3	119.2	112.5	112.8	80.6	87.3	87.7
XP_005895313.1	PMPCB	PREDICTED: mitochondrial-processing peptidase subunit beta [Bos mutus]	10	4	4	4	490	54.2	6.48	7.61	107.3	104.8	111.4	90.2	93.6	92.7
XP_005906590.1	PCNA	PREDICTED: proliferating cell nuclear antigen [Bos mutus]	21	5	5	5	261	28.7	4.69	9.06	99.9	104.8	106.1	98.6	93.9	96.6
XP_014338295.1	CATHL1	PREDICTED: cathelicidin-1 isoform X2 [Bos mutus]	22	3	6	3	206	22.6	5.39	7.56	113.1	105.5	106.6	96.5	85.7	92.5
XP_005909631.1	S100A8	PREDICTED: protein S100-A8 [Bos mutus]	26	3	6	3	89	10.4	5.8	11.08	91.9	92.8	91.8	106.4	107.6	109.6
XP_005903533.1	Picalm	PREDICTED: phosphatidylinositol-binding clathrin assembly protein isoform X1 [Bos mutus]	5	4	5	4	626	68.2	7.62	10.79	123.9	112	114.5	83.4	82.3	83.9
XP_005901640.1	Snrpd3	PREDICTED: small nuclear ribonucleoprotein Sm D3 [Bos mutus]	32	3	5	3	126	13.9	10.32	10.28	94.9	102.4	93.6	108	97.7	103.4
XP_005901805.1	CLPP	PREDICTED: ATP-dependent Clp protease proteolytic subunit, mitochondrial [Bos mutus]	15	4	5	4	280	30.5	8.56	9.11	106.1	115.9	110.6	91.9	89.5	86
XP_005908600.1	SCIN	PREDICTED: adseverin [Bos mutus]	6	4	4	4	715	80.3	5.94	8.62	93.6	95.8	98	111.1	100.1	101.4
XP_005888712.1	NHLRC2	PREDICTED: NHL repeat-containing protein 2 [Bos mutus]	7	4	5	4	726	79.3	5.83	7.15	99.3	116.1	91.7	103.5	95.8	93.6
XP_005907410.1	PPM1F	PREDICTED: protein phosphatase 1F [Bos mutus]	7	3	4	3	498	53.3	5.45	7.83	97	100	106.3	94.2	94.2	108.4
XP_005903940.1	PEA15	PREDICTED: astrocytic phosphoprotein PEA-15 isoform X1 [Bos mutus]	29	4	9	4	130	15	5.02	10.74	104.3	119.7	114.8	90.8	82.5	87.8
XP_005908995.1	MRAS	PREDICTED: ras-related protein M-Ras [Bos mutus]	25	4	5	4	208	23.8	8.81	7.23	124.3	133.2	120.8	75.4	68.4	77.9
XP_005903704.1	MTPN	PREDICTED: myotrophin [Bos mutus]	22	2	6	2	118	12.9	5.52	13.35	117.7	117.9	116.3	83.4	83	81.7
XP_005910188.1	GLUL	PREDICTED: glutamine synthetase [Bos mutus]	9	4	8	4	373	42	6.65	19.05	107.6	102.6	108.8	94.5	91.2	95.3
XP_005889825.2	CTSH	PREDICTED: pro-cathepsin H, partial [Bos mutus]	10	3	3	3	329	36.6	8	8.25	102.9	101.6	104	96.4	99	96.2
XP_014338845.1	PIN1	PREDICTED: peptidyl-prolyl cis-trans isomerase NIMA-interacting 1 [Bos mutus]	23	2	2	2	149	16.6	9.17	5.47	114.5	114.1	113.3	89.3	85.7	83.1
XP_005887893.1	PPL	PREDICTED: LOW QUALITY PROTEIN: periplakin [Bos mutus]	3	6	6	6	1761	202.6	5.57	3.94	112.1	109.6	105.9	89	92.5	90.8
XP_005910823.1	FETUB	PREDICTED: fetuin-B isoform X1 [Bos mutus]	11	5	6	5	387	42.6	5.77	9.41	94.8	93	97	110	99.6	105.6
XP_005889973.1	ADAM10	PREDICTED: disintegrin and metalloproteinase domain-containing protein 10 [Bos mutus]	7	4	5	4	764	85.8	7.84	4.63	103.1	111.5	105.2	90.8	89.8	99.6
XP_005894823.1	SMC3	PREDICTED: structural maintenance of chromosomes protein 3 [Bos mutus]	5	5	5	5	1217	141.5	7.18	8.74	88.8	91	88.2	113.3	109.3	109.4
XP_005894143.1	PYGM	PREDICTED: glycogen phosphorylase, muscle form isoform X1 [Bos mutus]	5	3	5	1	842	97.2	7.11	9.27	97.3	60.7	88.3	98.2	88.2	167.2
XP_005896594.1	NUTF2	PREDICTED: nuclear transport factor 2 [Bos mutus]	24	2	4	2	127	14.5	5.38	4.87	100.2	101.7	104.8	97.7	100.8	94.8
XP_005886768.1	Rpl17	PREDICTED: 60S ribosomal protein L17 isoform X1 [Bos mutus]	27	4	6	4	184	21.4	10.18	7.99	100.8	100.3	96.3	107.4	99	96.2
XP_005909192.1	STK10	PREDICTED: serine/threonine-protein kinase 10 [Bos mutus]	5	5	6	4	967	111.6	6.93	5.05	99.7	103	107.4	98.8	94.7	96.5
XP_014331891.1	PCBD1	PREDICTED: pterin-4-alpha-carbinolamine dehydratase [Bos mutus]	53	2	5	2	55	6.2	6.09	5.47	107.5	110.4	129.4	81.4	86.3	85
XP_014335644.1	RPL12	PREDICTED: 60S ribosomal protein L12 isoform X1 [Bos mutus]	20	3	3	3	190	20.6	9.45	9.04	100.4	99.9	96.9	103.2	100	99.6
XP_005887673.1	SLC25A12	PREDICTED: calcium-binding mitochondrial carrier protein Aralar1 [Bos mutus]	6	4	6	4	688	75.8	7.58	7.86	103.3	101	102.8	97.4	95.7	99.9
XP_005899191.1	CAV2	PREDICTED: caveolin-2 isoform X1 [Bos mutus]	22	3	5	3	162	18.1	5.68	6.15	104.7	114.9	109.9	92.4	84.5	93.5
XP_005906250.1	Ptp4a2	PREDICTED: protein tyrosine phosphatase type IVA 2 [Bos mutus]	13	2	3	2	167	19.1	8.37	8.08	107.4	117.2	113.1	87.9	84.7	89.7
XP_005893389.1	RAD23B	PREDICTED: UV excision repair protein RAD23 homolog B [Bos mutus]	9	3	4	3	336	34.8	4.63	9.69	105.1	109.5	105.7	94.4	92.7	92.5
XP_005908283.1	TBCB	PREDICTED: tubulin-folding cofactor B isoform X1 [Bos mutus]	21	4	4	4	244	27.6	5.07	9.03	106.8	110.3	107.6	93	88.8	93.4
XP_014332598.1	MTDH	PREDICTED: protein LYRIC [Bos mutus]	7	3	3	3	498	54.7	8	6.01	103.7	108.4	105.8	97.3	93	91.9
XP_005907644.1	AGPAT3	PREDICTED: 1-acyl-sn-glycerol-3-phosphate acyltransferase gamma [Bos mutus]	10	4	4	4	376	43.4	8.9	11.26	108.2	103.9	106.6	92.6	99.3	89.4
XP_014337954.1	SMTN	PREDICTED: smoothelin isoform X1 [Bos mutus]	6	5	5	5	937	100.8	9.13	10.14	72.2	88.2	70.2	129.1	118.1	122.2
XP_005902436.1	ATP1B1	PREDICTED: sodium/potassium-transporting ATPase subunit beta-1 isoform X1 [Bos mutus]	16	4	4	4	303	35	8.51	7.78	89.3	89.3	89.8	114.8	105.1	111.7
XP_005910208.1	P4HA1	PREDICTED: prolyl 4-hydroxylase subunit alpha-1 isoform X2 [Bos mutus]	12	5	5	5	534	60.9	5.91	5.39	90.7	103.4	100.8	95.1	119.3	90.7
XP_014338630.1	TIMP2	PREDICTED: metalloproteinase inhibitor 2 [Bos mutus]	24	4	5	4	217	24.5	7.84	9.94	99.7	108.6	105.1	97.1	92	97.6
XP_014339063.1	B2M	PREDICTED: beta-2-microglobulin isoform X1 [Bos mutus]	10	2	4	2	124	14.3	8.78	10.43	89.3	92.6	86.5	111.9	110.1	109.6
XP_014339094.1	IGLV1-40	PREDICTED: uncharacterized protein LOC102270178 [Bos mutus]	6	2	10	2	355	37.1	6.04	20.93	87.6	91.2	90.4	113.9	107.7	109.1
XP_014338792.1	CD46	PREDICTED: membrane cofactor protein [Bos mutus]	9	3	3	3	366	39.4	6.49	8.38	81.8	83.5	84.6	114.9	118.5	116.5
XP_014334398.1	RPL29	PREDICTED: 60S ribosomal protein L29 [Bos mutus]	24	5	8	5	152	16.8	11.81	11.82	107.5	109.1	110.7	89.1	92.7	90.9
XP_005909423.1	IMPDH2	PREDICTED: inosine-5'-monophosphate dehydrogenase 2 isoform X1 [Bos mutus]	6	3	3	3	514	55.7	7.31	7.08	103.5	107.8	97.6	99.6	95	96.5
XP_014334333.1	COLGALT1	PREDICTED: procollagen galactosyltransferase 1 [Bos mutus]	8	5	5	5	601	69.4	8.18	7.06	98.1	104.8	101.9	96.2	96.9	102.1
XP_014336860.1	OSBP	PREDICTED: oxysterol-binding protein 1 [Bos mutus]	5	5	6	5	928	103.6	7.58	9.91	103.2	101.7	101.8	99.1	96.2	98
XP_005894229.1	STT3B	PREDICTED: dolichyl-diphosphooligosaccharide--protein glycosyltransferase subunit STT3B [Bos mutus]	6	5	7	4	651	74.5	9.01	9.99	115.9	116	124	86.3	77.2	80.7
XP_005907690.1	LGMN	PREDICTED: legumain [Bos mutus]	6	2	3	2	433	49.3	6.6	4.6	81.1	112.1	91.9	104.9	104.4	105.6
XP_005893468.1	HACD2	PREDICTED: very-long-chain (3R)-3-hydroxyacyl-CoA dehydratase 2 [Bos mutus]	12	3	6	3	254	28.4	9.57	10.09	130.4	131.2	133.4	67.8	71.1	66
XP_005908651.1	CLTA	PREDICTED: clathrin light chain A isoform X1 [Bos mutus]	13	5	8	5	243	26.7	4.51	14.61	103.1	99.1	98.1	102.8	96	100.9
XP_005911737.1	SNX5	PREDICTED: LOW QUALITY PROTEIN: sorting nexin-5 [Bos mutus]	13	5	7	5	402	46.4	6.62	11.98	101.1	106.4	102.6	91.4	103.3	95.1
XP_005899060.1	RPL21	PREDICTED: 60S ribosomal protein L21 [Bos mutus]	22	5	8	5	160	18.5	10.42	18.01	111.2	107.4	107.5	91.1	93.3	89.5
XP_005890717.1	CAPN5	PREDICTED: calpain-5 [Bos mutus]	8	4	4	4	640	73	7.47	6.21	99.7	101.6	103.3	97	104.1	94.3
XP_005897670.1	THEM6	PREDICTED: protein THEM6 [Bos mutus]	26	5	5	5	208	23.7	9.11	8.51	109.6	107.8	109.6	90.6	87.6	94.8
XP_005889625.1	PSIP1	PREDICTED: PC4 and SFRS1-interacting protein isoform X1 [Bos mutus]	10	6	6	6	530	60.1	9.13	8.04	89.5	90.3	89.8	111	107.4	111.9
XP_005898292.1	DEK	PREDICTED: protein DEK isoform X1 [Bos mutus]	12	5	6	5	375	42.6	8.37	8.7	83.5	81.1	77.8	122.9	117.7	117
XP_005905201.1	CD82	PREDICTED: CD82 antigen [Bos mutus]	13	3	5	3	268	30	5.62	5.01	100.2	97.5	103	96.7	96.8	105.8
XP_014339142.1	UBAP2L	PREDICTED: ubiquitin-associated protein 2-like isoform X1 [Bos mutus]	5	4	4	4	1104	116.5	7.02	5.21	88.1	106.3	119	111.3	84.2	91.1
XP_005904954.1	DHRS4	PREDICTED: dehydrogenase/reductase SDR family member 4 isoform X1 [Bos mutus]	12	4	5	4	279	29.5	8.46	11.91	101.2	105.1	104.4	97.2	96.7	95.5
XP_005904799.1	PLBD2	PREDICTED: putative phospholipase B-like 2 isoform X1 [Bos mutus]	10	5	5	5	589	65.7	7.91	4.44	99.8	104.9	98.4	100.5	100.7	95.6
XP_005894508.1	LRPAP1	PREDICTED: alpha-2-macroglobulin receptor-associated protein [Bos mutus]	11	5	5	5	375	42.8	9.47	7.21	105	113.6	114	89.9	87.4	90.3
XP_005891368.1	AMPD2	PREDICTED: AMP deaminase 2 isoform X4 [Bos mutus]	9	7	9	7	826	95	6.54	6.12	118.8	120	112.7	81	83.5	84
XP_005905621.1	RAB3GAP2	PREDICTED: rab3 GTPase-activating protein non-catalytic subunit isoform X2 [Bos mutus]	4	5	5	5	1392	155.5	5.91	8.69	99.6	125.1	120.1	90.1	83.8	81.3
XP_005889157.1	ELMO1	PREDICTED: engulfment and cell motility protein 1 isoform X1 [Bos mutus]	7	5	5	2	727	83.8	6.28	7.34	97.6	105.6	95	102.3	94.4	105.1
XP_005908488.1	RPIA	PREDICTED: ribose-5-phosphate isomerase [Bos mutus]	21	6	6	6	306	32.8	8.56	9.5	109.3	112.9	112	87.6	89.7	88.5
XP_005908729.1	IMPA1	PREDICTED: inositol monophosphatase 1 [Bos mutus]	14	4	4	4	277	30	5.26	9.71	105.7	113.5	110.3	90.1	88.5	91.8
XP_005896726.1	MYO1D	PREDICTED: unconventional myosin-Id isoform X1 [Bos mutus]	4	3	3	3	1006	115.9	9.32	5.83	85.7	98.2	99.2	108.5	106.7	101.7
XP_005888111.1	ARL3	PREDICTED: ADP-ribosylation factor-like protein 3 [Bos mutus]	15	3	4	3	182	20.5	7.24	9.67	98.2	106.6	98	103.3	96.5	97.5
XP_005889271.1	MAT2B	PREDICTED: methionine adenosyltransferase 2 subunit beta isoform X1 [Bos mutus]	14	4	4	4	334	37.8	6.95	7.41	98.9	102.1	103.1	100.8	101.1	94.1
XP_005905048.1	ALDH16A1	PREDICTED: LOW QUALITY PROTEIN: aldehyde dehydrogenase family 16 member A1 [Bos mutus]	7	4	4	4	801	85.3	6.86	7.79	96.4	100.2	102.2	101.7	99.5	100.1
XP_005905219.1	Emd	PREDICTED: emerin [Bos mutus]	20	4	4	4	225	25.2	4.74	4.56	90.2	88.4	91.2	113.2	109.8	107.1
XP_005908215.1	SEC62	PREDICTED: translocation protein SEC62 [Bos mutus]	8	3	4	3	399	45.8	7.12	7.42	111.1	113.3	110.9	90.4	83.8	90.6
XP_014335919.1	Blmh	PREDICTED: bleomycin hydrolase isoform X1 [Bos mutus]	14	5	5	5	459	52.9	6.64	6.87	95.2	91.3	95.5	108.6	103.2	106.2
XP_005893964.1	PGLYRP1	PREDICTED: peptidoglycan recognition protein 1 [Bos mutus]	23	4	5	4	190	20.9	9.14	8.93	104.2	114	105.5	96.7	89.6	89.9
XP_005904273.1		PREDICTED: BOLA class I histocompatibility antigen, alpha chain BL3-6, partial [Bos mutus]	10	3	4	2	359	40.3	6.3	7.25	112.6	114.8	112.9	86.3	85.6	87.9
XP_005893205.1	CNPY4	PREDICTED: protein canopy homolog 4 [Bos mutus]	15	4	4	4	239	27.4	4.73	7.11	99.2	115.8	103.5	100.8	92.7	88
XP_014332287.1	TIMM10	PREDICTED: mitochondrial import inner membrane translocase subunit Tim10 [Bos mutus]	32	4	4	4	90	10.3	6.29	8.57	110	120.4	112.6	83.4	85.8	87.8
XP_005901175.1	GNAL	PREDICTED: guanine nucleotide-binding protein G(olf) subunit alpha [Bos mutus]	9	2	8	1	206	23.7	6.79	11.59	114	106.8	105.2	92.3	87.1	94.6
XP_014333195.1	MACROD1	PREDICTED: O-acetyl-ADP-ribose deacetylase MACROD1 [Bos mutus]	11	3	4	3	243	27.2	8.09	11.82	122.6	118.1	119.9	82.5	77.9	79.1
XP_005889296.1	MAPRE2	PREDICTED: microtubule-associated protein RP/EB family member 2 isoform X1 [Bos mutus]	11	3	3	2	326	37	5.57	7.83	103.3	109.3	96.3	101.1	93.5	96.4
XP_005904414.2	RBP1	PREDICTED: LOW QUALITY PROTEIN: retinol-binding protein 1 [Bos mutus]	19	3	4	3	193	22	5.63	6.52	118.8	94.8	92.3	98.9	96.8	98.4
XP_005895965.1	WASF2	PREDICTED: wiskott-Aldrich syndrome protein family member 2 isoform X1 [Bos mutus]	8	3	4	3	493	54	5.63	5.4	96.8	95	94.8	115.7	97.1	100.6
XP_005893015.1	Ythdf3	PREDICTED: YTH domain-containing family protein 3 isoform X1 [Bos mutus]	5	2	2	2	588	64.3	8.24	6.35	106.2	101.1	107.2	101	78.7	105.8
XP_005901765.1	STAT6	PREDICTED: signal transducer and activator of transcription 6 [Bos mutus]	7	5	5	5	847	94.4	6.28	9.64	98.7	101.3	97.8	101.6	101.3	99.4
XP_005899995.1	ADK	PREDICTED: adenosine kinase isoform X1 [Bos mutus]	16	2	3	2	154	17	6.1	8.72	109	104.1	97.4	100.6	94.7	94.2
XP_005888938.1	DDI2	PREDICTED: protein DDI1 homolog 2 [Bos mutus]	11	4	4	4	399	44.6	5.15	8.05	81.4	86.6	85	122.1	114	110.9
XP_014336806.1	HGS	PREDICTED: hepatocyte growth factor-regulated tyrosine kinase substrate [Bos mutus]	7	5	6	5	710	78.2	6.1	6.66	100.8	107.5	104.2	95.8	96	95.8
XP_005902216.1	KRT18	PREDICTED: keratin, type I cytoskeletal 18 [Bos mutus]	9	4	5	3	429	47.9	5.38	10.54	93.9	83.4	96.3	110	110	106.3
XP_005887261.1	AUH	PREDICTED: methylglutaconyl-CoA hydratase, mitochondrial [Bos mutus]	12	5	5	5	449	48.4	8.98	8.51	114.5	114.7	114.9	86.5	84.2	85.1
XP_005909530.1	BHMT	PREDICTED: betaine--homocysteine S-methyltransferase 1 isoform X1 [Bos mutus]	12	5	5	5	407	44.8	6.84	7.89	123.9	116.1	118.2	79.1	82.1	80.6
XP_005910434.1	ACBD7	PREDICTED: acyl-CoA-binding domain-containing protein 7 [Bos mutus]	63	5	5	5	88	10	5.6	7.42	101.8	95.6	95.6	102.1	103.1	101.8
XP_005887525.1	EIF3D	PREDICTED: eukaryotic translation initiation factor 3 subunit D [Bos mutus]	10	4	5	4	548	63.9	6.05	6.8	103	112.8	106.8	100.4	90	87
XP_005903081.1	Chmp5	PREDICTED: charged multivesicular body protein 5 isoform X1 [Bos mutus]	14	3	4	3	219	24.6	4.83	10.25	110.1	104.7	104.6	93.1	93.1	94.4
XP_005905221.1	HMGCL	PREDICTED: hydroxymethylglutaryl-CoA lyase, mitochondrial isoform X1 [Bos mutus]	18	5	5	5	325	34.1	8.68	12.91	120.4	117.6	117.2	84.8	80.6	79.5
XP_005906628.1	PAPSS2	PREDICTED: bifunctional 3'-phosphoadenosine 5'-phosphosulfate synthase 2 [Bos mutus]	7	4	4	4	615	69.6	6.92	9.35	121.8	121.1	113.5	85.5	79.9	78.1
XP_005909050.2	ARHGEF1	PREDICTED: rho guanine nucleotide exchange factor 1 [Bos mutus]	4	3	4	3	932	105.2	5.58	2.08	99.5	98.8	106	98.4	102.1	95.1
XP_005909139.1	HCFC1	PREDICTED: host cell factor 1 [Bos mutus]	2	4	4	4	2047	209.3	7.25	6.98	91.1	87.7	81.3	115	110.9	114.1
XP_005898583.1	RBM8A	PREDICTED: RNA-binding protein 8A isoform X1 [Bos mutus]	21	4	5	4	174	19.9	5.72	9.96	92.7	97	97.6	108.7	101	103.1
XP_014336116.1	RANBP1	PREDICTED: ran-specific GTPase-activating protein [Bos mutus]	21	3	4	3	156	18	6.8	6.39	89.3	93.4	89.6	111.7	108.2	107.8
XP_014338143.1	RPL6	PREDICTED: 60S ribosomal protein L6 isoform X1 [Bos mutus]	16	6	7	6	289	32.9	10.68	11.53	99.8	98.5	97.9	98.2	108.1	97.6
XP_005911242.2	HPRT1	PREDICTED: hypoxanthine-guanine phosphoribosyltransferase [Bos mutus]	16	3	4	3	232	26.2	8.54	5.49	100.3	91.9	103.1	92.5	99.4	112.9
XP_005907582.1	FKBP7	PREDICTED: peptidyl-prolyl cis-trans isomerase FKBP7 isoform X1 [Bos mutus]	17	3	3	3	218	25.1	6.24	5.17	114.5	114.2	110.4	91.1	83.9	85.8
XP_005897115.1	Mob1b	PREDICTED: MOB kinase activator 1B isoform X2 [Bos mutus]	17	3	3	3	216	25.1	6.73	9.28	94.6	106.3	105.5	99.4	93.7	100.5
XP_005892963.1	PSMD6	PREDICTED: 26S proteasome non-ATPase regulatory subunit 6 isoform X1 [Bos mutus]	11	4	5	4	389	45.6	5.62	7.5	111.8	110.5	111.4	90.7	85.2	90.5
XP_005903197.1	EIF2S2	PREDICTED: eukaryotic translation initiation factor 2 subunit 2 isoform X1 [Bos mutus]	13	4	5	4	328	37.7	6.13	9.78	123.6	126.7	115.6	79.1	77	78
XP_005893250.1	TOP2B	PREDICTED: DNA topoisomerase 2-beta [Bos mutus]	2	4	4	4	1641	185	8.15	5.6	95	86.6	96.4	107.6	112.2	102.2
XP_005901123.1	TCOF1	PREDICTED: treacle protein [Bos mutus]	3	5	5	5	1421	145.7	9.2	5.88	92.7	103.2	100.5	97.7	106	99.9
XP_005900139.2	CLIC5	PREDICTED: chloride intracellular channel protein 5 [Bos mutus]	15	3	6	3	248	27.9	7.85	9.56	78.2	84.2	78.8	131.6	108.5	118.7
XP_005896881.1	CNTN1	PREDICTED: contactin-1 isoform X1 [Bos mutus]	6	5	5	5	1018	113.2	6.16	4.31	100.9	107.6	107.5	96	92.5	95.4
XP_005898381.2	FKBP8	PREDICTED: peptidyl-prolyl cis-trans isomerase FKBP8 [Bos mutus]	9	3	3	3	428	45.8	5.45	9.73	119.3	113.6	115.3	80.4	80.9	90.4
XP_005894610.1	TMX1	PREDICTED: thioredoxin-related transmembrane protein 1 [Bos mutus]	14	4	4	4	278	31.5	4.98	10.95	95.9	95.7	93.6	104.4	108.1	102.3
XP_005900820.1	STOML2	PREDICTED: stomatin-like protein 2, mitochondrial isoform X1 [Bos mutus]	10	3	3	3	356	38.7	7.94	5.88	104.4	101.7	101.7	98.9	97.2	96.2
XP_014334434.1	SYNE2	PREDICTED: LOW QUALITY PROTEIN: nesprin-2 [Bos mutus]	1	5	5	5	6962	801	5.34	6.04	83.7	95.7	93.9	115.1	106.1	105.5
XP_005892865.1	PLOD3	PREDICTED: procollagen-lysine,2-oxoglutarate 5-dioxygenase 3 [Bos mutus]	5	4	4	4	751	85.8	6.29	6.47	97.4	103	100.2	103.8	100.9	94.8
XP_005910252.1	KDSR	PREDICTED: 3-ketodihydrosphingosine reductase [Bos mutus]	14	5	7	5	359	38.6	7.52	4.43	125	124.7	122.2	77.3	74.3	76.5
XP_005890382.1	LRRC59	PREDICTED: leucine-rich repeat-containing protein 59 [Bos mutus]	11	4	5	4	306	34.8	9.52	8.47	108.1	105.7	100.8	93.1	94.7	97.7
XP_005901995.1	L3HYPDH	PREDICTED: trans-3-hydroxy-L-proline dehydratase [Bos mutus]	11	4	4	4	354	37.9	6.01	8.7	106.4	105.1	105.5	94.4	90.9	97.7
XP_005894602.1	PLEKHO2	PREDICTED: pleckstrin homology domain-containing family O member 2 [Bos mutus]	10	3	3	3	499	54.1	5.27	4.65	90.2	108.1	94.5	105.6	99.6	102.2
XP_005910947.1	WFDC2	PREDICTED: WAP four-disulfide core domain protein 2 [Bos mutus]	28	3	5	3	123	12.7	4.54	8.76	69.9	81.2	71.5	142.4	112.7	122.4
XP_005898872.1	ADH4	PREDICTED: alcohol dehydrogenase 4 [Bos mutus]	10	4	6	4	380	40.4	7.71	8.51	126.4	131.7	124.7	69.9	73.9	73.4
XP_005907473.1	Echdc3	PREDICTED: enoyl-CoA hydratase domain-containing protein 3, mitochondrial [Bos mutus]	16	4	4	4	227	24.5	5.99	9.59	99.3	103.8	102.1	99.3	95.7	99.8
XP_005900597.1	RAD23A	PREDICTED: UV excision repair protein RAD23 homolog A isoform X1 [Bos mutus]	9	4	8	4	363	39.6	4.58	9.22	101.3	109.4	104.4	99.3	90.4	95.1
XP_014338123.1	NDUFS8	PREDICTED: NADH dehydrogenase [ubiquinone] iron-sulfur protein 8, mitochondrial isoform X1 [Bos mutus]	10	3	4	3	258	28.8	7.62	10.61	110.7	106.2	111.3	90.6	91.2	90.1
XP_005894058.1	Adrm1	PREDICTED: proteasomal ubiquitin receptor ADRM1 isoform X1 [Bos mutus]	8	4	4	4	407	42	4.91	8.4	112.9	105	108.2	89.8	92.2	91.9
XP_014337032.1	Rabep1	PREDICTED: rab GTPase-binding effector protein 1 [Bos mutus]	7	5	5	5	778	89.8	5.01	4.55	85.8	124.3	132.3	86.7	75.8	95.1
XP_005891742.1	RETSAT	PREDICTED: all-trans-retinol 13,14-reductase [Bos mutus]	8	5	5	5	607	66.5	8.63	12.74	128.4	123	125.2	73.9	76	73.6
XP_005908838.1	PHYHD1	PREDICTED: phytanoyl-CoA dioxygenase domain-containing protein 1 isoform X1 [Bos mutus]	13	4	6	4	291	32.5	6.18	13.61	123.5	126.3	122.7	77.2	75.6	74.7
XP_005900941.1	UQCRB	PREDICTED: cytochrome b-c1 complex subunit 7 isoform X1 [Bos mutus]	41	4	4	4	111	13.5	9.33	7.92	107.5	112.1	105.4	91.1	91.6	92.4
XP_005886999.1	SCPEP1	PREDICTED: retinoid-inducible serine carboxypeptidase [Bos mutus]	7	3	3	3	448	50.8	6.05	7.95	72.6	145.1	71.6	134.5	107.2	68.9
XP_005907120.1	brk1	PREDICTED: protein BRICK1 [Bos mutus]	37	3	6	3	75	8.7	5.45	12.74	102.9	108.8	102.7	91.8	98.5	95.3
XP_005910339.1	SDR39U1	PREDICTED: epimerase family protein SDR39U1 isoform X1 [Bos mutus]	11	3	4	3	294	31.3	9.52	6.34	117.6	122.4	115.3	78.2	84.1	82.4
XP_005907831.2	Uba2	PREDICTED: SUMO-activating enzyme subunit 2 [Bos mutus]	6	5	5	5	599	67	5.22	10.6	89.9	87.3	93.2	108.2	108	113.4
XP_005886832.1	ELOB	PREDICTED: transcription elongation factor B polypeptide 2 [Bos mutus]	23	3	5	3	113	12.6	5.01	12.22	98.4	114.5	108.7	94	92.6	91.9
XP_005907506.1	EPS8	PREDICTED: epidermal growth factor receptor kinase substrate 8 [Bos mutus]	3	2	4	2	819	91.1	7.64	7.78	92.7	100.4	94.2	108.6	99.5	104.6
XP_005899688.1	UBE2V1	PREDICTED: ubiquitin-conjugating enzyme E2 variant 1 isoform X1 [Bos mutus]	16	3	5	1	147	16.5	7.93	12.92	96.9	104.5	102.7	97.5	100.1	98.4
XP_005894884.1	PFAS	PREDICTED: phosphoribosylformylglycinamidine synthase [Bos mutus]	2	3	4	3	1328	143.1	5.48	7.14	93.1	115.7	101.8	104.6	71	113.8
XP_005887697.1	CCDC22	PREDICTED: coiled-coil domain-containing protein 22 isoform X1 [Bos mutus]	11	5	5	5	627	70.6	6.64	4.86	101.1	105.5	101.2	100.3	97.4	94.6
XP_014336829.1	COX17	PREDICTED: cytochrome c oxidase copper chaperone [Bos mutus]	15	1	2	1	88	9.7	8.73	7.73	109.2	98.7	101.4	100.3	95.8	94.6
XP_014332862.1	RPL35	PREDICTED: 60S ribosomal protein L35 [Bos mutus]	16	3	4	3	183	21	10.54	10.28	100.7	94.6	95.2	104.1	107.1	98.3
XP_005907196.1	CAVIN3	PREDICTED: protein kinase C delta-binding protein [Bos mutus]	29	2	11	2	138	14.7	4.78	17.57	120.8	116.2	118.8	80.5	84.9	78.7
XP_005888399.1	SGTA	PREDICTED: small glutamine-rich tetratricopeptide repeat-containing protein alpha [Bos mutus]	12	4	5	4	312	34.1	4.81	9.72	116.2	109	115.3	86	87.4	86
XP_005891840.1	Rcn2	PREDICTED: reticulocalbin-2 [Bos mutus]	21	3	4	3	226	26.8	4.32	4.96	109.6	102.3	105.4	96.1	92	94.6
XP_005889582.1	Eif4a3	PREDICTED: eukaryotic initiation factor 4A-III [Bos mutus]	7	3	5	2	411	46.8	6.73	9.63	82.9	93	85.6	118.6	107.4	112.5
XP_005896890.2	CPOX	PREDICTED: oxygen-dependent coproporphyrinogen-III oxidase, mitochondrial [Bos mutus]	8	3	3	3	409	46.2	7.66	4.95	90	99	99.7	101.7	103.2	106.4
XP_005901799.2	SAFB	PREDICTED: scaffold attachment factor B1-like, partial [Bos mutus]	11	4	5	3	337	40.4	10.43	11.56	94.6	101.3	95.4	101.3	102.9	104.5
XP_005893856.1	EPB41L3	PREDICTED: band 4.1-like protein 3 [Bos mutus]	3	4	6	3	1123	124.2	5.1	15.87	98.8	96	104.4	101.6	100	99.2
XP_005890844.1	KANK2	PREDICTED: LOW QUALITY PROTEIN: KN motif and ankyrin repeat domain-containing protein 2 [Bos mutus]	4	3	3	3	852	91.2	5.52	5.34	90.5	103.7	89.9	110.3	102.6	103
XP_005890785.1	NDUFA7	PREDICTED: NADH dehydrogenase [ubiquinone] 1 alpha subcomplex subunit 7 [Bos mutus]	35	3	4	3	113	12.7	10.05	5.48	109.9	103.8	114.1	87.8	94.9	89.5
XP_005898366.1	COPE	PREDICTED: coatomer subunit epsilon [Bos mutus]	12	2	2	2	257	28.9	5.91	6.87	108	99.4	124.5	83.4	99.2	85.5
XP_005899482.1	PSMA2	PREDICTED: proteasome subunit alpha type-2 [Bos mutus]	21	4	6	4	234	25.9	7.43	5.46	103.3	110.3	107.4	92.4	94.8	91.8
XP_014332220.1	CAPRIN1	PREDICTED: caprin-1 [Bos mutus]	5	4	4	4	753	83.4	5.2	7.16	98.4	103.4	99.5	104.1	97.7	96.9
XP_005905661.1	HEXA	PREDICTED: beta-hexosaminidase subunit alpha isoform X1 [Bos mutus]	7	4	5	3	531	60.3	6.04	10.69	99.8	103.1	102.3	97.3	97.1	100.2
XP_005890959.1	PDHX	PREDICTED: pyruvate dehydrogenase protein X component, mitochondrial isoform X1 [Bos mutus]	8	4	4	4	501	53.8	8.44	9.7	115.6	116.9	116.8	81.2	84.8	84.8
XP_005886750.1	CTSB	PREDICTED: cathepsin B isoform X1 [Bos mutus]	12	4	5	4	335	36.7	6.37	7.81	91.8	88.7	88.2	112.1	109.6	109.6
XP_005905224.1	LYPLA2	PREDICTED: acyl-protein thioesterase 2 [Bos mutus]	14	3	4	3	231	24.8	7.23	7.96	103.1	103	101	95.8	100.3	96.7
XP_005911452.1	PODN	PREDICTED: podocan [Bos mutus]	8	4	4	4	611	68.8	7.36	6.82	94.4	100.1	104.2	90.7	93.7	116.9
XP_014335757.1	NPEPL1	PREDICTED: probable aminopeptidase NPEPL1 [Bos mutus]	11	4	6	4	524	55.4	6.96	3.9	102.1	102.3	97.3	99.9	95.6	102.8
XP_014336697.1	FCGRT	PREDICTED: IgG receptor FcRn large subunit p51 isoform X2 [Bos mutus]	9	3	4	3	361	39.7	7.84	5.77	107.5	112.7	112.2	93.4	87.1	87.1
XP_005898279.2	SPARC	PREDICTED: SPARC isoform X1 [Bos mutus]	12	3	6	3	337	38.1	4.89	10.78	134.3	125.1	135.2	70.2	67.3	67.7
XP_005895884.1	RAB33B	PREDICTED: ras-related protein Rab-33B [Bos mutus]	11	2	4	1	229	25.6	7.47	8.4	104.7	116	120.6	93.5	86.7	78.5
XP_005910288.1	PPP1R12A	PREDICTED: protein phosphatase 1 regulatory subunit 12A isoform X1 [Bos mutus]	4	4	5	4	1028	115	5.4	11.46	99.5	102.8	106.2	98.6	97.8	95.1
XP_005911204.1	GSTA1	PREDICTED: glutathione S-transferase A1 [Bos mutus]	14	3	9	1	222	25.4	8.92	13.86	125.8	121.6	116	81	75.9	79.7
XP_005905920.1	SUOX	PREDICTED: sulfite oxidase, mitochondrial [Bos mutus]	7	3	4	3	547	60.5	6.3	4.71	101.6	113.7	114.8	95.9	80.2	93.9
XP_005901290.1	ARPC3	PREDICTED: actin-related protein 2/3 complex subunit 3 [Bos mutus]	18	3	5	3	178	20.5	8.59	5.03	95.4	95.9	93.3	104.3	105	106.1
XP_005887269.1	PGRMC1	PREDICTED: membrane-associated progesterone receptor component 1 isoform X1 [Bos mutus]	21	4	6	3	194	21.6	4.65	15.59	104.7	100.7	103.3	96	97.2	98.1
XP_014335971.1	RPL32	PREDICTED: 60S ribosomal protein L32 [Bos mutus]	18	2	3	2	135	15.9	11.33	3.86	105.3	92.3	95.7	104.2	97.4	105.1
XP_014338421.1	SRSF6	PREDICTED: serine/arginine-rich splicing factor 6 [Bos mutus]	8	3	3	2	328	37.8	11.53	6.41	96	97.3	96.1	99.8	103.7	107.1
XP_005891541.1	COX6A1	PREDICTED: cytochrome c oxidase subunit 6A1, mitochondrial isoform X1 [Bos mutus]	17	1	6	1	109	12.1	8.27	12.05	90.8	114.8	97.5	97	101.4	98.4
XP_005911776.1	Rpl8	PREDICTED: LOW QUALITY PROTEIN: 60S ribosomal protein L8 [Bos mutus]	14	4	6	1	256	27.5	10.7	15.65	97.7	100.6	103.7	101.8	96.4	99.8
XP_005895981.1	ATP5IF1	PREDICTED: ATPase inhibitor, mitochondrial isoform X1 [Bos mutus]	16	3	9	3	109	12.2	9.35	11.1	111.5	114.5	113.1	88.8	84.7	87.5
XP_005890681.1	BCKDHA	PREDICTED: 2-oxoisovalerate dehydrogenase subunit alpha, mitochondrial isoform X2 [Bos mutus]	8	3	3	3	449	50.9	8.46	4.79	119.3	117.2	119.7	81.5	77.1	85.2
XP_005897815.1	PDCD5	PREDICTED: programmed cell death protein 5 isoform X2 [Bos mutus]	34	4	6	4	125	14.2	6.58	9.29	112.8	114.8	112.8	97	79.3	83.3
XP_005907652.1	PDXK	PREDICTED: pyridoxal kinase [Bos mutus]	15	4	4	4	367	40.4	6.7	6.71	105.8	103.2	108.4	92.4	93.9	96.3
XP_005892324.1	UFL1	PREDICTED: E3 UFM1-protein ligase 1 [Bos mutus]	5	4	4	4	792	89.3	6.48	9.16	98.5	96.8	101.1	102.1	98.2	103.3
XP_005889609.2	ITGAV	PREDICTED: LOW QUALITY PROTEIN: integrin alpha-V [Bos mutus]	4	4	4	4	1156	127.3	5.87	5.71	106.9	104.6	99.1	98	96.7	94.7
XP_005897108.1	JCHAIN	PREDICTED: immunoglobulin J chain isoform X1 [Bos mutus]	18	2	5	2	157	17.8	5.22	8.03	89.1	103.2	93.2	109.2	93.8	111.5
XP_014335659.1	Rnase4	PREDICTED: ribonuclease 4 [Bos mutus]	20	3	4	3	147	16.9	8.85	6.12	98.7	102	96	103	101.1	99.2
XP_005901434.1	PPIH	PREDICTED: peptidyl-prolyl cis-trans isomerase H [Bos mutus]	15	3	18	2	177	19.2	8.07	14.49	97.4	95.2	100.2	102.8	106.1	98.3
XP_005898054.1	RPL19	PREDICTED: 60S ribosomal protein L19 isoform X1 [Bos mutus]	14	3	4	3	196	23.5	11.47	4.52	95.8	94.8	100	106.4	103.8	99.2
XP_014332056.1	NDUFS7	PREDICTED: NADH dehydrogenase [ubiquinone] iron-sulfur protein 7, mitochondrial isoform X1 [Bos mutus]	16	4	5	4	238	26	9.7	9.03	104.6	105.9	113.5	89.2	92	94.8
XP_014336141.1	ATG3	PREDICTED: ubiquitin-like-conjugating enzyme ATG3 isoform X1 [Bos mutus]	6	2	3	2	320	36.4	4.86	7.51	98	94.3	96.4	102.3	102.2	106.7
XP_005899922.1	MT1E	PREDICTED: metallothionein-1A [Bos mutus]	33	2	6	2	61	5.9	7.96	8.62	85.5	94.2	80.5	118.7	111.5	109.5
XP_005901917.1	Stxbp1	PREDICTED: syntaxin-binding protein 1 [Bos mutus]	11	5	5	5	566	64.6	6.37	6.35	90.5	99.5	94.5	108	105.4	102.1
XP_005891975.1	Nnmt	PREDICTED: nicotinamide N-methyltransferase [Bos mutus]	11	3	3	3	263	30	5.33	5.34	128.4	138.1	129.3	80.5	60.2	63.4
XP_014335685.1	LIMCH1	PREDICTED: LOW QUALITY PROTEIN: LIM and calponin homology domains-containing protein 1, partial [Bos mutus]	6	4	4	4	744	83.4	5.68	4.24	100.2	114.2	108.6	92.3	94.5	90.1
XP_005908167.1	ACAD9	PREDICTED: acyl-CoA dehydrogenase family member 9, mitochondrial [Bos mutus]	9	4	4	4	513	56.2	7.94	6.46	108.2	118.9	111.4	85	90.8	85.6
XP_005898639.1	Stmn2	PREDICTED: stathmin-2 [Bos mutus]	15	3	5	1	179	20.8	8.32	8.3	124.1	117.9	106.6	77.7	90.1	83.6
XP_005889840.1	TOP1	PREDICTED: DNA topoisomerase 1 [Bos mutus]	4	3	4	3	769	91.1	9.32	4.51	90.1	96.4	97	103	100.1	113.5
XP_005906546.2	ACBD5	PREDICTED: acyl-CoA-binding domain-containing protein 5 [Bos mutus]	6	3	4	3	535	59.7	5.49	5.19	109.9	115.5	114.8	87.7	86.3	85.9
XP_005911211.1	GRHPR	PREDICTED: glyoxylate reductase/hydroxypyruvate reductase [Bos mutus]	12	4	4	4	328	35.7	7.68	9.84	122.8	114.2	119.5	80.8	82.8	79.9
XP_014336534.1	Rpl8	PREDICTED: 60S ribosomal protein L8 [Bos mutus]	24	4	7	1	151	16.3	10.89	13.44	100.4	92.2	94.2	105	106.8	101.3
XP_005889418.1	MRPS36	PREDICTED: 28S ribosomal protein S36, mitochondrial [Bos mutus]	42	3	4	3	103	11.5	10.08	6.75	116.7	111.5	114.6	84.1	88.9	84.3
XP_014337092.1	HPCA	PREDICTED: neuron-specific calcium-binding protein hippocalcin [Bos mutus]	23	5	6	1	193	22.4	4.97	9.03	110.8	105.9	92	104.7	93.8	92.9
XP_014333690.1	EWSR1	PREDICTED: RNA-binding protein EWS [Bos mutus]	4	3	4	3	660	68.9	9.38	5.28	84.5	82.3	81.9	115.8	112	123.5
XP_014335230.1	#N/A	PREDICTED: septin-4 isoform X1 [Bos mutus]	10	4	4	3	486	55.8	5.81	5.04	104.4	117.3	110.6	89.1	85.4	93.2
XP_005895428.1	Ruvbl2	PREDICTED: ruvB-like 2 isoform X1 [Bos mutus]	10	4	4	4	466	51.4	5.54	5.63	87.6	80.2	81.9	83.1	89.5	177.8
XP_005901792.1	NDUFA11	PREDICTED: NADH dehydrogenase [ubiquinone] 1 alpha subcomplex subunit 11 [Bos mutus]	34	3	4	3	141	14.7	8.72	2.2	107.1	101.5	104.2	96.8	94.7	95.6
XP_005904054.1	Snap23	PREDICTED: synaptosomal-associated protein 23 [Bos mutus]	27	4	4	4	211	23.2	4.83	2.11	92.5	97.8	86.3	114.2	103.2	105.9
XP_005888949.1	LRRC47	PREDICTED: leucine-rich repeat-containing protein 47 [Bos mutus]	6	3	4	3	498	54.7	8.53	5.55	105.8	102.6	102.5	93	96.6	99.4
XP_014332464.1	CAPG	PREDICTED: macrophage-capping protein [Bos mutus]	9	3	4	3	349	38.9	6.62	5.18	88.2	90.3	88.6	111.8	110.6	110.5
XP_005910685.1	TTLL12	PREDICTED: LOW QUALITY PROTEIN: tubulin--tyrosine ligase-like protein 12 [Bos mutus]	6	3	3	3	747	84.6	5.44	4.55	99.6	97.8	97.7	103.7	96.8	104.4
XP_014335527.1	SIK2	PREDICTED: serine/threonine-protein kinase SIK2, partial [Bos mutus]	6	4	4	4	844	94.2	5.73	4.94	155	88.1	82.2	87.6	103	84.2
XP_014335770.1	F10	PREDICTED: LOW QUALITY PROTEIN: coagulation factor X [Bos mutus]	8	3	3	3	448	49.8	5.83	7.33	79.4	85.1	78.2	119.5	116.5	121.4
XP_014335786.1	LPL	PREDICTED: lipoprotein lipase isoform X1 [Bos mutus]	5	2	5	2	479	53.5	8.51	6.17	145.1	148.7	148.6	52.7	53.7	51.2
XP_005889269.1	Nudcd2	PREDICTED: nudC domain-containing protein 2 isoform X1 [Bos mutus]	36	4	4	4	157	17.6	5.07	1.81	110.4	120.3	108.7	81.9	93.2	85.5
XP_005903351.1	HINT1	PREDICTED: histidine triad nucleotide-binding protein 1 [Bos mutus]	38	3	14	3	126	13.8	6.79	20.76	111.4	109	108.5	88.6	90.6	91.9
XP_005895315.1	Armc10	PREDICTED: armadillo repeat-containing protein 10 [Bos mutus]	16	4	4	4	307	33.6	7.46	7.02	97.3	99.8	94.6	102.4	101.9	104
XP_005906069.1	MFAP2	PREDICTED: microfibrillar-associated protein 2 isoform X1 [Bos mutus]	8	2	36	2	274	30.5	5.81	89.34	84.8	85.1	79.6	116.7	113.8	120
XP_005899190.1	TES	PREDICTED: testin [Bos mutus]	10	4	4	4	421	48	7.78	6.38	79	86.4	81.2	123	115.3	115.1
XP_005904325.1	CYP20A1	PREDICTED: cytochrome P450 20A1 isoform X1 [Bos mutus]	7	4	4	4	470	53.6	6.33	5.59	96.3	86.8	90.7	122	98.2	106
XP_014338589.1	CD47	PREDICTED: leukocyte surface antigen CD47 [Bos mutus]	6	2	4	2	355	39.2	6.4	4.7	89.5	101.8	99.6	101.1	106.9	101.1
XP_005893463.1	UMPS	PREDICTED: uridine 5'-monophosphate synthase [Bos mutus]	5	2	4	2	480	52.3	6.86	5.26	104	104.4	113.4	95.5	92.9	89.7
XP_005893845.1	C2	PREDICTED: complement C2, partial [Bos mutus]	7	4	5	4	510	57.1	8.16	10.28	79	81.1	80.7	117.4	121.2	120.6
XP_005889785.1	C9	PREDICTED: complement component C9, partial [Bos mutus]	15	4	4	4	203	22.9	4.74	6.74	94.7	91	87.8	115.3	106.2	105
XP_005902865.1	SEC23IP	PREDICTED: SEC23-interacting protein [Bos mutus]	4	4	4	4	1004	111.6	5.5	4.06	103	101.3	97.7	101.1	97.8	99.1
XP_005903510.1	PTGES3	PREDICTED: prostaglandin E synthase 3 isoform X1 [Bos mutus]	22	3	4	3	160	18.7	4.54	6.78	92	91.4	89.7	111.7	108.8	106.4
XP_005894942.1	Anp32e	PREDICTED: acidic leucine-rich nuclear phosphoprotein 32 family member E isoform X1 [Bos mutus]	12	2	3	2	264	30.3	3.88	7.61	82	94.6	101.1	107.5	104.5	110.2
XP_005898868.1	EIF4E	PREDICTED: eukaryotic translation initiation factor 4E [Bos mutus]	17	3	3	3	217	25.1	6.15	6.31	100.6	103.4	105	92.5	100	98.6
XP_005899355.1	ERAP2	PREDICTED: endoplasmic reticulum aminopeptidase 2 isoform X1 [Bos mutus]	3	3	3	3	954	109.7	6.6	5.18	100.3	98.6	95.9	99.9	99.1	106.2
XP_005902167.1	ITGA5	PREDICTED: integrin alpha-5, partial [Bos mutus]	7	4	5	4	993	108.4	5.59	5.87	93.3	98.4	98.7	105.4	95.4	108.7
XP_005907858.1	ABCB8	PREDICTED: LOW QUALITY PROTEIN: ATP-binding cassette sub-family B member 8, mitochondrial [Bos mutus]	5	3	3	3	710	76.9	9.66	2.55	109.3	112	102.1	95.2	89.2	92.1
XP_005899630.1	VBP1	PREDICTED: prefoldin subunit 3 isoform X1 [Bos mutus]	15	3	4	3	197	22.5	6.28	7.47	117.8	103.1	109.4	90.1	93.5	86.1
XP_005901977.1	Aldh1l1	PREDICTED: cytosolic 10-formyltetrahydrofolate dehydrogenase-like, partial [Bos mutus]	12	3	4	3	380	41.3	5.62	4.38	118.3	122.5	111.5	79.8	80.8	87
XP_005895544.1	SAA1	PREDICTED: serum amyloid A protein-like [Bos mutus]	21	3	5	3	131	14.5	9.23	9.99	161.4	160.2	161.2	39	39.2	39.2
XP_005888410.1	AP3D1	PREDICTED: AP-3 complex subunit delta-1 isoform X1 [Bos mutus]	4	2	3	2	1207	136.3	7.08	2.95	130.6	127.3	90.7	105.8	96.4	49.2
XP_014336476.1	HNRNPDL	PREDICTED: heterogeneous nuclear ribonucleoprotein D-like [Bos mutus]	12	4	5	3	341	38	8.82	3.81	98.9	94.9	87.9	108.3	102.8	107.2
XP_014336569.1	F12	PREDICTED: coagulation factor XII [Bos mutus]	7	4	4	4	610	66.9	7.46	7.2	79.8	86.9	85.2	118.9	113.1	116.1
XP_005911120.1	SCP2	PREDICTED: non-specific lipid-transfer protein, partial [Bos mutus]	15	5	6	5	339	37.2	6.65	12.71	127.9	124.6	128.1	73.3	72.6	73.6
XP_014332044.1	SKP1	PREDICTED: S-phase kinase-associated protein 1 isoform X1 [Bos mutus]	29	4	4	4	163	18.6	4.54	5.13	104.9	104.4	101.2	95.9	99.1	94.5
XP_005899165.1	BCLAF1	PREDICTED: bcl-2-associated transcription factor 1 [Bos mutus]	5	4	4	4	921	106.2	9.98	4.72	94.1	99.3	96.6	108.1	96.6	105.2
XP_005905225.1	PITHD1	PREDICTED: PITH domain-containing protein 1 [Bos mutus]	16	2	3	2	118	13.7	5.69	8.16	105	105	128.1	85.4	95	81.4
XP_005891422.1	PLGRKT	PREDICTED: plasminogen receptor (KT) isoform X1 [Bos mutus]	14	2	4	2	147	17.1	9.58	4.29	102.1	103.1	108.9	95.3	96.2	94.3
XP_005909718.1	Nucks1	PREDICTED: nuclear ubiquitous casein and cyclin-dependent kinase substrate 1 isoform X1 [Bos mutus]	7	3	7	3	243	27.1	4.92	10.77	94	93.4	93.7	104.6	107.5	106.8
XP_005901498.1	NAMPT	PREDICTED: nicotinamide phosphoribosyltransferase, partial [Bos mutus]	12	5	5	5	478	54	7.81	9.59	100.7	107	101.3	100.6	94.3	96.1
XP_005892058.1	TCEA1	PREDICTED: transcription elongation factor A protein 1 [Bos mutus]	20	4	4	4	266	29.9	8.06	6.91	103.5	105.8	94.9	101.7	95.7	98.3
XP_005895266.1	ATP6V1E1	PREDICTED: V-type proton ATPase subunit E 1 isoform X1 [Bos mutus]	19	4	4	4	226	26.1	8.44	4.31	118.5	112.9	120.2	81.7	81	85.7
XP_014333726.1	SF3A1	PREDICTED: splicing factor 3A subunit 1 [Bos mutus]	3	3	4	3	793	88.7	5.22	4.85	93.5	93.1	116.9	95.4	96.3	104.7
XP_005903824.1	Rps23	PREDICTED: 40S ribosomal protein S23 [Bos mutus]	21	3	6	3	143	15.8	10.49	11.99	103.5	105.2	108	90.9	93.3	99.1
XP_014332052.1	DAZAP1	PREDICTED: DAZ-associated protein 1 [Bos mutus]	9	3	3	3	444	47.6	9.29	2.93	83.9	101.6	97.2	115.3	94.8	107.2
XP_005891146.1	ABHD5	PREDICTED: 1-acylglycerol-3-phosphate O-acyltransferase ABHD5 [Bos mutus]	17	4	5	4	348	38.8	6.92	4.38	89.7	98.5	97.2	112.4	96.9	105.3
XP_005888264.1	MYO18A	PREDICTED: LOW QUALITY PROTEIN: unconventional myosin-XVIIIa [Bos mutus]	2	5	5	5	2051	232.2	6.42	6.16	92.9	99.5	95.4	94.2	119.4	98.7
XP_005888511.1	GBP1	PREDICTED: guanylate-binding protein 1 [Bos mutus]	7	4	4	4	591	67.5	6.51	2.88	117.4	117.5	107.6	88.4	86.7	82.4
XP_014335162.1	DYNLRB1	PREDICTED: dynein light chain roadblock-type 1 isoform X1 [Bos mutus]	23	2	3	2	124	14	6.29	7.4	109.7	114.7	118.8	87.4	81.4	88
XP_005889631.1	Nfib	PREDICTED: LOW QUALITY PROTEIN: nuclear factor 1 B-type [Bos mutus]	9	5	5	3	570	63.5	8.66	4.43	92.3	89.5	91.3	105.6	112.7	108.7
XP_005906597.1	CDS2	PREDICTED: phosphatidate cytidylyltransferase 2 [Bos mutus]	3	2	3	2	525	59.9	8.95	8.24	115	116	118.1	85	82.8	83.1
XP_014332058.1	GPX4	PREDICTED: phospholipid hydroperoxide glutathione peroxidase, mitochondrial [Bos mutus]	18	3	5	3	157	17.9	8.24	6.53	106.7	102.6	99.6	96.3	97.6	97.2
XP_005892890.2	TMEM120A	PREDICTED: transmembrane protein 120A, partial [Bos mutus]	12	4	5	4	331	39.5	8.97	7.96	111.2	111.8	110.2	87.3	89.2	90.2
XP_005891744.1	TMSB10	PREDICTED: thymosin beta-10 [Bos mutus]	48	2	3	1	42	4.8	6.67	9.47	136.2	126	124.7	71	70.9	71.2
XP_014334313.1	EPPK1	PREDICTED: epiplakin [Bos mutus]	3	4	5	3	2174	234.1	5.58	6	87.6	105.1	114.8	102.7	99.1	90.7
XP_005904707.1	Arhgef7	PREDICTED: rho guanine nucleotide exchange factor 7 [Bos mutus]	6	4	4	3	703	78.8	6.98	2.24	91.9	97.9	90.6	112.5	103.6	103.5
XP_005897961.1	IFI30	PREDICTED: LOW QUALITY PROTEIN: gamma-interferon-inducible lysosomal thiol reductase [Bos mutus]	15	3	4	3	246	28.1	5.95	5.52	102.8	113.8	112.4	94.9	79.7	96.5
XP_005890674.1	CYP2B4	PREDICTED: cytochrome P450 2B4 isoform X1 [Bos mutus]	9	4	4	4	494	56.3	8	5.88	93.6	110.6	125.6	92	92.7	85.5
XP_005907355.1	ENPP1	PREDICTED: ectonucleotide pyrophosphatase/phosphodiesterase family member 1 [Bos mutus]	4	4	4	4	872	99.4	6.93	6.36	98.1	100	98	103.9	95	105
XP_005910548.1	GNPDA1	PREDICTED: glucosamine-6-phosphate isomerase 1 isoform X1 [Bos mutus]	10	3	4	3	289	32.6	6.92	6.5	108	112.5	105	94.2	93.2	87
XP_005894820.1	Pdcd4	PREDICTED: programmed cell death protein 4 isoform X1 [Bos mutus]	8	3	3	3	469	51.8	5.16	7.19	98.8	98	101.2	102.3	104.4	95.2
XP_014332308.1	GOLGA3	PREDICTED: golgin subfamily A member 3 [Bos mutus]	3	3	3	3	1490	166.7	5.43	2.63	112.2	125.7	127.7	78.5	83.9	72.1
XP_005904663.1	LMAN2	PREDICTED: vesicular integral-membrane protein VIP36 [Bos mutus]	9	3	4	3	359	40.4	7.58	5.27	106.2	110.1	105.2	91.3	89.8	97.4
XP_005904539.1	SPARCL1	PREDICTED: SPARC-like protein 1 [Bos mutus]	6	3	3	3	654	74.9	4.63	5.42	99.3	105.7	98.6	105.6	97.5	93.3
XP_005900575.1	MAN2B1	PREDICTED: lysosomal alpha-mannosidase isoform X1 [Bos mutus]	3	4	5	4	1002	113.3	9.29	9.64	96.6	105.7	102.4	100.8	94.6	99.9
XP_014335634.1	FAM120A	PREDICTED: constitutive coactivator of PPAR-gamma-like protein 1 [Bos mutus]	4	3	3	3	971	105.5	8.85	7.22	100.1	108.8	96.9	98.2	104.2	91.8
XP_005900594.1	FARSA	PREDICTED: phenylalanine--tRNA ligase alpha subunit isoform X1 [Bos mutus]	6	3	3	3	508	57.4	8.4	4.56	119.8	108.5	111.9	85.2	83	91.5
XP_005900585.1	ASNA1	PREDICTED: ATPase ASNA1 [Bos mutus]	11	3	3	3	348	38.8	4.91	7.8	100.5	102.6	98.7	99.1	97.3	101.7
XP_014337977.1	BIN1	PREDICTED: myc box-dependent-interacting protein 1 isoform X3 [Bos mutus]	9	5	5	5	512	56.1	5.12	6.37	111.7	118.1	117.1	81.8	83.4	87.9
XP_005900991.1	SAE1	PREDICTED: SUMO-activating enzyme subunit 1 isoform X1 [Bos mutus]	8	4	4	4	346	38.3	5.29	7.49	87.2	93	86.6	98.7	128	106.5
XP_005906043.1	NANS	PREDICTED: sialic acid synthase [Bos mutus]	10	3	4	3	359	40.2	6.9	6.66	106.5	112.1	100.6	99.9	86.5	94.4
XP_005909765.1	PON2	PREDICTED: serum paraoxonase/arylesterase 2 [Bos mutus]	14	4	6	4	352	39.4	5.96	14.42	121.3	139.3	119.3	83.7	70.2	66.2
XP_005887136.1	PHPT1	PREDICTED: 14 kDa phosphohistidine phosphatase [Bos mutus]	16	2	9	2	126	13.5	5.54	21.45	110.7	113.6	113.3	86.3	84.7	91.4
XP_005908023.1	ACOX1	PREDICTED: peroxisomal acyl-coenzyme A oxidase 1 isoform X2 [Bos mutus]	7	3	3	3	661	74.4	7.75	7.27	112.5	110.7	108.8	91.3	87.5	89.3
XP_005903895.1	SUGT1	PREDICTED: protein SGT1 homolog isoform X1 [Bos mutus]	12	3	4	3	338	38.1	5.82	2.69	98.2	101	99.2	105.1	100.4	96.1
XP_005903827.1	TMX3	PREDICTED: protein disulfide-isomerase TMX3 [Bos mutus]	8	3	4	3	454	51.7	5.21	8.66	117.1	116.1	119.7	89.5	75.5	82.2
XP_014334679.1	SUMO3	PREDICTED: small ubiquitin-related modifier 3 [Bos mutus]	4	1	3	1	287	31.4	8.29	8.45	85.5	89.2	79.5	115.9	114.6	115.4
XP_005890603.1	Sirt2	PREDICTED: NAD-dependent protein deacetylase sirtuin-2 [Bos mutus]	8	3	5	3	390	43.2	5.16	6.32	112.3	116.9	117.3	85.1	72.8	95.8
XP_014332511.1	h2afv	PREDICTED: histone H2A.V [Bos mutus]	19	3	7	1	136	14.5	10.48	13	91	82.9	79	111.5	116.8	118.8
XP_005897403.1	FAM114A1	PREDICTED: protein NOXP20 [Bos mutus]	5	2	2	2	563	61	4.61	3.03	94.9	127.4	103.2	89.1	87.5	97.9
XP_005906874.1	LRRFIP1	PREDICTED: leucine-rich repeat flightless-interacting protein 1 isoform X3 [Bos mutus]	4	3	4	2	736	79.5	4.55	5.46	102.2	105.1	105	95.6	95	97.1
XP_005898898.1	ACP1	PREDICTED: low molecular weight phosphotyrosine protein phosphatase isoform X2 [Bos mutus]	15	2	3	2	158	18.1	6.73	5.97	105	104.4	104.4	94.8	97.2	94.2
XP_005896440.1	FKBP11	PREDICTED: peptidyl-prolyl cis-trans isomerase FKBP11 isoform X1 [Bos mutus]	14	2	3	2	201	22.2	9.29	7.93	100	102.1	111	98.1	92.4	96.5
XP_014338967.1	Gsta4	PREDICTED: LOW QUALITY PROTEIN: glutathione S-transferase A4-like [Bos mutus]	16	3	3	3	223	25.7	6.58	8.22	124.9	115.4	121.9	81.5	83.5	72.9
XP_005891981.1	STAM	PREDICTED: signal transducing adapter molecule 1 [Bos mutus]	8	3	4	3	534	58.6	4.82	4.44	90.2	118.4	100.1	105.6	87.3	98.3
XP_005904424.1	SIRPA	PREDICTED: tyrosine-protein phosphatase non-receptor type substrate 1 [Bos mutus]	9	4	4	4	503	54.7	7.53	4.77	104.1	112.6	105.5	91.8	95.4	90.7
XP_005899851.1	ERGIC1	PREDICTED: endoplasmic reticulum-Golgi intermediate compartment protein 1, partial [Bos mutus]	11	3	3	3	308	34.3	7.33	8.11	108.9	112.6	111.5	88.6	84.2	94.1
XP_005904679.1	TMED9	PREDICTED: transmembrane emp24 domain-containing protein 9 [Bos mutus]	9	2	3	2	235	27.3	7.93	6.89	101.7	99.8	95.7	100.6	102.5	99.7
XP_005904170.1	CDC42EP4	PREDICTED: cdc42 effector protein 4 [Bos mutus]	13	2	2	2	292	31.2	5.21	4	92.7	100	116.5	100.8	88.4	101.6
XP_005896566.1	CYB5B	PREDICTED: cytochrome b5 type B [Bos mutus]	21	2	2	2	146	16.3	5.17	7.78	106.4	100.6	100.7	98.1	92.6	101.5
XP_014338265.1	Rheb	PREDICTED: GTP-binding protein Rheb [Bos mutus]	15	4	5	4	272	29.7	6.89	8.64	111.4	114.9	115.9	88.3	82.5	87
XP_005898019.1	LYVE1	PREDICTED: lymphatic vessel endothelial hyaluronic acid receptor 1 [Bos mutus]	8	2	3	2	322	35.6	8.03	4.85	83.6	96.6	92.8	114.1	104.2	108.7
XP_005889088.1	NAP1L1	PREDICTED: nucleosome assembly protein 1-like 1 [Bos mutus]	7	2	3	1	406	46.8	5.36	6.14	93.1	97.8	108.7	102.3	100.3	97.8
XP_014333053.1	C4	PREDICTED: complement C4-like [Bos mutus]	6	2	3	2	287	32.7	6.19	7.86	82.1	84.1	82.3	118.1	116	117.5
XP_005893553.1	TOM1L2	PREDICTED: TOM1-like protein 2 [Bos mutus]	7	3	5	3	458	49.4	5.01	4.51	134.5	133.8	135.5	67.9	63.7	64.7
XP_005911944.1	Srsf2	PREDICTED: LOW QUALITY PROTEIN: serine/arginine-rich splicing factor 2 [Bos mutus]	8	1	3	1	212	24.2	11.81	3.43	79.7	90.7	97.6	120.3	102	109.6
XP_014333163.1	SSSCA1	PREDICTED: Sjoegren syndrome/scleroderma autoantigen 1 isoform X1 [Bos mutus]	22	3	3	3	231	24.8	4.92	4.66	99.1	103.8	104.3	95	96.8	100.9
XP_014333862.1	FOLH1	PREDICTED: glutamate carboxypeptidase 2 homolog [Bos mutus]	10	2	3	2	555	61.7	9.03	2.17	92.3	79	85.4	117	117.5	108.7
XP_014337297.1	DCLK1	PREDICTED: serine/threonine-protein kinase DCLK1, partial [Bos mutus]	13	4	4	4	293	33.2	9.31	5.34	105.6	98.1	98.8	98.3	102.4	96.9
XP_014335823.1	UBE2M	PREDICTED: NEDD8-conjugating enzyme Ubc12 [Bos mutus]	12	3	3	3	247	27.7	8.94	4.49	110.5	104.4	106.1	95.5	84.9	98.6
XP_014335989.1	ICAM1	PREDICTED: LOW QUALITY PROTEIN: intercellular adhesion molecule 1-like, partial [Bos mutus]	5	2	2	2	426	46.8	6.68	3.28	100	99.7	87.7	107.9	100.3	104.5
XP_005891558.1	GLTP	PREDICTED: glycolipid transfer protein isoform X1 [Bos mutus]	12	3	3	3	209	23.9	7.85	5	115.8	123.2	123.2	83.8	75.3	78.7
XP_014338771.1	SEC23B	PREDICTED: protein transport protein Sec23B isoform X1 [Bos mutus]	5	3	3	1	767	86.4	7.09	5.59	103.2	104.4	115	87.3	89.9	100.2
XP_005911336.1	ARPP19	PREDICTED: cAMP-regulated phosphoprotein 19 [Bos mutus]	33	2	3	1	112	12.3	9.09	7.96	92	106.2	96.7	121.7	66.5	117
XP_005893201.1	COPS6	PREDICTED: COP9 signalosome complex subunit 6 [Bos mutus]	15	4	4	4	324	36	5.73	5.79	110.6	104.2	112.8	93	90.2	89.1
XP_005911306.1	NDUFV2	PREDICTED: NADH dehydrogenase [ubiquinone] flavoprotein 2, mitochondrial [Bos mutus]	9	3	3	3	360	39.2	8.41	6.33	105.8	105.3	108.9	96.7	95.2	88.1
XP_005894253.1	UROD	PREDICTED: uroporphyrinogen decarboxylase [Bos mutus]	7	2	3	2	367	40.8	6.19	5.39	109.8	118.5	114.4	80.9	83.5	92.9
XP_005905773.1	CBR1	PREDICTED: carbonyl reductase [NADPH] 1 isoform X1 [Bos mutus]	13	3	3	1	286	31.7	7.36	5.6	94.6	93.8	87.7	105.3	107	111.6
XP_014338144.1	CEACAM1	PREDICTED: carcinoembryonic antigen-related cell adhesion molecule 1-like [Bos mutus]	8	2	3	2	263	28.9	5.55	7.06	85.4	101.8	93.2	113.3	96.2	110.1
XP_014332177.1	DNM2	PREDICTED: dynamin-2 [Bos mutus]	4	4	4	3	916	103.7	7.78	6.7	109.8	103.1	106.4	97	91.1	92.6
XP_005897212.1	ATP5MG	PREDICTED: ATP synthase subunit g, mitochondrial isoform X2 [Bos mutus]	25	2	3	2	103	11.4	9.6	5.26	106.5	109.5	104.2	92.3	93.3	94.3
XP_005907423.1	Lxn	PREDICTED: latexin [Bos mutus]	12	2	4	2	222	25.6	5.6	4.84	102	103.5	103.9	101.1	96.6	93
XP_014336443.1	LSM2	PREDICTED: U6 snRNA-associated Sm-like protein LSm2 [Bos mutus]	40	2	2	2	95	10.8	6.52	3.29	119.3	99.6	112.9	87	94.3	87.1
XP_014334123.1	THY1	PREDICTED: thy-1 membrane glycoprotein isoform X1 [Bos mutus]	12	2	2	2	174	19.3	9.35	6.66	92.6	93.7	94.8	110.3	105	103.7
XP_005898833.1	HDGF	PREDICTED: hepatoma-derived growth factor [Bos mutus]	14	2	2	2	191	21.2	4.78	5.14	90.6	95.8	86.7	115.3	102.7	109
XP_005909365.1	PDLIM3	PREDICTED: PDZ and LIM domain protein 3 isoform X1 [Bos mutus]	8	2	2	2	364	39.3	7.02	6.32	89.3	84.7	89.9	111.4	114.5	110.2
XP_005904257.1	ABHD16A	PREDICTED: abhydrolase domain-containing protein 16A [Bos mutus]	9	4	4	4	558	63.3	8.13	2.61	99	110	109.7	92.7	98.7	89.9
XP_005906583.1	GPC4	PREDICTED: glypican-4 [Bos mutus]	4	2	3	2	556	62.4	6.19	4.48	107.3	114.7	105	90.6	92.4	90
XP_005902770.1	LRRFIP2	PREDICTED: leucine-rich repeat flightless-interacting protein 2, partial [Bos mutus]	3	2	3	1	615	69.3	6.37	5.67	96.9	98.4	100	98.5	103.6	102.5
XP_005899339.1	SERPINA7	PREDICTED: thyroxine-binding globulin [Bos mutus]	12	4	4	4	419	47	5.72	5.46	91.3	89.9	87.7	108.1	104.2	118.8
XP_005894916.1	QKI	PREDICTED: protein quaking, partial [Bos mutus]	14	3	4	3	292	32.1	9.22	1.8	94.9	113.3	100.5	100.2	88.2	103
XP_005904939.1	PPIE	PREDICTED: peptidyl-prolyl cis-trans isomerase E isoform X1 [Bos mutus]	5	2	7	1	301	33.4	5.6	14.1	96.3	101.3	98	106.8	100.1	97.6
XP_005910714.1	SACM1L	PREDICTED: phosphatidylinositide phosphatase SAC1 isoform X1 [Bos mutus]	5	3	3	3	587	67.1	7.4	4.76	97.7	101	100.2	100.3	95.7	105
XP_014335241.1	Rpl31	PREDICTED: 60S ribosomal protein L31 isoform X2 [Bos mutus]	21	3	6	3	125	14.5	10.54	11.45	101.5	103.6	103.1	98.1	95.8	97.9
XP_005890509.1		PREDICTED: UPF0449 protein C19orf25 homolog [Bos mutus]	23	2	3	2	118	12.8	5.26	5.02	93.8	101.2	99.4	97.1	101.5	107.1
XP_005892950.1	UBA6	PREDICTED: ubiquitin-like modifier-activating enzyme 6 [Bos mutus]	4	3	3	3	1057	118.7	5.83	3.95	83.4	112.4	120.7	99.8	89.1	94.7
XP_005888772.1	CTPS2	PREDICTED: LOW QUALITY PROTEIN: CTP synthase 2 [Bos mutus]	7	3	4	3	591	66	6.49	1.6	107.3	102.3	96.8	94.4	100.6	98.6
XP_005909538.1	PM20D1	PREDICTED: probable carboxypeptidase PM20D1 [Bos mutus]	7	3	3	3	503	55.6	6.65	5.12	83.7	87.9	79.1	116.1	117	116.4
XP_014338282.1	QARS	PREDICTED: glutamine--tRNA ligase-like [Bos mutus]	16	1	2	1	102	11.3	10.1	4.51	93.6	100.6	98.2	92.9	91	123.8
XP_005900593.1	GCDH	PREDICTED: glutaryl-CoA dehydrogenase, mitochondrial [Bos mutus]	6	2	2	2	438	48.5	8.06	5.08	108.9	108.6	99.6	96.9	98	88.1
XP_014333165.1	SF1	PREDICTED: LOW QUALITY PROTEIN: splicing factor 1 [Bos mutus]	9	3	3	3	509	55.2	8.88	4.83	95	105.1	94.5	107.6	95.7	102
XP_014334728.1	SEC61A2	PREDICTED: protein transport protein Sec61 subunit alpha isoform 2 [Bos mutus]	4	3	3	3	417	45.4	7.72	7.37	111.7	109.2	114.7	85	89.5	89.8
XP_005897018.1	HMGN3	PREDICTED: high mobility group nucleosome-binding domain-containing protein 3 isoform X2 [Bos mutus]	32	4	4	4	100	10.7	9.73	7.05	68.9	68.4	64.5	138.5	127.6	132
XP_005902874.1	COX7A2	PREDICTED: cytochrome c oxidase subunit 7A2, mitochondrial [Bos mutus]	28	2	2	2	83	9.3	9.99	6.4	119.8	129.3	121.4	75	77.3	77.2
XP_014332980.1	MPRIP	PREDICTED: myosin phosphatase Rho-interacting protein [Bos mutus]	5	3	3	3	708	80.8	6	6.86	94.9	100.5	94.8	101	101.6	107.3
XP_005895528.1	DAD1	PREDICTED: dolichyl-diphosphooligosaccharide--protein glycosyltransferase subunit DAD1 [Bos mutus]	19	2	3	2	113	12.5	7.08	3.82	100	109.6	105.4	92.4	97.2	95.5
XP_005907094.1	BPHL	PREDICTED: valacyclovir hydrolase [Bos mutus]	16	4	4	4	277	31.1	7.62	4.78	116	113.3	116.6	90	86.1	78.1
XP_005893445.1	SCCPDH	PREDICTED: saccharopine dehydrogenase-like oxidoreductase [Bos mutus]	4	2	4	2	429	47.3	8.92	10.9	96.8	100.2	101.7	99.1	103.5	98.8
XP_005891237.1	LMO7	PREDICTED: LIM domain only protein 7 [Bos mutus]	2	2	2	2	1046	119	8.21	6.26	107.5	112.5	111.1	90.1	89.4	89.3
XP_005895432.1	FTL	PREDICTED: ferritin light chain [Bos mutus]	19	2	4	2	175	20	6.54	2.41	110.5	81.2	100.6	104.2	105.1	98.4
XP_005903521.1	SMARCC2	PREDICTED: SWI/SNF complex subunit SMARCC2 [Bos mutus]	3	3	3	3	1137	125	5.62	4.62	74.4	87.9	88.4	119.5	109.9	119.8
XP_005901440.1	Ybx1	PREDICTED: nuclease-sensitive element-binding protein 1 [Bos mutus]	9	2	3	1	423	46.8	9.92	5.89	94.4	125.2	94.6	102.3	95.7	87.8
XP_014335629.1	Mcts1	PREDICTED: malignant T-cell-amplified sequence 1 [Bos mutus]	22	3	7	3	181	20.6	9.01	18.15	106.7	109.9	105.7	94.1	92.7	90.8
XP_005906533.1	ABI1	PREDICTED: abl interactor 1 isoform X1 [Bos mutus]	7	3	3	3	508	55.1	7.06	4.75	88.4	99.6	91.2	112.6	97.1	111.1
XP_005900149.1	SLC29A1	PREDICTED: equilibrative nucleoside transporter 1 [Bos mutus]	4	2	4	2	539	58.4	8.03	8.97	95.5	91.2	92.7	110.1	110.8	99.7
XP_005910159.1	Ybx3	PREDICTED: Y-box-binding protein 3 [Bos mutus]	10	2	2	1	331	37	9.83	4.33	90.2	99.7	98.5	88.4	98.4	124.7
XP_005908645.1	ARL6IP1	PREDICTED: ADP-ribosylation factor-like protein 6-interacting protein 1 isoform X1 [Bos mutus]	21	3	3	3	203	23.4	9.32	7.81	108.2	102.2	110.1	96.4	89.7	93.4
XP_005892619.1	CBR4	PREDICTED: carbonyl reductase family member 4 [Bos mutus]	8	2	3	2	237	25.3	9.39	5.96	100.5	97.4	99.8	92.1	93.2	117
XP_005910808.1	Ptpn23	PREDICTED: tyrosine-protein phosphatase non-receptor type 23 [Bos mutus]	2	3	3	3	1503	164.9	6.84	4.31	95.9	112.6	105.8	95.7	80.2	109.8
XP_005886814.1	PABPC4	PREDICTED: polyadenylate-binding protein 4 [Bos mutus]	6	2	3	1	340	38.5	8.37	5.57	111.7	109.1	114.7	88.1	89.1	87.2
XP_005888677.1	PUF60	PREDICTED: poly(U)-binding-splicing factor PUF60 isoform X1 [Bos mutus]	6	3	3	3	523	56.3	5.21	4.81	88.5	90.2	92.3	102.2	114	112.8
XP_005900804.1	NDRG1	PREDICTED: LOW QUALITY PROTEIN: protein NDRG1 [Bos mutus]	9	3	3	3	394	42.5	5.48	7.42	89.5	100.5	91.1	104	110.2	104.8
XP_005887030.1	PYCARD	PREDICTED: apoptosis-associated speck-like protein containing a CARD isoform X1 [Bos mutus]	14	2	2	2	195	21.9	5.49	2.94	125.6	117.1	111.7	87.3	72.3	85.9
XP_005902197.1	PFDN5	PREDICTED: prefoldin subunit 5 isoform X1 [Bos mutus]	19	3	3	3	154	17.4	6.8	8.16	101.8	101.5	103.5	101.1	97.9	94.2
XP_014336855.1	IKBIP	PREDICTED: inhibitor of nuclear factor kappa-B kinase-interacting protein isoform X1 [Bos mutus]	9	3	3	2	376	42.8	5.02	7.12	106.4	106.3	103.8	100.1	88.4	95
XP_005887125.1	UAP1L1	PREDICTED: UDP-N-acetylhexosamine pyrophosphorylase-like protein 1 [Bos mutus]	5	3	3	3	545	60.3	8.47	5.19	90	101.8	98.4	116.7	95.8	97.3
XP_014335151.1	IGF2R	PREDICTED: cation-independent mannose-6-phosphate receptor [Bos mutus]	1	3	3	3	2568	282.5	5.96	2.61	111.1	109.1	99.5	98.5	86.7	95
XP_005894207.1	RTN3	PREDICTED: reticulon-3 isoform X1 [Bos mutus]	25	4	7	4	256	27.4	8.24	10.05	108.6	107.7	106.9	90.9	89.8	96.1
XP_014333958.1	NAE1	PREDICTED: NEDD8-activating enzyme E1 regulatory subunit isoform X1 [Bos mutus]	7	3	3	3	537	60.6	5.52	5.45	90.2	106.6	101.6	102.7	91.9	107
XP_005904722.1	Tmed2	PREDICTED: transmembrane emp24 domain-containing protein 2 isoform X1 [Bos mutus]	4	1	4	1	201	22.7	5.17	6.15	99.8	105.7	99.2	96.5	96.4	102.5
XP_005910855.1	SRRT	PREDICTED: serrate RNA effector molecule homolog [Bos mutus]	6	5	5	5	872	100.1	5.97	2.19	85.3	113.6	87.5	116.8	104.6	92.3
XP_005887646.1	GORASP2	PREDICTED: Golgi reassembly-stacking protein 2 [Bos mutus]	7	2	2	2	387	40.2	4.55	3.34	102.3	95.5	104.8	98	101.4	97.8
XP_005899946.1	COQ9	PREDICTED: ubiquinone biosynthesis protein COQ9, mitochondrial [Bos mutus]	7	2	2	2	319	35.7	6	6.01	103.3	105.1	100.8	99.2	91.1	100.5
XP_005891911.2	HTATIP2	PREDICTED: oxidoreductase HTATIP2 isoform X1 [Bos mutus]	6	2	3	2	279	30.7	8.12	7.68	149.9	145.7	144.8	47.4	54.5	57.7
XP_005887517.1	TST	PREDICTED: thiosulfate sulfurtransferase [Bos mutus]	10	2	3	2	297	33.1	7.21	4.23	92.3	103.2	98.4	107.6	93.1	105.4
XP_005890972.1	COMMD9	PREDICTED: COMM domain-containing protein 9 isoform X1 [Bos mutus]	20	4	4	4	198	21.8	5.94	3.72	103.8	112.1	103.1	95.7	92.5	92.9
XP_005905220.1	FUCA1	PREDICTED: tissue alpha-L-fucosidase [Bos mutus]	6	3	4	3	468	54.1	7.3	4.43	96.1	99.8	95.3	113.1	93.3	102.5
XP_005894647.1	SF3B1	PREDICTED: splicing factor 3B subunit 1 isoform X1 [Bos mutus]	3	3	3	3	1304	145.8	7.09	4.74	114.9	110.5	115.5	89.7	83.1	86.3
XP_005900505.1	STAU1	PREDICTED: double-stranded RNA-binding protein Staufen homolog 1 [Bos mutus]	5	2	3	2	577	62.9	9.35	4.72	86.3	105.8	125.3	95.8	102.8	84
XP_014338053.1	Sh3glb2	PREDICTED: endophilin-B2 [Bos mutus]	7	3	3	3	469	52.2	7.2	6.36	104.2	117.3	111	92.7	89.8	85.1
XP_005899933.1	NUP93	PREDICTED: nuclear pore complex protein Nup93 isoform X1 [Bos mutus]	4	4	4	4	819	93.4	5.72	4.06	81.1	85	82.7	126.9	108.6	115.7
XP_014337230.1	HSDL2	PREDICTED: hydroxysteroid dehydrogenase-like protein 2 isoform X1 [Bos mutus]	9	3	5	3	298	32.8	8	11.27	113.8	111.7	114	86.3	85.5	88.6
XP_014337549.1	CD9	PREDICTED: CD9 antigen, partial [Bos mutus]	10	2	7	2	204	22.7	5.59	12.98	78.5	80	77.1	126.9	118.7	118.8
XP_014332078.1	SRSF3	PREDICTED: serine/arginine-rich splicing factor 3 [Bos mutus]	14	2	4	1	156	18.4	11.62	4.97	89.8	83.3	83.9	114.2	115.2	113.5
XP_005907077.1	KRT76	PREDICTED: LOW QUALITY PROTEIN: keratin, type II cytoskeletal 2 oral [Bos mutus]	3	2	6	1	597	62.8	6.27	13.02	77.8	75.1	79.2	122.1	120.4	125.5
XP_005895173.1	SLC25A22	PREDICTED: mitochondrial glutamate carrier 1 [Bos mutus]	10	3	3	3	322	34.5	9.29	5	82	80.2	81.2	118	119.8	118.9
XP_005900394.1	SNRPD2	PREDICTED: small nuclear ribonucleoprotein Sm D2 isoform X1 [Bos mutus]	23	3	4	3	118	13.5	9.91	9.18	92.8	95.5	97	109.7	99	106.1
XP_005905447.1	MRPL12	PREDICTED: 39S ribosomal protein L12, mitochondrial isoform X1 [Bos mutus]	13	2	2	2	198	21.4	9	6.27	101	108.9	100.6	100.3	96.8	92.5
XP_005909416.1	SLC25A20	PREDICTED: mitochondrial carnitine/acylcarnitine carrier protein [Bos mutus]	13	3	3	3	303	33.3	9.39	7.63	97.4	92.9	102.5	101.8	102.1	103.3
XP_005896057.1	RPRD1B	PREDICTED: regulation of nuclear pre-mRNA domain-containing protein 1B isoform X1 [Bos mutus]	12	3	4	3	326	36.9	5.97	4.16	78.3	109.4	106.3	107.3	99.5	99.1
XP_005899304.1	Krt42	PREDICTED: keratin, type I cytoskeletal 42 [Bos mutus]	6	3	4	1	453	50.2	5.25	7.69	91.9	108.4	89.7	97	110.7	102.3
XP_005911721.1	TSN	PREDICTED: LOW QUALITY PROTEIN: translin [Bos mutus]	7	2	4	2	228	26.2	6.44	9.75	83.1	81.2	75.3	118.7	121.1	120.8
XP_005890804.1	TIMM44	PREDICTED: mitochondrial import inner membrane translocase subunit TIM44 [Bos mutus]	9	4	4	4	454	51.5	7.71	2.79	93.4	106.5	104.1	102.4	95.5	98.2
XP_005905226.1	Rpl11	PREDICTED: 60S ribosomal protein L11 isoform X1 [Bos mutus]	8	1	2	1	178	20.2	9.51	6.08	105.5	103.5	108.9	102.4	88.9	90.9
XP_005901646.1	DDT	PREDICTED: D-dopachrome decarboxylase [Bos mutus]	18	2	4	2	118	12.9	7.2	8.14	99.3	98.1	93.7	107.3	100.2	101.4
XP_014338591.1	VPS4B	PREDICTED: vacuolar protein sorting-associated protein 4B [Bos mutus]	8	4	6	2	523	57.8	7.68	7.15	110.2	111	107.3	90.3	91.2	89.9
XP_005899900.1	HOOK3	PREDICTED: protein Hook homolog 3 [Bos mutus]	4	3	3	3	678	78.6	5.33	6.47	106.8	104.1	99.9	102.3	92.2	94.7
XP_014337063.1	NTM	PREDICTED: neurotrimin, partial [Bos mutus]	12	3	3	3	349	38.5	7.33	4.02	123	127.5	124.3	71.8	75.9	77.6
XP_005894319.1	SYNE3	PREDICTED: nesprin-3 [Bos mutus]	5	4	4	4	976	112.3	6.25	3.88	105.5	111.4	105.2	91.8	92.4	93.7
XP_005897744.1	PTN	PREDICTED: pleiotrophin isoform X1 [Bos mutus]	15	2	4	2	168	18.9	9.6	7.75	141.9	146.9	150.7	53.6	53.2	53.8
XP_005887175.1	NRAS	PREDICTED: GTPase NRas [Bos mutus]	16	3	4	1	189	21.2	5.17	7.53	106.1	115.4	109.8	91.3	88.6	88.8
XP_005892060.1	LYPLA1	PREDICTED: acyl-protein thioesterase 1 isoform X1 [Bos mutus]	23	2	4	2	172	18.6	5.22	4.82	112.5	115.5	109.8	88.3	84.8	89
XP_005903052.1	PPP2R2A	PREDICTED: serine/threonine-protein phosphatase 2A 55 kDa regulatory subunit B alpha isoform isoform X1 [Bos mutus]	6	3	4	3	459	53.2	6.67	7.13	103.2	102.9	101	97.3	99.1	96.5
XP_005903403.1	EFTUD2	PREDICTED: 116 kDa U5 small nuclear ribonucleoprotein component isoform X1 [Bos mutus]	3	3	6	2	972	109.4	5	8.86	117.7	94.5	105.7	101	91.2	89.8
XP_005899855.1	HEXB	PREDICTED: beta-hexosaminidase subunit beta [Bos mutus]	6	3	3	1	477	54.3	8.65	6.49	63.7	62.6	75.6	142.4	124	131.6
XP_005894689.1	DPYS	PREDICTED: dihydropyrimidinase [Bos mutus]	7	3	3	3	462	50.6	6.83	4.48	124.9	132.9	129.5	69	74.7	69.1
XP_005905528.1	PFKM	PREDICTED: ATP-dependent 6-phosphofructokinase, muscle type isoform X1 [Bos mutus]	4	4	5	2	852	93.6	8.15	8.02	99.1	96.1	95.2	105	101.4	103.2
XP_005899316.1	CLYBL	PREDICTED: citrate lyase subunit beta-like protein, mitochondrial [Bos mutus]	9	3	3	3	341	37.5	8.03	6.04	107.9	111.4	107	93.4	89.9	90.4
XP_005910112.1	NUDT14	PREDICTED: uridine diphosphate glucose pyrophosphatase [Bos mutus]	10	2	3	2	186	19.8	4.86	3.89	105.1	124.8	112.6	92.4	87.8	77.4
XP_014336862.1	BPNT1	PREDICTED: 3'(2'),5'-bisphosphate nucleotidase 1 isoform X1 [Bos mutus]	10	3	4	3	316	34.1	5.71	6.11	113.4	109.2	111.6	86.5	90.2	89.1
XP_005905115.1	GMFB	PREDICTED: glia maturation factor beta isoform X1 [Bos mutus]	20	3	3	3	142	16.7	5.29	5.72	109.5	107.4	111.9	88	89.4	93.9
XP_005888421.1	Ube2d3	PREDICTED: ubiquitin-conjugating enzyme E2 D3-like [Bos mutus]	28	3	3	3	148	16.8	7.3	6.57	112	106.2	105.6	89.3	95	91.9
XP_005889222.1	RPS20	PREDICTED: 40S ribosomal protein S20 [Bos mutus]	17	2	4	1	119	13.4	10.05	10.76	99.8	100	97.1	100	101.9	101
XP_005904464.1	STX7	PREDICTED: syntaxin-7 [Bos mutus]	11	3	3	3	261	29.6	5.43	7.52	108.3	125.3	118.8	84.1	79.8	83.8
XP_014332364.1	SLC39A7	PREDICTED: zinc transporter SLC39A7 [Bos mutus]	6	2	2	2	469	49.8	6.93	4.63	105.6	105.6	109.5	90.4	97.2	91.7
XP_005891129.1	CTNNB1	PREDICTED: catenin beta-1 [Bos mutus]	4	3	3	3	781	85.5	5.86	6.15	87	98.8	103.6	110.3	95.4	104.9
XP_014336111.1	CLDN5	PREDICTED: LOW QUALITY PROTEIN: claudin-5 [Bos mutus]	9	2	3	2	304	32.4	9.11	5.18	93.5	72.9	84.6	112.2	117	119.8
XP_005902208.1	Csad	PREDICTED: cysteine sulfinic acid decarboxylase [Bos mutus]	6	4	4	4	494	55.2	7.28	8.68	105.6	108.7	117.7	97.8	84.9	85.3
XP_005893085.1	C2CD2	PREDICTED: C2 domain-containing protein 2 [Bos mutus]	6	4	4	4	697	75.4	6.65	6.61	91.3	98.3	87.9	111.4	97.8	113.3
XP_005897513.1	COL5A1	PREDICTED: LOW QUALITY PROTEIN: collagen alpha-1(V) chain [Bos mutus]	1	2	3	2	1856	185.9	5.07	7.9	140	144.7	143.5	56.5	57.1	58.2
XP_014333776.1	IFIT5	PREDICTED: interferon-induced protein with tetratricopeptide repeats 5 [Bos mutus]	7	3	3	3	505	58.3	8.4	2.24	86	99.4	88.7	106	110.6	109.3
XP_014336592.1	Hip1r	PREDICTED: huntingtin-interacting protein 1-related protein [Bos mutus]	3	4	4	4	1157	129.1	6.43	5.01	105.2	114.9	109.9	92.2	85.8	92
XP_014336082.1	ALDH5A1	PREDICTED: succinate-semialdehyde dehydrogenase, mitochondrial [Bos mutus]	5	3	3	3	493	52.1	9.06	7.09	105.1	109.5	111.1	93.3	86.2	94.7
XP_005894889.2	RPL26	PREDICTED: 60S ribosomal protein L26 isoform X1 [Bos mutus]	13	3	5	3	196	22.8	10.65	5.99	107.5	101.5	105.6	96.4	95.7	93.3
XP_005908634.1	INPP1	PREDICTED: inositol polyphosphate 1-phosphatase isoform X1 [Bos mutus]	10	3	3	3	400	44	5.31	2.61	84.5	100.4	95.9	107.3	111.3	100.7
XP_005899684.1	DPM1	PREDICTED: dolichol-phosphate mannosyltransferase subunit 1 isoform X1 [Bos mutus]	7	2	3	2	260	29.5	9.61	7.54	112.3	120.9	119.7	83.6	83.3	80.3
XP_005890958.1	APIP	PREDICTED: methylthioribulose-1-phosphate dehydratase [Bos mutus]	19	3	3	3	242	27.2	6.9	2.15	98.4	94	117.3	98.4	94.8	97.2
XP_014337083.1	KHDRBS1	PREDICTED: KH domain-containing, RNA-binding, signal transduction-associated protein 1 [Bos mutus]	8	3	3	3	347	38.7	6.47	6.88	98.6	95.5	97.5	105	101.5	101.8
XP_005910104.1	SLC27A3	PREDICTED: LOW QUALITY PROTEIN: long-chain fatty acid transport protein 3 [Bos mutus]	8	3	3	3	709	77.1	8.59	2.66	114	118.2	130.7	82.2	75.1	79.7
XP_005899217.1	STBD1	PREDICTED: starch-binding domain-containing protein 1 [Bos mutus]	11	3	3	3	334	36.1	5.8	4.36	107.2	131.8	128.6	77.5	75.5	79.4
XP_014337307.1	GYG2	PREDICTED: glycogenin-2 [Bos mutus]	4	3	3	3	657	71.9	7.58	6.45	116.4	124.3	111.9	79.4	83.6	84.4
XP_014337555.1	C1R	PREDICTED: LOW QUALITY PROTEIN: complement C1r subcomponent [Bos mutus]	5	4	4	4	705	80.3	6.34	6.2	92.3	110	94.1	105.4	100.4	97.8
XP_005887567.1	UQCR10	PREDICTED: cytochrome b-c1 complex subunit 9 isoform X1 [Bos mutus]	52	3	8	3	64	7.4	9.19	10.81	108	103.7	109.3	93.8	92.8	92.4
XP_005906192.1	ISOC2	PREDICTED: isochorismatase domain-containing protein 2, mitochondrial isoform X2 [Bos mutus]	22	3	3	3	204	22.4	8.37	1.9	103.6	108.4	108.5	108	80.7	90.7
XP_005892782.1	DFFA	PREDICTED: DNA fragmentation factor subunit alpha [Bos mutus]	10	2	2	2	329	36.3	4.94	2.52	106.8	110.3	113	89.9	80.4	99.6
XP_014336250.1	ARHGDIB	PREDICTED: rho GDP-dissociation inhibitor 2 isoform X1 [Bos mutus]	17	2	2	2	272	31	7.47	5.41	93.1	91.7	100.5	108.9	97.6	108.2
XP_005887044.1	STX4	PREDICTED: syntaxin-4 isoform X1 [Bos mutus]	10	3	4	3	297	34.4	6.58	4.88	102.1	106.4	107	91.8	93.4	99.3
XP_005905434.1	PYCR1	PREDICTED: pyrroline-5-carboxylate reductase 1, mitochondrial isoform X1 [Bos mutus]	6	2	3	2	320	33.4	7.85	7.22	111.4	116.7	115.9	84.6	85.5	85.9
XP_005894708.1	Pdcd6	PREDICTED: programmed cell death protein 6 isoform X1 [Bos mutus]	13	2	3	2	189	21.7	5.4	2.67	111.2	111	102	75.9	95.9	103.9
XP_005890510.1	GAMT	PREDICTED: guanidinoacetate N-methyltransferase isoform X1 [Bos mutus]	23	3	3	3	236	26.6	6.09	2.36	100.6	117.1	108.4	92.6	92.9	88.4
XP_005892668.1	SERINC4	PREDICTED: small EDRK-rich factor 2 isoform X4 [Bos mutus]	31	3	3	3	59	6.9	10.45	7.34	85.7	84.6	82.8	107.8	125.8	113.3
XP_005905057.1	RCN3	PREDICTED: reticulocalbin-3 [Bos mutus]	11	2	2	2	328	37.6	4.87	3.97	94.3	87.2	97.9	105.6	106.9	108.1
XP_005888388.1	NCLN	PREDICTED: nicalin isoform X1 [Bos mutus]	5	3	3	3	562	63.1	6.54	5.59	116	121.2	114.4	88.2	83.3	76.9
XP_005908135.1	HDHD2	PREDICTED: haloacid dehalogenase-like hydrolase domain-containing protein 2 isoform X1 [Bos mutus]	6	2	3	2	259	28.6	6.65	5.29	109.6	112.8	108.2	90	88	91.4
XP_005895718.1	RHOB	PREDICTED: rho-related GTP-binding protein RhoB isoform X1 [Bos mutus]	16	3	3	3	196	22.1	5.24	4.26	121	124.8	119.2	79.5	78.2	77.3
XP_005893925.1	MECR	PREDICTED: trans-2-enoyl-CoA reductase, mitochondrial [Bos mutus]	5	2	2	2	388	41.7	8.51	6.31	109.6	110.4	108.3	92.3	85	94.4
XP_005907601.1	Prrc1	PREDICTED: protein PRRC1 [Bos mutus]	5	2	2	2	445	46.3	5.99	4.45	99.3	117.6	94.9	100.5	94	93.7
XP_014335348.1	LTBP2	PREDICTED: latent-transforming growth factor beta-binding protein 2 [Bos mutus]	2	4	4	3	1935	208.9	5.54	5.57	130.4	137.4	129.5	67.8	66.9	68
XP_005897597.1	TACC1	PREDICTED: transforming acidic coiled-coil-containing protein 1 [Bos mutus]	7	3	3	3	395	43.9	4.83	2.35	113	105.8	106.4	87.7	89	98
XP_014337270.1	PYCR3	PREDICTED: pyrroline-5-carboxylate reductase 3 [Bos mutus]	7	2	2	2	392	41.3	7.8	6.55	104.5	110.9	105.1	92.7	89.7	97.1
XP_005907248.1	NAGA	PREDICTED: alpha-N-acetylgalactosaminidase [Bos mutus]	8	3	3	3	411	46.5	5.59	5.98	83.7	92.6	79.6	120.9	103.4	119.8
XP_014337512.1	HERC4	PREDICTED: LOW QUALITY PROTEIN: probable E3 ubiquitin-protein ligase HERC4 [Bos mutus]	3	2	2	2	1066	119.5	6.14	3.05	116.6	111	110	92.5	81.5	88.4
XP_014332637.1	PTRH2	PREDICTED: peptidyl-tRNA hydrolase 2, mitochondrial [Bos mutus]	20	2	2	2	179	19.3	8.44	2.72	133.3	145.9	114.4	69.8	65.7	70.8
XP_005900565.1	GFPT2	PREDICTED: glutamine--fructose-6-phosphate aminotransferase [isomerizing] 2 [Bos mutus]	5	3	3	1	675	76.2	7.68	4.63	111.6	108.4	101.4	102.3	89.1	87.2
XP_005900389.1	VASP	PREDICTED: vasodilator-stimulated phosphoprotein [Bos mutus]	6	3	3	3	383	40.5	8.68	1.93	87.8	85	83	122.2	110.5	111.6
XP_005904480.1	CD2AP	PREDICTED: CD2-associated protein [Bos mutus]	3	2	4	2	757	83.4	5.96	7.7	112	100.6	98.3	99.7	91.3	98
XP_005905760.1	VAT1L	PREDICTED: synaptic vesicle membrane protein VAT-1 homolog-like [Bos mutus]	4	2	4	2	419	45.8	5.1	4.28	90.6	105.3	92.3	108.1	100.5	103.2
XP_014336437.1	AIF1	PREDICTED: allograft inflammatory factor 1 isoform X1 [Bos mutus]	9	2	3	2	220	25	6.8	4.35	105.1	98.7	96.1	102.9	95	102.2
XP_014334551.1	MP68	PREDICTED: 6.8 kDa mitochondrial proteolipid [Bos mutus]	18	1	3	1	60	6.8	9.99	5.66	86.8	115.5	111.5	100.2	92.1	94
XP_005888296.1	INPP5K	PREDICTED: inositol polyphosphate 5-phosphatase K isoform X1 [Bos mutus]	7	2	2	2	449	52	5.21	2.77	122.2	108.9	115.1	91.3	79	83.5
XP_005893538.1	DHRS7B	PREDICTED: dehydrogenase/reductase SDR family member 7B [Bos mutus]	7	2	2	2	310	33.5	9.09	5.06	95.2	97.1	103.5	110.9	95	98.4
XP_005886702.1	NUP98	PREDICTED: nuclear pore complex protein Nup98-Nup96 isoform X1 [Bos mutus]	2	3	3	3	1799	195.7	6.06	2.1	93.9	93.5	101.3	103.3	101.6	106.3
XP_005897968.1	MAP1S	PREDICTED: microtubule-associated protein 1S [Bos mutus]	3	3	3	3	969	102.6	7.02	4.75	102.3	114.5	109.1	88.8	94.5	90.8
XP_005898599.1	NUP155	PREDICTED: nuclear pore complex protein Nup155 isoform X1 [Bos mutus]	3	3	3	3	1391	155.1	6.2	2.28	91.8	107	101.4	104.4	94.7	100.7
XP_014337924.1	ENG	PREDICTED: endoglin isoform X1 [Bos mutus]	4	3	3	3	648	70.2	6	5.53	103.1	100.6	105.6	92.2	101	97.5
XP_005887537.1	FARSB	PREDICTED: phenylalanine--tRNA ligase beta subunit [Bos mutus]	4	3	3	3	587	66	7.24	6.21	106.4	100.3	106.3	98.7	94	94.2
XP_005902018.2	EIF3F	PREDICTED: eukaryotic translation initiation factor 3 subunit F isoform X1 [Bos mutus]	9	3	3	3	388	40.7	5.47	4.69	98.4	98.6	108.4	94.3	101	99.4
XP_005889953.1	NCK1	PREDICTED: cytoplasmic protein NCK1 isoform X1 [Bos mutus]	8	3	3	3	377	42.9	6.67	4.58	96.4	94.1	104.4	103	100.2	102
XP_005889980.1	NCEH1	PREDICTED: neutral cholesterol ester hydrolase 1 isoform X1 [Bos mutus]	9	3	3	3	408	46	6.74	2.91	89.6	97.9	93.7	109.5	103.2	106
XP_014334609.1	CHCHD4	PREDICTED: mitochondrial intermembrane space import and assembly protein 40 [Bos mutus]	10	2	2	2	178	19.3	4.39	5.26	121.2	119.4	120.1	71.1	79.3	88.9
XP_005887737.1	RBM3	PREDICTED: RNA-binding protein 3 isoform X1 [Bos mutus]	13	2	3	2	160	17.5	8.88	4.28	98.4	98.6	92.3	111	101.2	98.5
XP_005887425.1	DOCK11	PREDICTED: dedicator of cytokinesis protein 11, partial [Bos mutus]	2	4	4	4	1785	204.5	7.53	4.26	109.4	110	114.2	86.6	88.3	91.4
XP_005890790.1	ELAVL1	PREDICTED: ELAV-like protein 1 [Bos mutus]	10	3	3	3	326	36.1	9.04	4.35	101.7	103.4	106.4	94	100.7	93.8
XP_005904815.1	Snrpd1	PREDICTED: uncharacterized protein LOC102267627 [Bos mutus]	13	2	3	2	247	27.5	9.99	2.64	89.6	115.8	94.1	103.7	103	93.8
XP_005908130.1	NDUFC2	PREDICTED: NADH dehydrogenase [ubiquinone] 1 subunit C2 [Bos mutus]	17	2	2	2	120	14.1	9.01	6.58	113.8	105.9	108.2	93.3	88.5	90.4
XP_005896950.1	FECH	PREDICTED: ferrochelatase, mitochondrial, partial [Bos mutus]	8	2	3	2	389	43.6	8.37	2.62	95.6	112.7	97.5	107.8	93.6	93
XP_005903810.1	BoLA-DQB	PREDICTED: boLa class II histocompatibility antigen, DQB*0101 beta chain [Bos mutus]	8	2	3	1	261	30	8.19	5.91	73.6	87.8	82	115.9	119.9	120.8
XP_014335952.1	BAG3	PREDICTED: BAG family molecular chaperone regulator 3 [Bos mutus]	6	3	3	3	587	62.4	6.81	5.04	113.2	125.4	118.5	80.2	80.8	81.9
XP_005906256.1	KPNA6	PREDICTED: importin subunit alpha-7 isoform X1 [Bos mutus]	7	3	3	3	541	60.4	5.02	1.62	99.8	112.8	92.6	109.1	91.2	94.5
XP_005907558.1	C1S	PREDICTED: complement C1s subcomponent [Bos mutus]	4	2	2	2	695	77.3	5.1	1.63	101.1	111	100	106.1	92.7	89.2
XP_014336946.1	SCAMP2	PREDICTED: secretory carrier-associated membrane protein 2 isoform X1 [Bos mutus]	7	2	4	2	371	41.6	7.27	4.64	90.7	92	90.9	110.3	110.1	106
XP_014332411.1	C8g	PREDICTED: complement component C8 gamma chain [Bos mutus]	11	2	2	2	238	25.3	11.09	4.32	98.3	97.6	80.3	112.1	105.2	106.5
XP_005888935.1	FBLIM1	PREDICTED: filamin-binding LIM protein 1 isoform X1 [Bos mutus]	7	3	3	3	378	41.5	6	5.32	85.9	85.8	89.5	115.9	110.1	112.9
XP_005890820.1	INSR	PREDICTED: insulin receptor isoform X1 [Bos mutus]	2	4	4	4	1382	155.9	6.14	7.95	107.3	103.8	103.4	95.3	92.5	97.8
XP_005910656.1	AOC1	PREDICTED: amiloride-sensitive amine oxidase [copper-containing] [Bos mutus]	4	3	4	3	755	85.5	7.31	6.12	120.6	121.8	109.8	85.2	81.4	81.2
XP_005910105.1	CRIP1	PREDICTED: cysteine-rich protein 1 [Bos mutus]	21	2	4	2	77	8.5	8.75	6.82	97.5	96.6	96.1	100.5	102.3	107
XP_014337010.1	RCC2	PREDICTED: protein RCC2, partial [Bos mutus]	6	3	3	3	574	62.5	8.59	4.18	102	101	106.7	95	101.5	93.9
XP_014332079.1	VKORC1	PREDICTED: vitamin K epoxide reductase complex subunit 1 isoform X1 [Bos mutus]	7	1	3	1	200	22.1	8.82	8.81	99.6	100.3	97.9	98.7	102.2	101.4
XP_014334695.1	KLKB1	PREDICTED: plasma kallikrein [Bos mutus]	4	2	3	2	587	65.3	8.22	2.86	108.3	117.2	106.3	90.1	89.5	88.7
XP_005895317.1	FGL2	PREDICTED: fibroleukin [Bos mutus]	6	3	4	3	441	50.5	7.12	5.79	76.5	84.5	89	114.7	118.7	116.6
XP_005891456.1	PFDN6	PREDICTED: prefoldin subunit 6 isoform X1 [Bos mutus]	18	3	4	3	129	14.5	8.32	5.62	105.1	109.2	107.9	94.3	89.4	94.2
XP_005887021.1	AHSP	PREDICTED: alpha-hemoglobin-stabilizing protein [Bos mutus]	26	2	3	2	92	10.7	4.93	5.06	101.3	108.8	93.7	101.9	101.3	93
XP_005891465.1	CUTA	PREDICTED: protein CutA [Bos mutus]	36	3	4	3	154	16.5	5.48	4.35	124.1	87.1	116.4	83.7	90.7	98.1
XP_005894680.1	OXR1	PREDICTED: oxidation resistance protein 1 isoform X1 [Bos mutus]	3	2	2	2	873	98	6.07	3.99	103.1	109.1	102.9	96	98.2	90.6
XP_014338625.1	GET4	PREDICTED: Golgi to ER traffic protein 4 homolog [Bos mutus]	5	1	2	1	313	34.5	5.94	2.91	124.3	131.5	114	80.8	89.4	60
XP_005911139.1	CSDE1	PREDICTED: cold shock domain-containing protein E1, partial [Bos mutus]	3	3	3	3	838	93.1	6.6	4.27	126.2	127	127.5	74.4	72	72.9
XP_005888239.2	NUDT16	PREDICTED: LOW QUALITY PROTEIN: U8 snoRNA-decapping enzyme [Bos mutus]	13	2	2	2	195	21.3	7.14	4.82	125.9	94.5	103.5	88.3	99.2	88.6
XP_005889057.1	CST3	PREDICTED: cystatin-C [Bos mutus]	17	2	3	2	148	16.3	9.04	4.91	89.1	88.6	91.6	109.6	106.4	114.6
XP_014335626.1	WDR37	PREDICTED: WD repeat-containing protein 37 [Bos mutus]	5	2	2	2	554	61.2	7.66	3	102.7	101.7	113.7	88.4	93.6	100
XP_005899040.1	COL18A1	PREDICTED: collagen alpha-1(XVIII) chain [Bos mutus]	3	2	2	2	711	74.7	6.27	3.47	104.2	105.8	102.8	91.8	95.5	99.8
XP_005895137.1	MRRF	PREDICTED: ribosome-recycling factor, mitochondrial [Bos mutus]	9	2	2	2	262	29	9.58	4.73	128.3	107	101.4	90.3	90.1	83
XP_005911464.1	DYNLL2	PREDICTED: dynein light chain 2, cytoplasmic [Bos mutus]	13	2	3	2	89	10.3	7.37	5.41	107.8	102.3	106.4	93.7	97.3	92.5
XP_005891679.1	LMAN2L	PREDICTED: VIP36-like protein isoform X1 [Bos mutus]	4	1	1	1	359	41.2	9.33	4.35	94.1	105.7	98.4	106.8	97.4	97.5
XP_014332692.1	Afg3l1	PREDICTED: LOW QUALITY PROTEIN: AFG3-like protein 1 [Bos mutus]	3	2	2	1	778	84.8	8.51	5.38	98.2	119.3	115.8	97.6	72	97.1
XP_005903927.1	RBKS	PREDICTED: ribokinase [Bos mutus]	11	3	3	3	325	34.6	4.92	6.61	113.2	111.1	109.7	86.4	92.6	87
XP_005906766.2	MYBBP1A	PREDICTED: myb-binding protein 1A isoform X1 [Bos mutus]	3	4	4	4	1353	152	9.17	2.62	90.8	91.3	95.7	108.3	103	110.8
XP_005903336.1	TXNRD2	PREDICTED: thioredoxin reductase 2, mitochondrial [Bos mutus]	6	3	3	3	592	63.1	7.78	3.57	109.9	111.8	108.4	83.2	89	97.7
XP_005891945.1	FMOD	PREDICTED: fibromodulin [Bos mutus]	11	3	3	3	376	43	5.9	2.16	85.6	102.1	95.3	100.4	108.9	107.7
XP_005904205.1	PGLYRP2	PREDICTED: LOW QUALITY PROTEIN: N-acetylmuramoyl-L-alanine amidase [Bos mutus]	4	2	2	2	596	64.1	7.06	5.22	95.6	108.6	87	100.6	99.1	109.1
XP_005895783.1	PREB	PREDICTED: prolactin regulatory element-binding protein isoform X1 [Bos mutus]	8	2	2	2	418	45.8	8.5	3.56	114.9	114.5	115.7	78.1	92.2	84.6
XP_014337100.1	FABP3	PREDICTED: fatty acid-binding protein, heart isoform X1 [Bos mutus]	12	2	16	1	173	19.2	8.78	36.22	63.6	95.5	82.6	122.4	111	125
XP_014334763.1	DOCK9	PREDICTED: dedicator of cytokinesis protein 9 [Bos mutus]	3	3	3	3	1251	142.7	7.85	2.21	93.3	93	97.2	103.4	101.5	111.6
XP_005896707.1	RPS20	PREDICTED: 40S ribosomal protein S20-like [Bos mutus]	22	2	5	1	96	10.8	9.92	13.76	100.7	98.5	102.8	98.2	94.4	105.4
XP_014334753.1	EIF1	PREDICTED: eukaryotic translation initiation factor 1 isoform X1 [Bos mutus]	28	2	2	2	116	13	7.3	2.6	102.2	113.9	110.5	94.6	85.8	93
XP_005890110.1	NIT2	PREDICTED: omega-amidase NIT2 [Bos mutus]	5	1	4	1	283	31.1	7.28	2.73	83.2	90	88.7	115.9	105.9	116.3
XP_005894086.1	SF3B2	PREDICTED: LOW QUALITY PROTEIN: splicing factor 3B subunit 2 [Bos mutus]	3	3	3	3	887	99.3	5.81	4.79	89.8	96.2	90	109.7	106.2	108.1
XP_014332157.1	PSPH	PREDICTED: phosphoserine phosphatase [Bos mutus]	10	2	3	2	225	24.8	5.33	2.09	115.1	108.9	117.8	88.5	89	80.7
XP_005894215.1	FERMT3	PREDICTED: fermitin family homolog 3 [Bos mutus]	6	3	3	3	638	72.8	6.8	1.92	98.8	103.9	106.8	92.6	97	100.8
XP_014334233.1	DIAPH2	PREDICTED: protein diaphanous homolog 2 [Bos mutus]	3	4	5	4	1107	126.3	6.58	3.81	111.2	106.1	107.1	92.5	91.6	91.5
XP_005895508.1	PRMT5	PREDICTED: protein arginine N-methyltransferase 5 isoform X1 [Bos mutus]	5	3	3	3	637	72.6	6.29	5.68	107.3	101.2	111.6	97.7	89.1	93.1
XP_005889876.1	MBL	PREDICTED: mannose-binding protein C [Bos mutus]	9	2	5	2	249	26.4	5.01	6.45	85.7	80.8	96.5	112.7	105.6	118.7
XP_014332867.1	ARPC5L	PREDICTED: actin-related protein 2/3 complex subunit 5-like protein isoform X1 [Bos mutus]	24	3	3	3	164	18.4	6.2	5.17	96.9	98.7	103	95.8	101.9	103.8
XP_014338290.1	QARS	PREDICTED: glutamine--tRNA ligase [Bos mutus]	5	3	3	3	630	71.5	6.87	4.62	97.3	105.2	102.5	98.9	90.4	105.7
XP_005904484.1	NAP1L4	PREDICTED: nucleosome assembly protein 1-like 4 isoform X1 [Bos mutus]	4	2	2	1	386	44	4.67	6.05	96.1	102	98.6	103.9	101.7	97.7
XP_005892933.1	HIP1	PREDICTED: huntingtin-interacting protein 1 [Bos mutus]	3	4	4	4	1150	127.5	5.97	3.71	102.3	109.7	115.1	90.8	87.7	94.4
XP_005907877.1	BTNL9	PREDICTED: butyrophilin-like protein 9 [Bos mutus]	5	3	3	3	537	61	6.6	4.78	102.4	104.5	106.1	92.3	91.6	103
XP_005898956.1	YES1	PREDICTED: tyrosine-protein kinase Yes [Bos mutus]	5	3	4	2	541	60.6	6.8	8.9	102.5	102.6	101.2	102.6	95	96.1
XP_005902040.1	UCHL1	PREDICTED: ubiquitin carboxyl-terminal hydrolase isozyme L1 isoform X1 [Bos mutus]	8	3	3	3	252	28.3	5.78	4.56	73.1	72.5	74.8	131	124.9	123.7
XP_005900485.1	PROCR	PREDICTED: endothelial protein C receptor [Bos mutus]	5	1	2	1	250	28	7.93	5.28	84.8	107	83	122.1	104.8	98.3
XP_005900784.1	Srsf10	PREDICTED: serine/arginine-rich splicing factor 10 isoform X1 [Bos mutus]	11	3	3	3	262	31.3	11.27	6.66	97.7	103.9	91.7	106.2	96.2	104.3
XP_005899549.1	RAB3GAP1	PREDICTED: rab3 GTPase-activating protein catalytic subunit isoform X1 [Bos mutus]	3	3	3	3	989	111.4	5.45	2.08	106.2	117.4	96.7	95.5	91.9	92.3
XP_005893636.1	Ppp3r1	PREDICTED: calcineurin subunit B type 1 [Bos mutus]	6	1	2	1	160	18.2	4.92	4.57	107.4	114.5	110.3	89.4	88.9	89.4
XP_005911690.1	DCXR	PREDICTED: L-xylulose reductase-like, partial [Bos mutus]	22	2	3	2	94	10	7.25	6.37	70	66.4	70.4	138.2	133.4	121.8
XP_005900051.1	ERO1A	PREDICTED: ERO1-like protein alpha [Bos mutus]	6	3	3	3	507	58.8	7.9	6.82	91.5	97.5	99.5	89.8	121.5	100.1
XP_005898105.1	SMARCE1	PREDICTED: SWI/SNF-related matrix-associated actin-dependent regulator of chromatin subfamily E member 1 isoform X1 [Bos mutus]	8	3	3	2	415	46.7	4.93	4.65	85.9	103.7	92.5	110.2	101.9	105.7
XP_005891441.1	PSMB9	PREDICTED: proteasome subunit beta type-9 isoform X1 [Bos mutus]	9	2	2	2	219	23.4	5.24	4.67	95	96.6	92.5	107.4	96.9	111.7
XP_005909239.1	RPL27	PREDICTED: 60S ribosomal protein L27 [Bos mutus]	13	2	3	2	136	15.8	10.56	6.94	103.9	103.4	105.2	94.2	96	97.4
XP_005890226.1	ATE1	PREDICTED: arginyl-tRNA--protein transferase 1 [Bos mutus]	5	2	2	2	482	55.4	7.9	4.94	99.9	96.8	89.8	109.4	97.3	106.8
XP_005887476.1	Gng5	PREDICTED: guanine nucleotide-binding protein G(I)/G(S)/G(O) subunit gamma-5 [Bos mutus]	29	2	3	2	68	7.3	9.85	5.11	86	91	95.4	125.1	97	105.6
XP_005888311.1	RPA1	PREDICTED: replication protein A 70 kDa DNA-binding subunit [Bos mutus]	6	3	4	3	616	68.1	7.72	4	87.2	94.7	92.2	106.7	107.8	111.3
XP_005889885.1	FDX1	PREDICTED: adrenodoxin, mitochondrial [Bos mutus]	13	3	3	3	204	22.4	4.82	5.3	81.9	87.3	85.3	88	155.5	102
XP_005907061.1	KRT73	PREDICTED: keratin, type II cytoskeletal 73 [Bos mutus]	5	4	4	1	540	58.8	7.02	7.66	52.9	49	53.3	147.5	147	150.3
XP_014335889.1	GHITM	PREDICTED: growth hormone-inducible transmembrane protein [Bos mutus]	3	1	3	1	345	37	9.8	7.46	105.1	99.8	100.8	99.8	97.9	96.5
XP_005910076.2	S100A1	PREDICTED: protein S100-A1 isoform X1 [Bos mutus]	9	2	5	2	238	26	5.81	9.33	97.1	93.1	100	102.2	105.1	102.5
XP_005888990.2	Fam98b	PREDICTED: LOW QUALITY PROTEIN: protein FAM98B [Bos mutus]	9	3	3	2	425	45.1	8.43	3.91	94.3	74	84	110	116.8	120.9
XP_014338829.1	ATP5F1E	PREDICTED: ATP synthase subunit epsilon, mitochondrial [Bos mutus]	19	3	3	3	116	12.4	9.85	7.19	97.3	92.9	95.2	108.1	101.5	105
XP_005894780.1	CDKN2C	PREDICTED: cyclin-dependent kinase 4 inhibitor C [Bos mutus]	18	3	3	3	168	18.3	6.28	4.49	94.3	100.4	110.2	111	96.2	87.9
XP_005902566.2	Tsc22d3	PREDICTED: TSC22 domain family protein 3 isoform X1 [Bos mutus]	18	3	3	3	267	28.9	4.77	2.74	99.6	111.4	98	97.2	90.9	102.9
XP_005903978.1	PLXNB2	PREDICTED: plexin-B2 [Bos mutus]	2	3	3	3	1757	194.7	6.14	2.16	108.7	130.3	114.9	86.6	80.8	78.7
XP_005893451.1	PARP1	PREDICTED: poly [ADP-ribose] polymerase 1-like, partial [Bos mutus]	5	1	2	1	239	27.2	9.07	4.19	98.9	92.2	99.9	105.8	108.1	95
XP_005897594.1	ADAM9	PREDICTED: disintegrin and metalloproteinase domain-containing protein 9 [Bos mutus]	3	2	2	2	821	90.5	7.39	6.02	123.9	120.8	119.1	74.6	80.8	80.7
XP_005911851.2	RNPEP	PREDICTED: LOW QUALITY PROTEIN: aminopeptidase B [Bos mutus]	4	3	3	3	608	68.1	5.66	4.43	104.7	107.7	102	90.2	98.6	96.8
XP_014333349.1	RPS27L	PREDICTED: 40S ribosomal protein S27-like isoform X1 [Bos mutus]	8	1	2	1	157	16.7	9.72	5.8	97	103.5	102.7	94.5	103.3	98.9
XP_005910003.1	RBBP7	PREDICTED: histone-binding protein RBBP7 isoform X1 [Bos mutus]	8	3	4	1	425	47.8	5.05	3.91	94.7	102.3	98.3	110.9	92.3	101.4
XP_005903077.1	SMU1	PREDICTED: WD40 repeat-containing protein SMU1 [Bos mutus]	6	3	4	3	513	57.5	7.18	2.14	91.7	98	93.9	107.7	100.7	108
XP_005909831.1	PLVAP	PREDICTED: plasmalemma vesicle-associated protein [Bos mutus]	6	3	3	3	442	49.8	8.62	4.37	106.1	104.7	110.2	83.7	95.4	100
XP_005892634.1	FAF2	PREDICTED: FAS-associated factor 2 [Bos mutus]	6	2	2	2	445	52.6	5.71	4.17	91.1	86.4	89.8	105.9	119.5	107.3
XP_005904071.1	Eif5	PREDICTED: eukaryotic translation initiation factor 5 [Bos mutus]	5	2	2	2	429	48.9	5.58	4.97	108.3	126.4	118	78.5	81.7	87.2
XP_005909280.2	MPZ	PREDICTED: LOW QUALITY PROTEIN: myelin protein P0 [Bos mutus]	4	1	2	1	312	34.3	9.6	5.25	56.4	65.1	63.3	133.5	136.4	145.2
XP_005887990.1	CSNK2A1	PREDICTED: casein kinase II subunit alpha [Bos mutus]	7	2	2	2	391	45.1	7.74	2.77	102.6	105.2	117.8	101.1	82.8	90.5
XP_005890124.2	PCNP	PREDICTED: PEST proteolytic signal-containing nuclear protein isoform X1 [Bos mutus]	12	2	2	2	199	20.9	8.27	5.31	100.5	110.2	104.1	100.1	92.8	92.5
XP_005900367.1	NECTIN2	PREDICTED: nectin-2 [Bos mutus]	8	4	4	4	536	57.7	5.08	3.71	95	101.7	100.4	109	96.9	97.1
XP_014337130.1	PFN2	PREDICTED: profilin-2 [Bos mutus]	5	1	2	1	308	33.2	10.18	3.6	116.2	159.9	129.5	63.1	64	67.3
XP_005909019.1	DHRS12	PREDICTED: dehydrogenase/reductase SDR family member 12 [Bos mutus]	7	2	3	2	325	36	8.19	2.6	123.1	125.1	121	74.8	77	78.9
XP_014334358.1	EIF4G2	PREDICTED: eukaryotic translation initiation factor 4 gamma 2 [Bos mutus]	3	3	3	3	919	103.6	7.25	2.36	120.1	118	112.5	81.4	83.8	84.1
XP_014336595.1	Diablo	PREDICTED: diablo homolog, mitochondrial [Bos mutus]	10	2	2	2	167	19	4.7	5.57	93.7	94.6	95.2	105.9	108.4	102.2
XP_014336208.1	IGF2	PREDICTED: insulin-like growth factor II isoform X1 [Bos mutus]	11	2	2	2	235	25.7	8.63	1.7	88	97.5	95.3	110	99.7	109.6
XP_005908066.1	CYGB	PREDICTED: cytoglobin [Bos mutus]	14	2	3	2	190	21.4	6.8	7.6	95.8	108.1	105.3	94.1	94.8	101.9
XP_005906741.1	TAX1BP3	PREDICTED: tax1-binding protein 3 isoform X1 [Bos mutus]	20	2	4	2	124	13.7	8.48	8.73	93.2	110	107.3	108.7	83.9	96.9
XP_005902615.1	COX7A2L	PREDICTED: cytochrome c oxidase subunit 7A-related protein, mitochondrial [Bos mutus]	21	3	3	3	114	12.5	9.54	6.92	106.1	110.3	107.6	98.1	89.6	88.2
XP_005903471.1	ARSA	PREDICTED: arylsulfatase A isoform X1 [Bos mutus]	7	2	2	2	507	53.6	5.07	5.07	91.3	95.7	83.6	114.2	111.3	104
XP_005906604.1	DNAJC13	PREDICTED: LOW QUALITY PROTEIN: dnaJ homolog subfamily C member 13 [Bos mutus]	1	2	2	2	2244	254.3	6.83	4.4	113.3	116.8	108	89.3	81.3	91.3
XP_005897213.1	UBE4A	PREDICTED: LOW QUALITY PROTEIN: ubiquitin conjugation factor E4 A [Bos mutus]	4	3	3	3	1066	122.4	5.31	4.88	124.9	113	118.4	75.8	82.1	85.8
XP_005892185.1	MST1	PREDICTED: hepatocyte growth factor-like protein [Bos mutus]	5	3	3	3	712	80.5	7.56	4.25	91.8	96	94.2	104.9	105.7	107.4
XP_005889772.1	DAB2	PREDICTED: disabled homolog 2 [Bos mutus]	4	3	3	3	768	82.4	5.86	4.68	115.4	116.7	111.7	85.1	85	86.2
XP_005894981.1	CERS2	PREDICTED: ceramide synthase 2 [Bos mutus]	7	2	2	2	380	44.9	9	3.57	120.5	119.8	122.4	84.2	78.5	74.6
XP_005906125.1	SLC25A11	PREDICTED: mitochondrial 2-oxoglutarate/malate carrier protein isoform X1 [Bos mutus]	8	3	3	3	314	34.2	9.88	5.3	111.7	107.4	108	95.2	91.7	86
XP_005906148.2	C1QBP	PREDICTED: complement component 1 Q subcomponent-binding protein, mitochondrial [Bos mutus]	11	1	3	1	177	19.7	4.25	2.77	113.9	116.3	119.4	89.1	87.6	73.8
XP_005898827.1	GBA	PREDICTED: glucosylceramidase [Bos mutus]	7	3	3	3	533	59.4	7.97	2.56	86.9	95	93.5	98.1	108.1	118.4
XP_014336482.1	Carhsp1	PREDICTED: calcium-regulated heat stable protein 1 isoform X2 [Bos mutus]	18	3	4	3	150	16.2	7.87	10.19	136.6	130.7	130.1	69.2	66	67.3
XP_005893637.1	CNRIP1	PREDICTED: CB1 cannabinoid receptor-interacting protein 1 [Bos mutus]	10	1	2	1	164	18.7	7.94	3.61	89.1	94	81.9	104.2	106.5	124.3
XP_014332622.1	EIF5B	PREDICTED: LOW QUALITY PROTEIN: eukaryotic translation initiation factor 5B [Bos mutus]	2	3	3	3	1252	141.9	5.52	6.42	102.3	109.1	103.1	97.4	92.8	95.2
XP_005893769.1	EML1	PREDICTED: echinoderm microtubule-associated protein-like 1 isoform X1 [Bos mutus]	4	3	3	3	804	88.6	7.88	3.84	89.4	98.3	94.9	108.7	99.2	109.5
XP_005895163.1	TOLLIP	PREDICTED: toll-interacting protein [Bos mutus]	16	4	5	4	321	34.7	5.68	2.21	111.9	108.6	108.5	95	80.2	95.7
[truncated: 1,412 more rows]

## Sheet: FY_MY
Accession	Gene Name	Description	Coverage [%]	# Peptides	# PSMs	# Unique Peptides	# AAs	MW [kDa]	calc. pI	Score Sequest HT: Sequest HT	FY-1	FY-2	FY-3	MY-1	MY-3	MY-4	P-value	FC
XP_005906408.2	MYH11	PREDICTED: myosin-11 [Bos mutus]	50	81	183	70	1517	175.9	5.31	368.32	58.5	59.8	60.3	141.4	137.3	142.7	1.20151e-06	0.423825
XP_005889753.2	DES	PREDICTED: desmin, partial [Bos mutus]	60	26	117	21	398	46.2	4.97	277.12	61.3	63.5	64.2	137.8	136.2	137	1.90634e-07	0.459854
XP_005900832.1	TPM2	PREDICTED: tropomyosin beta chain isoform X2 [Bos mutus]	64	27	133	10	284	33	4.67	251.88	64.6	66.7	65.4	135.3	134.5	133.4	1.22664e-07	0.487847
XP_005890313.1		PREDICTED: tropomyosin alpha-1 chain isoform X7 [Bos mutus]	59	24	126	4	284	32.6	4.74	255.36	58.8	59.6	61.3	140.8	140.3	139.2	8.51769e-08	0.427552
XP_005890825.1	CNN1	PREDICTED: calponin-1 [Bos mutus]	42	11	33	10	297	33.3	8.97	67.43	50	51.2	49.4	151.4	146.6	151.5	5.09119e-07	0.335039
XP_005897247.1	TAGLN	PREDICTED: transgelin [Bos mutus]	53	12	54	12	201	22.6	8.84	125.35	60.3	58.5	59.1	140.7	142	139.4	9.71144e-08	0.421464
XP_005896079.1		PREDICTED: myosin regulatory light polypeptide 9 isoform X1 [Bos mutus]	76	9	34	4	172	19.8	4.92	48.94	57.6	61.1	61.2	140.7	135.8	143.6	6.28235e-06	0.428231
XP_005903816.1	VCAN	PREDICTED: versican core protein isoform X2 [Bos mutus]	6	14	22	14	2398	261.9	4.5	44.41	65.9	67.4	66.6	135.3	131.5	133.3	5.85184e-07	0.499625
XP_005911760.1	KRT5	PREDICTED: LOW QUALITY PROTEIN: keratin, type II cytoskeletal 5 [Bos mutus]	20	15	28	8	607	63.8	6.84	41.09	64.6	64.5	65.6	137.6	132.9	134.7	9.85254e-07	0.480503
XP_014334859.1	KRT10	PREDICTED: LOW QUALITY PROTEIN: keratin, type I cytoskeletal 10 [Bos mutus]	14	9	20	8	529	56.7	5.08	46.45	63.5	62.5	60.7	139.8	135.6	137.9	8.46424e-07	0.45173
XP_014337400.1	KRT6C	PREDICTED: keratin, type II cytoskeletal 6C isoform X1 [Bos mutus]	15	9	18	1	475	51.9	6.81	28.23	63	65.5	69.2	145.1	131.2	125.9	0.000342595	0.491546
XP_005907064.1	KRT3	PREDICTED: keratin, type II cytoskeletal 3 [Bos mutus]	12	9	15	1	572	59.6	7.74	25.57	64.8	63.7	67.3	137.4	132.6	134.2	2.50626e-06	0.484414
XP_005904629.1	DSTN	PREDICTED: destrin [Bos mutus]	35	6	12	5	148	16.6	8.34	28.3	62.6	62.9	65.4	144.5	134.6	130	7.62786e-05	0.466634
XP_005909387.1	PTX3	PREDICTED: pentraxin-related protein PTX3 [Bos mutus]	24	6	7	6	334	36.9	5.22	11.6	49.1	47	48.3	157.3	149.1	149.2	3.10184e-06	0.316945
XP_005896546.1	ITIH3	PREDICTED: inter-alpha-trypsin inhibitor heavy chain H3 isoform X1 [Bos mutus]	7	6	9	6	891	99.4	5.83	10.82	65.8	61.7	65.4	135.4	135.9	135.7	6.86259e-07	0.473956
XP_014338369.1	S100A9	PREDICTED: protein S100-A9 [Bos mutus]	26	4	8	4	163	17.9	6.38	19.14	64.5	63.4	65.5	131.5	135.7	139.3	6.94419e-06	0.475769
XP_005900335.1	Lmod1	PREDICTED: leiomodin-1 [Bos mutus]	13	8	8	8	495	54.8	8.85	15.27	64.3	67.2	65.4	137.3	130.6	135.1	5.66815e-06	0.488586
XP_014337900.1	APCS	PREDICTED: serum amyloid P-component isoform X1 [Bos mutus]	18	4	6	4	234	26.2	8.21	11.33	64.2	71.1	64.7	138.3	130.3	131.5	3.69928e-05	0.499875
XP_005899185.1	NUDT5	PREDICTED: ADP-sugar pyrophosphatase [Bos mutus]	23	4	7	4	218	24.1	5.07	11.6	64.9	68	64	142.4	131.4	129.3	8.4643e-05	0.488464
XP_005907061.1	KRT73	PREDICTED: keratin, type II cytoskeletal 73 [Bos mutus]	5	4	4	1	540	58.8	7.02	7.66	52.9	49	53.3	147.5	147	150.3	5.94171e-07	0.348921
XP_005909280.2	MPZ	PREDICTED: LOW QUALITY PROTEIN: myelin protein P0 [Bos mutus]	4	1	2	1	312	34.3	9.6	5.25	56.4	65.1	63.3	133.5	136.4	145.2	6.36486e-05	0.445194
XP_005887839.1	ICAM2	PREDICTED: intercellular adhesion molecule 2-like [Bos mutus]	4	1	1	1	237	26.2	6.83	2.27	60.9	73.2	65.7	135	136.2	128.9	9.43913e-05	0.499375
XP_005899792.1	FGF2	PREDICTED: fibroblast growth factor 2 [Bos mutus]	12	2	2	2	155	17.2	9.52	2.69	60.4	64.1	64.9	136.9	137.9	135.8	1.06054e-06	0.461276
XP_005910176.1	PLXNA3	PREDICTED: plexin-A3 [Bos mutus]	1	1	2	1	1871	207.5	7.2	2.16	60.7	57	45.3	142.1	150	144.8	6.12327e-05	0.373083
XP_005898276.1		PREDICTED: high mobility group protein HMG-I/HMG-Y, partial [Bos mutus]	18	2	2	2	83	9.2	11.28	3.41	31.2	31.6	29.5	175.9	167.6	164.2	2.53475e-06	0.1818
XP_014338250.1	HLA-DRB1	PREDICTED: LOW QUALITY PROTEIN: HLA class II histocompatibility antigen, DRB1-4 beta chain-like [Bos mutus]	5	1	1	1	242	27.7	7.4	2.09	58.6	64.5	64.6	141.8	128.2	142.3	0.000118366	0.455251
XP_014332620.1	KIAA1211L	PREDICTED: uncharacterized protein KIAA1211-like homolog [Bos mutus]	1	1	1	1	971	103.3	7.99	2.17	53.8	56.4	53.5	146.8	147.7	141.9	1.46922e-06	0.375115
XP_005909492.1	ZC3H7B	PREDICTED: zinc finger CCCH domain-containing protein 7B [Bos mutus]	1	1	1	1	976	109.4	7.5	2.31	47.4	47.7	44.5	158.1	147.8	154.6	4.72563e-06	0.303149
XP_014335386.1	TNC	PREDICTED: tenascin [Bos mutus]	0	1	1	1	2151	235.8	5.05	1.87	64.3	60.7	71.4	140.2	132.3	131.2	8.23974e-05	0.4865
XP_014333755.1	PLIN4	PREDICTED: LOW QUALITY PROTEIN: perilipin-4 [Bos mutus]	71	33	139	33	2472	244.7	9.5	322.84	135.9	135.1	135.2	63.8	64.7	65.2	1.27265e-08	2.09706
XP_005909657.1	FN1	PREDICTED: fibronectin isoform X3 [Bos mutus]	23	43	88	43	2384	261.8	5.73	173.01	133.8	133.6	133.4	66.9	66.3	66.1	1.49061e-09	2.01104
XP_005891620.1	AKAP12	PREDICTED: A-kinase anchor protein 12 [Bos mutus]	33	42	84	42	1697	182	4.36	173.25	133.2	133.9	134.4	67.9	64.7	65.8	2.86478e-07	2.02369
XP_014334799.1	HSPA12A	PREDICTED: heat shock 70 kDa protein 12A [Bos mutus]	29	21	45	21	765	84.5	7.24	110.17	141	139.8	138.7	59.7	56.7	64.1	3.79185e-06	2.3241
XP_005890387.1	COL1A1	PREDICTED: collagen alpha-1(I) chain [Bos mutus]	16	20	60	20	1472	139.7	5.78	125.43	139.1	138.9	140.8	58.6	62.2	60.4	3.17189e-07	2.31126
XP_005903293.1	SERPINH1	PREDICTED: serpin H1 [Bos mutus]	36	17	54	17	418	46.5	8.97	122.75	132	136	132.7	66.5	66	66.9	7.45465e-07	2.00953
XP_005910864.1	DBI	PREDICTED: acyl-CoA-binding protein isoform X2 [Bos mutus]	74	7	75	7	87	10	6.57	187.01	137.5	130.6	132.5	65.7	67.1	66.6	5.71005e-06	2.00903
XP_005896308.1	HADH	PREDICTED: hydroxyacyl-coenzyme A dehydrogenase, mitochondrial isoform X2 [Bos mutus]	35	14	34	14	314	34.4	9.06	70.13	141.3	138.1	135.7	61.3	61.3	62.4	1.32183e-06	2.24378
XP_005909757.1	COL1A2	PREDICTED: collagen alpha-2(I) chain [Bos mutus]	7	10	36	10	1364	129	9.14	73.91	132.2	138.7	132.3	63.5	66.8	66.6	8.84368e-06	2.04774
XP_005906639.1	PTGR1	PREDICTED: prostaglandin reductase 1 [Bos mutus]	31	8	21	8	329	35.6	7.81	30.46	138	133.7	134.9	65.9	64.2	63.4	1.12133e-06	2.10129
XP_005889165.1	EEPD1	PREDICTED: endonuclease/exonuclease/phosphatase family domain-containing protein 1 [Bos mutus]	19	11	14	11	571	62.8	8.41	26.89	132.8	138.4	131.4	69	63.1	65.3	1.54041e-05	2.03951
XP_005893664.1	PCYOX1	PREDICTED: prenylcysteine oxidase 1 [Bos mutus]	16	8	16	8	508	56.8	6.48	41.01	136.3	134.6	132.9	63.2	66.5	66.5	1.23216e-06	2.0581
XP_005900453.1	ACAT2	PREDICTED: acetyl-CoA acetyltransferase, cytosolic isoform X2 [Bos mutus]	20	6	13	6	397	41.2	6.79	32.64	138	135.5	138.2	61	60.9	66.4	3.19367e-06	2.1864
XP_005901596.1	CRYAB	PREDICTED: alpha-crystallin B chain [Bos mutus]	30	5	22	5	175	20	7.33	49.95	134.4	134.4	135	65.1	65.3	65.9	2.50602e-09	2.05706
XP_005901105.1	TTR	PREDICTED: transthyretin [Bos mutus]	51	7	24	7	147	15.7	6.3	45.09	139.6	139.1	140.2	59.8	60.3	61.1	9.09426e-09	2.31181
XP_005896558.1	HP	PREDICTED: haptoglobin [Bos mutus]	25	9	10	9	401	44.9	7.71	20.77	134.3	145.3	138.2	69.2	59.7	53.3	0.000153242	2.29308
XP_005910048.1	SNCG	PREDICTED: gamma-synuclein [Bos mutus]	46	6	8	6	127	13.2	4.93	24.28	151.2	153.1	155.3	48.6	46.1	45.6	2.39434e-07	3.27584
XP_005888279.1	Trarg1	PREDICTED: tumor suppressor candidate 5 [Bos mutus]	31	5	18	5	177	19	8.48	25.53	131.6	136.8	135	64.8	64.2	67.5	2.97027e-06	2.05293
XP_005887614.1	Rras2	PREDICTED: ras-related protein R-Ras2 [Bos mutus]	31	4	7	4	127	15.1	7.88	15.98	140.4	151.5	137.1	64.4	55.5	51.1	0.00012496	2.50877
XP_005905895.1	OPTN	PREDICTED: optineurin isoform X1 [Bos mutus]	13	7	8	7	573	65.2	5.21	12.21	134.8	135	136.9	63.2	64.4	65.6	2.01096e-07	2.10507
XP_005908129.1	THRSP	PREDICTED: thyroid hormone-inducible hepatic protein [Bos mutus]	21	3	11	3	156	17.7	6.13	27.68	146.6	155	145.4	51.3	50.2	51.4	5.54397e-06	2.92348
XP_005906507.2	GSTA1	PREDICTED: glutathione S-transferase A1 [Bos mutus]	33	4	10	2	172	19.8	9.16	21.26	143.1	139.1	147.5	55.5	56.9	57.8	4.2732e-06	2.52468
XP_005896285.1	ELOVL6	PREDICTED: elongation of very long chain fatty acids protein 6 [Bos mutus]	22	4	5	4	264	31.3	9.42	8.24	140.4	141.2	145.9	60.1	55.1	57.3	2.90233e-06	2.47826
XP_005910248.1	SERPINB5	PREDICTED: serpin B5 isoform X1 [Bos mutus]	17	4	5	4	375	42.2	5.74	13.51	143.8	140.1	137.9	59.7	59.8	58.7	1.31085e-06	2.367
XP_005904379.1	WFS1	PREDICTED: wolframin [Bos mutus]	7	6	6	6	897	100.6	8.15	11.21	133.4	135.1	134.7	63.4	68.4	65	1.58453e-06	2.04878
XP_005903380.1	ME1	PREDICTED: NADP-dependent malic enzyme [Bos mutus]	11	4	5	4	419	46.4	6.86	13.47	140.5	134.5	134.7	66.1	63.2	61.1	7.43917e-06	2.15179
XP_005894791.1	RAB3B	PREDICTED: ras-related protein Rab-3B [Bos mutus]	24	4	5	4	219	24.8	5.11	9.46	147.9	143.9	136.3	57.2	59.1	55.6	1.76948e-05	2.4904
XP_005888723.1	Acsl5	PREDICTED: long-chain-fatty-acid--CoA ligase 5 isoform X1 [Bos mutus]	6	3	6	2	683	76	7.91	16.76	137.4	132.7	141.9	55.2	58.3	74.6	0.000343868	2.19032
XP_005895633.1	ACSM1	PREDICTED: acyl-coenzyme A synthetase ACSM1, mitochondrial [Bos mutus]	10	6	6	6	577	64.9	7.74	9.49	134.3	136.1	129.8	67.4	67.7	64.7	5.84827e-06	2.003
XP_005903889.1	ME1	PREDICTED: NADP-dependent malic enzyme-like, partial [Bos mutus]	19	5	8	5	231	26.2	6.23	18.93	136.2	138.2	131	64.4	62.5	67.7	1.16506e-05	2.08325
XP_005900434.1	FABP1	PREDICTED: fatty acid-binding protein, liver [Bos mutus]	27	3	5	3	132	15	9.1	4.89	142	133.5	139.7	62.2	62.3	60.3	8.06929e-06	2.24675
XP_005895719.2	LDAH	PREDICTED: lipid droplet-associated hydrolase [Bos mutus]	11	4	5	4	364	41.6	7.17	14.27	136.6	154.1	146.1	57.1	50.1	56	7.77627e-05	2.67647
XP_014334524.1	Cd84	PREDICTED: T-lymphocyte surface antigen Ly-9-like [Bos mutus]	8	2	3	2	353	38.9	6.24	8.27	156.7	145	146.6	47.3	53.1	51.4	1.66805e-05	2.95323
XP_014335786.1	LPL	PREDICTED: lipoprotein lipase isoform X1 [Bos mutus]	5	2	5	2	479	53.5	8.51	6.17	145.1	148.7	148.6	52.7	53.7	51.2	2.74455e-07	2.80711
XP_005895544.1	SAA1	PREDICTED: serum amyloid A protein-like [Bos mutus]	21	3	5	3	131	14.5	9.23	9.99	161.4	160.2	161.2	39	39.2	39.2	5.51403e-10	4.11244
XP_005893553.1	TOM1L2	PREDICTED: TOM1-like protein 2 [Bos mutus]	7	3	5	3	458	49.4	5.01	4.51	134.5	133.8	135.5	67.9	63.7	64.7	8.92783e-07	2.05706
XP_005891911.2	HTATIP2	PREDICTED: oxidoreductase HTATIP2 isoform X1 [Bos mutus]	6	2	3	2	279	30.7	8.12	7.68	149.9	145.7	144.8	47.4	54.5	57.7	1.06665e-05	2.7594
XP_005897744.1	PTN	PREDICTED: pleiotrophin isoform X1 [Bos mutus]	15	2	4	2	168	18.9	9.6	7.75	141.9	146.9	150.7	53.6	53.2	53.8	3.4021e-06	2.73661
XP_005897513.1	COL5A1	PREDICTED: LOW QUALITY PROTEIN: collagen alpha-1(V) chain [Bos mutus]	1	2	3	2	1856	185.9	5.07	7.9	140	144.7	143.5	56.5	57.1	58.2	5.60854e-07	2.49243
XP_014337130.1	PFN2	PREDICTED: profilin-2 [Bos mutus]	5	1	2	1	308	33.2	10.18	3.6	116.2	159.9	129.5	63.1	64	67.3	0.00562786	2.08642
XP_014339229.1	NME4	PREDICTED: nucleoside diphosphate kinase, mitochondrial [Bos mutus]	17	2	2	2	117	12.9	6.51	6.59	137	132.1	139.7	64.2	63.5	63.6	5.38543e-06	2.13696
XP_005897716.1	MAGED2	PREDICTED: melanoma-associated antigen D2 isoform X1 [Bos mutus]	2	1	1	1	588	63.2	9.41	3.29	120.7	152.7	135.3	66.8	62.3	62.2	0.00150715	2.13643
XP_005902329.1	PLIN2	PREDICTED: perilipin-2 isoform X1 [Bos mutus]	5	2	2	2	450	49.3	8.41	2.07	133.6	136.9	130.6	70.5	62.2	66.2	2.35169e-05	2.01659
XP_005899116.1	SRD5A3	PREDICTED: polyprenol reductase [Bos mutus]	3	1	1	1	318	36.6	9.7	2.45	115.5	159.6	138.5	63.8	60	62.7	0.00407494	2.21769
XP_005904358.1	FGF1	PREDICTED: fibroblast growth factor 1 [Bos mutus]	8	1	1	1	155	17.5	7.02	3.38	149.6	142.2	150.7	51.8	51.9	53.7	4.11986e-06	2.81131
XP_005900036.1	HACD3	PREDICTED: very-long-chain (3R)-3-hydroxyacyl-CoA dehydratase 3 isoform X1 [Bos mutus]	2	1	1	1	362	43.1	8.9	2.35	138.1	130.6	137.4	66.1	64.4	63.4	9.56041e-06	2.09438
XP_005887189.1	SLC25A13	PREDICTED: calcium-binding mitochondrial carrier protein Aralar2, partial [Bos mutus]	2	1	1	1	483	53.9	7.15	2.41	136	145.3	130.1	63.1	64.5	61	8.17228e-05	2.18134
XP_005891736.1	GGCX	PREDICTED: vitamin K-dependent gamma-carboxylase isoform X1 [Bos mutus]	1	1	1	1	758	87.5	8.18	1.84	114.9	146.8	140.2	73.7	63.1	61.3	0.00290227	2.02877
XP_005898079.1	GSDMB	PREDICTED: gasdermin-B [Bos mutus]	2	1	2	1	443	50.3	5.19	4.48	150.4	142.7	140.8	55.7	55.2	55.1	7.007e-06	2.61386
XP_005892117.1	SCD	PREDICTED: acyl-CoA desaturase [Bos mutus]	2	1	1	1	359	41.7	9.17	2.4	155.6	159.9	151.3	40.6	45.6	47	3.85381e-06	3.5045
XP_005910919.1	COL5A3	PREDICTED: LOW QUALITY PROTEIN: collagen alpha-3(V) chain [Bos mutus]	0	1	2	1	1745	172.1	6.35	3.71	152.7	158	162.4	42.4	43.8	40.6	2.55904e-06	3.73107
XP_005893159.1	EDEM3	PREDICTED: ER degradation-enhancing alpha-mannosidase-like protein 3 isoform X1 [Bos mutus]	1	1	1	1	931	104.1	4.89	2.45	135.1	154.2	137.8	56.2	62.2	54.4	0.000189712	2.47164
XP_005900135.1	EXTL3	PREDICTED: exostosin-like 3 [Bos mutus]	1	1	1	1	759	85.1	5.67	1.69	132.7	132.4	136.5	66.9	68.9	62.5	7.97369e-06	2.02521
	#N/A
	#N/A
	#N/A
	#N/A
	#N/A
	#N/A
	#N/A
	#N/A
	#N/A
	#N/A
	#N/A
	#N/A
	#N/A
	#N/A
	#N/A
	#N/A
	#N/A
	#N/A
	#N/A
	#N/A
	#N/A
	#N/A
	#N/A
	#N/A
	#N/A
	#N/A
	#N/A
	#N/A
	#N/A
	#N/A
	#N/A
	#N/A
	#N/A
	#N/A
	#N/A
	#N/A
	#N/A
	#N/A
	#N/A
	#N/A
	#N/A
	#N/A
	#N/A
	#N/A
	#N/A
	#N/A
	#N/A
	#N/A
	#N/A
	#N/A
	#N/A
	#N/A
	#N/A
	#N/A
	#N/A
	#N/A
	#N/A
	#N/A
	#N/A
	#N/A
	#N/A
	#N/A
	#N/A
	#N/A
	#N/A
	#N/A
	#N/A
	#N/A
	#N/A
	#N/A
	#N/A
	#N/A
	#N/A
	#N/A
	#N/A
	#N/A
	#N/A
	#N/A
	#N/A
	#N/A
	#N/A
	#N/A
	#N/A
	#N/A
	#N/A
	#N/A
	#N/A
	#N/A
	#N/A
	#N/A
	#N/A
	#N/A
	#N/A
	#N/A
	#N/A
	#N/A
	#N/A
	#N/A
	#N/A
	#N/A
	#N/A
	#N/A
	#N/A
	#N/A
	#N/A
	#N/A
	#N/A
	#N/A
	#N/A
	#N/A
	#N/A
	#N/A
	#N/A
	#N/A
	#N/A
	#N/A
	#N/A
	#N/A
	#N/A
	#N/A
	#N/A
	#N/A
	#N/A
	#N/A
	#N/A
	#N/A
	#N/A
	#N/A
	#N/A
	#N/A
	#N/A
	#N/A
	#N/A
	#N/A
	#N/A
	#N/A
	#N/A
	#N/A
	#N/A
	#N/A
	#N/A
	#N/A
	#N/A
	#N/A
	#N/A
	#N/A
	#N/A
	#N/A
	#N/A
	#N/A
	#N/A
	#N/A
	#N/A
	#N/A
	#N/A
	#N/A
	#N/A
	#N/A
	#N/A
	#N/A
	#N/A
	#N/A
	#N/A
	#N/A
	#N/A
	#N/A
	#N/A
	#N/A
	#N/A
	#N/A
	#N/A
	#N/A
	#N/A
	#N/A
	#N/A
	#N/A
	#N/A
	#N/A
	#N/A
	#N/A
	#N/A
	#N/A
	#N/A
	#N/A
	#N/A
	#N/A
	#N/A
	#N/A
	#N/A
	#N/A
	#N/A
	#N/A
	#N/A
	#N/A
	#N/A
	#N/A
	#N/A
	#N/A
	#N/A
	#N/A
	#N/A
	#N/A
	#N/A
	#N/A
	#N/A
	#N/A
	#N/A
	#N/A
	#N/A
	#N/A
	#N/A
	#N/A
	#N/A
	#N/A
	#N/A
	#N/A
	#N/A
	#N/A
	#N/A
	#N/A
	#N/A
	#N/A
	#N/A
	#N/A
	#N/A
	#N/A
	#N/A
	#N/A
	#N/A
	#N/A
	#N/A
	#N/A
	#N/A
	#N/A
	#N/A
	#N/A
	#N/A
	#N/A
	#N/A
	#N/A
	#N/A
	#N/A
	#N/A
	#N/A
	#N/A
	#N/A
	#N/A
	#N/A
	#N/A
	#N/A
	#N/A
	#N/A
	#N/A
	#N/A
	#N/A
	#N/A
	#N/A
	#N/A
	#N/A
	#N/A
	#N/A
	#N/A
	#N/A
	#N/A
	#N/A
	#N/A
	#N/A
	#N/A
	#N/A
	#N/A
	#N/A
	#N/A
	#N/A
	#N/A
	#N/A
	#N/A
	#N/A
	#N/A
	#N/A
	#N/A
	#N/A
	#N/A
	#N/A
	#N/A
	#N/A
	#N/A
	#N/A
	#N/A
	#N/A
	#N/A
	#N/A
	#N/A
	#N/A
	#N/A
	#N/A
	#N/A
	#N/A
	#N/A
	#N/A
	#N/A
	#N/A
	#N/A
	#N/A
	#N/A
	#N/A
	#N/A
	#N/A
	#N/A
	#N/A
	#N/A
	#N/A
	#N/A
	#N/A
	#N/A
	#N/A
	#N/A
	#N/A
	#N/A
	#N/A
	#N/A
	#N/A
	#N/A
	#N/A
	#N/A
	#N/A
	#N/A
	#N/A
	#N/A
	#N/A
	#N/A
	#N/A
	#N/A
	#N/A
	#N/A
	#N/A
	#N/A
	#N/A
	#N/A
	#N/A
	#N/A
	#N/A
	#N/A
	#N/A
	#N/A
	#N/A
	#N/A
	#N/A
	#N/A
	#N/A
	#N/A
	#N/A
	#N/A
	#N/A
	#N/A
	#N/A
	#N/A
	#N/A
	#N/A
	#N/A
	#N/A
	#N/A
	#N/A
	#N/A
	#N/A
	#N/A
	#N/A
	#N/A
	#N/A
	#N/A
	#N/A
	#N/A
	#N/A
	#N/A
	#N/A
	#N/A
	#N/A
	#N/A
	#N/A
	#N/A
	#N/A
	#N/A
	#N/A
	#N/A
	#N/A
	#N/A
	#N/A
	#N/A
	#N/A
	#N/A
	#N/A
	#N/A
	#N/A
	#N/A
	#N/A
	#N/A
	#N/A
	#N/A
	#N/A
	#N/A
	#N/A
	#N/A
	#N/A
	#N/A
	#N/A
	#N/A
	#N/A
	#N/A
	#N/A
	#N/A
	#N/A
	#N/A
	#N/A
	#N/A
	#N/A
	#N/A
	#N/A
	#N/A
	#N/A
	#N/A
	#N/A
	#N/A
	#N/A
	#N/A
	#N/A
	#N/A
	#N/A
	#N/A
	#N/A
	#N/A
	#N/A
	#N/A
	#N/A
	#N/A
	#N/A
	#N/A
	#N/A
	#N/A
	#N/A
	#N/A
	#N/A
	#N/A
	#N/A
	#N/A
	#N/A
	#N/A
	#N/A
	#N/A
	#N/A
	#N/A
	#N/A
	#N/A
	#N/A
	#N/A
	#N/A
	#N/A
	#N/A
	#N/A
	#N/A
	#N/A
	#N/A
	#N/A
	#N/A
	#N/A
	#N/A
	#N/A
	#N/A
	#N/A
	#N/A
	#N/A
	#N/A
	#N/A
	#N/A
	#N/A
	#N/A
	#N/A
	#N/A
	#N/A
	#N/A
	#N/A
	#N/A
	#N/A
	#N/A
	#N/A
	#N/A
	#N/A
	#N/A
	#N/A
	#N/A
	#N/A
	#N/A
	#N/A
	#N/A
	#N/A
	#N/A
	#N/A
	#N/A
	#N/A
	#N/A
	#N/A
	#N/A
	#N/A
	#N/A
	#N/A
	#N/A
	#N/A
	#N/A
	#N/A
	#N/A
	#N/A
	#N/A
	#N/A
	#N/A
	#N/A
	#N/A
	#N/A
	#N/A
	#N/A
	#N/A
	#N/A
	#N/A
	#N/A
	#N/A
	#N/A
	#N/A
	#N/A
	#N/A
	#N/A
	#N/A
	#N/A
	#N/A
	#N/A
	#N/A
	#N/A
	#N/A
	#N/A
	#N/A
	#N/A
	#N/A
	#N/A
	#N/A
	#N/A
	#N/A
	#N/A
	#N/A
	#N/A
	#N/A
	#N/A
	#N/A
	#N/A
	#N/A
	#N/A
	#N/A
	#N/A
	#N/A
	#N/A
	#N/A
	#N/A
	#N/A
	#N/A
	#N/A
	#N/A
	#N/A
	#N/A
	#N/A
	#N/A
	#N/A
	#N/A
	#N/A
	#N/A
	#N/A
	#N/A
	#N/A
	#N/A
	#N/A
	#N/A
	#N/A
	#N/A
	#N/A
	#N/A
	#N/A
	#N/A
	#N/A
	#N/A
	#N/A
	#N/A
	#N/A
	#N/A
	#N/A
	#N/A
	#N/A
	#N/A
	#N/A
	#N/A
	#N/A
	#N/A
	#N/A
	#N/A
	#N/A
	#N/A
	#N/A
	#N/A
	#N/A
	#N/A
	#N/A
	#N/A
	#N/A
	#N/A
	#N/A
	#N/A
	#N/A
	#N/A
	#N/A
	#N/A
	#N/A
	#N/A
	#N/A
	#N/A
	#N/A
	#N/A
	#N/A
	#N/A
	#N/A
	#N/A
	#N/A
	#N/A
	#N/A
	#N/A
	#N/A
	#N/A
	#N/A
	#N/A
	#N/A
	#N/A
	#N/A
	#N/A
	#N/A
	#N/A
	#N/A
	#N/A
	#N/A
	#N/A
	#N/A
	#N/A
	#N/A
	#N/A
	#N/A
	#N/A
	#N/A
	#N/A
	#N/A
	#N/A
	#N/A
	#N/A
	#N/A
	#N/A
	#N/A
	#N/A
	#N/A
	#N/A
	#N/A
	#N/A
	#N/A
	#N/A
	#N/A
	#N/A
	#N/A
	#N/A
	#N/A
	#N/A
	#N/A
	#N/A
	#N/A
	#N/A
	#N/A
	#N/A
	#N/A
	#N/A
	#N/A
	#N/A
	#N/A
	#N/A
	#N/A
	#N/A
	#N/A
	#N/A
	#N/A
	#N/A
	#N/A
	#N/A
	#N/A
	#N/A
	#N/A
	#N/A
	#N/A
	#N/A
	#N/A
	#N/A
	#N/A
	#N/A
	#N/A
	#N/A
	#N/A
	#N/A
	#N/A
	#N/A
	#N/A
	#N/A
	#N/A
	#N/A
	#N/A
	#N/A
	#N/A
	#N/A
	#N/A
	#N/A
	#N/A
	#N/A
	#N/A
	#N/A
	#N/A
	#N/A
	#N/A
	#N/A
	#N/A
	#N/A
	#N/A
	#N/A
	#N/A
	#N/A
	#N/A
	#N/A
	#N/A
	#N/A
	#N/A
	#N/A
	#N/A
	#N/A
	#N/A
	#N/A
	#N/A
	#N/A
	#N/A
	#N/A
	#N/A
	#N/A
	#N/A
	#N/A
	#N/A
	#N/A
	#N/A
	#N/A
	#N/A
	#N/A
	#N/A
	#N/A
	#N/A
	#N/A
	#N/A
	#N/A
	#N/A
	#N/A
	#N/A
	#N/A
	#N/A
	#N/A
	#N/A
	#N/A
	#N/A
	#N/A
	#N/A
	#N/A
	#N/A
	#N/A
	#N/A
	#N/A
	#N/A
	#N/A
	#N/A
	#N/A
	#N/A
	#N/A
	#N/A
	#N/A
	#N/A
	#N/A
	#N/A
	#N/A
	#N/A
	#N/A
	#N/A
	#N/A
	#N/A
	#N/A
	#N/A
	#N/A
	#N/A
	#N/A
	#N/A
	#N/A
	#N/A
	#N/A
	#N/A
	#N/A
	#N/A
	#N/A
	#N/A
	#N/A
	#N/A
	#N/A
	#N/A
	#N/A
	#N/A
	#N/A
	#N/A
	#N/A
	#N/A
	#N/A
	#N/A
	#N/A
	#N/A
	#N/A
	#N/A
	#N/A
	#N/A
	#N/A
	#N/A
	#N/A
	#N/A
	#N/A
	#N/A
	#N/A
	#N/A
	#N/A
	#N/A
	#N/A
	#N/A
	#N/A
	#N/A
	#N/A
	#N/A
	#N/A
	#N/A
	#N/A
	#N/A
	#N/A
	#N/A
	#N/A
	#N/A
	#N/A
	#N/A
	#N/A
	#N/A
	#N/A
	#N/A
	#N/A
	#N/A
	#N/A
	#N/A
	#N/A
	#N/A
	#N/A
	#N/A
	#N/A
	#N/A
	#N/A
	#N/A
	#N/A
	#N/A
	#N/A
	#N/A
	#N/A
	#N/A
	#N/A
	#N/A
	#N/A
	#N/A
	#N/A
	#N/A
	#N/A
	#N/A
	#N/A
	#N/A
	#N/A
	#N/A
	#N/A
	#N/A
	#N/A
	#N/A
	#N/A
	#N/A
	#N/A
	#N/A
	#N/A
	#N/A
	#N/A
	#N/A
	#N/A
	#N/A
	#N/A
	#N/A
	#N/A
	#N/A
	#N/A
	#N/A
	#N/A
	#N/A
	#N/A
	#N/A
	#N/A
	#N/A
	#N/A
	#N/A
	#N/A
	#N/A
	#N/A
	#N/A
	#N/A
	#N/A
	#N/A
	#N/A
	#N/A
	#N/A
	#N/A
	#N/A
	#N/A
	#N/A
	#N/A
	#N/A
	#N/A
	#N/A
	#N/A
	#N/A
	#N/A
	#N/A
	#N/A
	#N/A
	#N/A
	#N/A
	#N/A
	#N/A
	#N/A
	#N/A
	#N/A
	#N/A
	#N/A
	#N/A
	#N/A
	#N/A
	#N/A
	#N/A
	#N/A
	#N/A
	#N/A
	#N/A
	#N/A
	#N/A
	#N/A
	#N/A
	#N/A
	#N/A
	#N/A
	#N/A
	#N/A
	#N/A
	#N/A
	#N/A
	#N/A
	#N/A
	#N/A
	#N/A
	#N/A
	#N/A
	#N/A
	#N/A
	#N/A
	#N/A
	#N/A
	#N/A
	#N/A
	#N/A
	#N/A
	#N/A
	#N/A
	#N/A
	#N/A
	#N/A
	#N/A
	#N/A
	#N/A
	#N/A
	#N/A
	#N/A
	#N/A
	#N/A
	#N/A
	#N/A
	#N/A
	#N/A
	#N/A
	#N/A
	#N/A
	#N/A
	#N/A
	#N/A
	#N/A
	#N/A
	#N/A
	#N/A
	#N/A
	#N/A
	#N/A
	#N/A
	#N/A
	#N/A
	#N/A
	#N/A
	#N/A
	#N/A
	#N/A
	#N/A
	#N/A
	#N/A
	#N/A
	#N/A
	#N/A
	#N/A
	#N/A
	#N/A
	#N/A
	#N/A
	#N/A
	#N/A
	#N/A
	#N/A
	#N/A
	#N/A
	#N/A
	#N/A
	#N/A
	#N/A
	#N/A
	#N/A
	#N/A
	#N/A
	#N/A
	#N/A
	#N/A
	#N/A
	#N/A
	#N/A
	#N/A
	#N/A
	#N/A
	#N/A
	#N/A
	#N/A
	#N/A
	#N/A
	#N/A
	#N/A
	#N/A
	#N/A
	#N/A
	#N/A
	#N/A
	#N/A
	#N/A
	#N/A
	#N/A
	#N/A
	#N/A
	#N/A
	#N/A
	#N/A
	#N/A
	#N/A
	#N/A
	#N/A
	#N/A
	#N/A
	#N/A
	#N/A
	#N/A
	#N/A
	#N/A
	#N/A
	#N/A
	#N/A
	#N/A
	#N/A
	#N/A
	#N/A
	#N/A
	#N/A
	#N/A
	#N/A
	#N/A
	#N/A
	#N/A
	#N/A
	#N/A
	#N/A
	#N/A
	#N/A
	#N/A
	#N/A
	#N/A
	#N/A
	#N/A
	#N/A
	#N/A
	#N/A
	#N/A
	#N/A
	#N/A
	#N/A
	#N/A
	#N/A
	#N/A
	#N/A
	#N/A
	#N/A
	#N/A
	#N/A
	#N/A
	#N/A
	#N/A
	#N/A
	#N/A
	#N/A
	#N/A
	#N/A
	#N/A
	#N/A
	#N/A
	#N/A
	#N/A
	#N/A
	#N/A
	#N/A
	#N/A
	#N/A
	#N/A
	#N/A
	#N/A
	#N/A
	#N/A
	#N/A
	#N/A
	#N/A
	#N/A
	#N/A
	#N/A
	#N/A
	#N/A
	#N/A
	#N/A
	#N/A
	#N/A
	#N/A
	#N/A
	#N/A
	#N/A
	#N/A
	#N/A
	#N/A
	#N/A
	#N/A
	#N/A
	#N/A
	#N/A
	#N/A
	#N/A
	#N/A
	#N/A
	#N/A
	#N/A
	#N/A
	#N/A
	#N/A
	#N/A
	#N/A
	#N/A
	#N/A
	#N/A
	#N/A
	#N/A
	#N/A
	#N/A
	#N/A
	#N/A
	#N/A
	#N/A
	#N/A
	#N/A
	#N/A
	#N/A
	#N/A
	#N/A
	#N/A
	#N/A
	#N/A
	#N/A
	#N/A
	#N/A
	#N/A
	#N/A
	#N/A
	#N/A
	#N/A
	#N/A
	#N/A
	#N/A
	#N/A
	#N/A
	#N/A
	#N/A
	#N/A
	#N/A
	#N/A
	#N/A
	#N/A
	#N/A
	#N/A
	#N/A
	#N/A
	#N/A
	#N/A
	#N/A
	#N/A
	#N/A
	#N/A
	#N/A
	#N/A
	#N/A
	#N/A
	#N/A
	#N/A
	#N/A
	#N/A
	#N/A
	#N/A
	#N/A
	#N/A
	#N/A
	#N/A
	#N/A
	#N/A
	#N/A
	#N/A
	#N/A
	#N/A
	#N/A
	#N/A
	#N/A
	#N/A
	#N/A
	#N/A
	#N/A
	#N/A
	#N/A
	#N/A
	#N/A
	#N/A
	#N/A
	#N/A
	#N/A
	#N/A
	#N/A
	#N/A
	#N/A
	#N/A
	#N/A
	#N/A
	#N/A
	#N/A
	#N/A
	#N/A
	#N/A
	#N/A
	#N/A
	#N/A
	#N/A
	#N/A
	#N/A
	#N/A
	#N/A
	#N/A
	#N/A
	#N/A
	#N/A
	#N/A
	#N/A
	#N/A
	#N/A
	#N/A
	#N/A
	#N/A
	#N/A
	#N/A
	#N/A
	#N/A
	#N/A
	#N/A
	#N/A
	#N/A
	#N/A
	#N/A
	#N/A
	#N/A
	#N/A
	#N/A
	#N/A
	#N/A
	#N/A
	#N/A
	#N/A
	#N/A
	#N/A
	#N/A
	#N/A
	#N/A
	#N/A
	#N/A
	#N/A
	#N/A
	#N/A
	#N/A
	#N/A
	#N/A
	#N/A
	#N/A
	#N/A
	#N/A
	#N/A
	#N/A
	#N/A
	#N/A
	#N/A
	#N/A
	#N/A
	#N/A
	#N/A
	#N/A
	#N/A
	#N/A
	#N/A
	#N/A
	#N/A
	#N/A
	#N/A
	#N/A
	#N/A
	#N/A
	#N/A
	#N/A
	#N/A
	#N/A
	#N/A
	#N/A
	#N/A
	#N/A
	#N/A
	#N/A
	#N/A
	#N/A
	#N/A
	#N/A
	#N/A
	#N/A
	#N/A
	#N/A
	#N/A
	#N/A
	#N/A
	#N/A
	#N/A
	#N/A
	#N/A
	#N/A
	#N/A
	#N/A
	#N/A
	#N/A
	#N/A
	#N/A
	#N/A
	#N/A
	#N/A
	#N/A
	#N/A
	#N/A
	#N/A
	#N/A
	#N/A
	#N/A
	#N/A
	#N/A
	#N/A
	#N/A
	#N/A
	#N/A
	#N/A
	#N/A
	#N/A
	#N/A
	#N/A
	#N/A
	#N/A
	#N/A
	#N/A
	#N/A
	#N/A
	#N/A
	#N/A
	#N/A
	#N/A
	#N/A
	#N/A
	#N/A
	#N/A
	#N/A
	#N/A
	#N/A
	#N/A
	#N/A
	#N/A
	#N/A
	#N/A
	#N/A
	#N/A
	#N/A
	#N/A
	#N/A
	#N/A
	#N/A
	#N/A
	#N/A
	#N/A
	#N/A
	#N/A
	#N/A
	#N/A
	#N/A
	#N/A
	#N/A
	#N/A
	#N/A
	#N/A
	#N/A
	#N/A
	#N/A
	#N/A
	#N/A
	#N/A
	#N/A
	#N/A
	#N/A
	#N/A
	#N/A
	#N/A
	#N/A
	#N/A
	#N/A
	#N/A
	#N/A
	#N/A
	#N/A
	#N/A
	#N/A
	#N/A
	#N/A
	#N/A
	#N/A
	#N/A
	#N/A
	#N/A
	#N/A
	#N/A
	#N/A
	#N/A
	#N/A
	#N/A
	#N/A
	#N/A
	#N/A
	#N/A
	#N/A
	#N/A
	#N/A
	#N/A
	#N/A
	#N/A
	#N/A
	#N/A
	#N/A
	#N/A
	#N/A
	#N/A
	#N/A
	#N/A
	#N/A
	#N/A
	#N/A
	#N/A
	#N/A
	#N/A
	#N/A
	#N/A
	#N/A
	#N/A
	#N/A
	#N/A
	#N/A
	#N/A
	#N/A
	#N/A
	#N/A
	#N/A
	#N/A
	#N/A
	#N/A
	#N/A
	#N/A
	#N/A
	#N/A
	#N/A
	#N/A
	#N/A
	#N/A
	#N/A
	#N/A
	#N/A
	#N/A
	#N/A
	#N/A
	#N/A
	#N/A
	#N/A
	#N/A
	#N/A
	#N/A
	#N/A
	#N/A
	#N/A
	#N/A
	#N/A
	#N/A
	#N/A
	#N/A
	#N/A
	#N/A
	#N/A
	#N/A
	#N/A
	#N/A
	#N/A
	#N/A
	#N/A
	#N/A
	#N/A
	#N/A
	#N/A
	#N/A
	#N/A
	#N/A
	#N/A
	#N/A
	#N/A
	#N/A
	#N/A
	#N/A
	#N/A
	#N/A
	#N/A
	#N/A
	#N/A
	#N/A
	#N/A
	#N/A
	#N/A
	#N/A
	#N/A
	#N/A
	#N/A
	#N/A
	#N/A
	#N/A
	#N/A
	#N/A
	#N/A
	#N/A
	#N/A
	#N/A
	#N/A
	#N/A
	#N/A
	#N/A
	#N/A
	#N/A
	#N/A
	#N/A
	#N/A
	#N/A
	#N/A
	#N/A
	#N/A
	#N/A
	#N/A
	#N/A
	#N/A
	#N/A
	#N/A
	#N/A
	#N/A
	#N/A
	#N/A
	#N/A
	#N/A
	#N/A
	#N/A
	#N/A
	#N/A
	#N/A
	#N/A
	#N/A
	#N/A
	#N/A
	#N/A
	#N/A
	#N/A
	#N/A
	#N/A
	#N/A
	#N/A
	#N/A
	#N/A
	#N/A
	#N/A
	#N/A
	#N/A
	#N/A
	#N/A
	#N/A
	#N/A
	#N/A
	#N/A
	#N/A
	#N/A
	#N/A
	#N/A
	#N/A
	#N/A
	#N/A
	#N/A
	#N/A
	#N/A
	#N/A
	#N/A
	#N/A
	#N/A
	#N/A
	#N/A
	#N/A
	#N/A
	#N/A
	#N/A
	#N/A
	#N/A
	#N/A
	#N/A
	#N/A
	#N/A
	#N/A
	#N/A
	#N/A
	#N/A
	#N/A
	#N/A
	#N/A
	#N/A
	#N/A
	#N/A
	#N/A
	#N/A
	#N/A
	#N/A
	#N/A
	#N/A
	#N/A
	#N/A
	#N/A
	#N/A
	#N/A
	#N/A
	#N/A
	#N/A
	#N/A
	#N/A
	#N/A
	#N/A
	#N/A
	#N/A
	#N/A
	#N/A
	#N/A
	#N/A
	#N/A
	#N/A
	#N/A
	#N/A
	#N/A
	#N/A
	#N/A
	#N/A
	#N/A
	#N/A
	#N/A
	#N/A
	#N/A
	#N/A
	#N/A
	#N/A
	#N/A
	#N/A
	#N/A
	#N/A
	#N/A
	#N/A
	#N/A
	#N/A
	#N/A
	#N/A
	#N/A
	#N/A
	#N/A
	#N/A
	#N/A
	#N/A
	#N/A
	#N/A
	#N/A
	#N/A
	#N/A
	#N/A
	#N/A
	#N/A
	#N/A
	#N/A
	#N/A
	#N/A
	#N/A
	#N/A
	#N/A
	#N/A
	#N/A
	#N/A
	#N/A
	#N/A
	#N/A
	#N/A
	#N/A
	#N/A
	#N/A
	#N/A
	#N/A
	#N/A
	#N/A
	#N/A
	#N/A
	#N/A
	#N/A
	#N/A
	#N/A
	#N/A
	#N/A
	#N/A
	#N/A
	#N/A
	#N/A
	#N/A
	#N/A
	#N/A
	#N/A
	#N/A
	#N/A
	#N/A
	#N/A
	#N/A
	#N/A
	#N/A
	#N/A
	#N/A
	#N/A
	#N/A
	#N/A
	#N/A
	#N/A
	#N/A
	#N/A
	#N/A
	#N/A
	#N/A
	#N/A
	#N/A
	#N/A
	#N/A
	#N/A
	#N/A
	#N/A
	#N/A
	#N/A
	#N/A
	#N/A
	#N/A
	#N/A
	#N/A
	#N/A
	#N/A
	#N/A
	#N/A
	#N/A
	#N/A
	#N/A
	#N/A
	#N/A
	#N/A
	#N/A
	#N/A
	#N/A
	#N/A
	#N/A
	#N/A
	#N/A
	#N/A
	#N/A
	#N/A
	#N/A
	#N/A
	#N/A
	#N/A
	#N/A
	#N/A
	#N/A
	#N/A
	#N/A
	#N/A
	#N/A
	#N/A
	#N/A
	#N/A
	#N/A
	#N/A
	#N/A
	#N/A
	#N/A
	#N/A
	#N/A
	#N/A
	#N/A
	#N/A
	#N/A
	#N/A
	#N/A
	#N/A
	#N/A
	#N/A
	#N/A
	#N/A
	#N/A
	#N/A
	#N/A
	#N/A
	#N/A
	#N/A
	#N/A
	#N/A
	#N/A
	#N/A
	#N/A
	#N/A
	#N/A
	#N/A
	#N/A
	#N/A
	#N/A
	#N/A
	#N/A
	#N/A
	#N/A
	#N/A
	#N/A
	#N/A
	#N/A
	#N/A
	#N/A
	#N/A
	#N/A
	#N/A
	#N/A
	#N/A
	#N/A
	#N/A
	#N/A
	#N/A
	#N/A
	#N/A
	#N/A
	#N/A
	#N/A
	#N/A
	#N/A
	#N/A
	#N/A
	#N/A
	#N/A
	#N/A
[truncated: 1,412 more rows]
