# Supplementary material for: Explaining Unsaturated Fatty Acids (UFAs), Especially Polyunsaturated Fatty Acid (PUFA) Content in Subcutaneous Fat of Yaks of Different Sex by Differential Proteome Analysis
Source: Genes (Basel). 2022 Apr 28;13(5):790. doi: 10.3390/genes13050790 (PMC9140874; doi:10.3390/genes13050790)
Supplement: Supplementary file 1 [file genes-13-00790-s001.zip › supplementary files/Table S2.xls]

id	term	category	ListHits	ListTotal	PopHits	PopTotal	pval	padj	Enrichment_score	Protein_Gene
GO:0005584	collagen type I trimer	cellular_component	2	68	2	24550	0	0	361.029411764706	XP_005890387.1; XP_005909757.1
GO:0034505	tooth mineralization	biological_process	1	68	1	24550	0	0	361.029411764706	XP_005890387.1
GO:0045112	integrin biosynthetic process	biological_process	1	68	1	24550	0	0	361.029411764706	XP_005897513.1
GO:0060681	branch elongation involved in ureteric bud branching	biological_process	1	68	1	24550	0	0	361.029411764706	XP_005904358.1
GO:0072163	mesonephric epithelium development	biological_process	1	68	1	24550	0	0	361.029411764706	XP_005904358.1
GO:2000544	regulation of endothelial cell chemotaxis to fibroblast growth factor	biological_process	1	68	1	24550	0	0	361.029411764706	XP_005904358.1
GO:0032673	regulation of interleukin-4 production	biological_process	1	68	1	24550	0	0	361.029411764706	XP_014338250.1
GO:2001179	regulation of interleukin-10 secretion	biological_process	1	68	1	24550	0	0	361.029411764706	XP_014338250.1
GO:0032685	negative regulation of granulocyte macrophage colony-stimulating factor production	biological_process	1	68	1	24550	0	0	361.029411764706	XP_014334524.1
GO:0032701	negative regulation of interleukin-18 production	biological_process	1	68	1	24550	0	0	361.029411764706	XP_014334524.1
GO:0098743	cell aggregation	biological_process	1	68	1	24550	0	0	361.029411764706	XP_005909280.2
GO:0009191	ribonucleoside diphosphate catabolic process	biological_process	1	68	1	24550	0	0	361.029411764706	XP_005899185.1
GO:0032440	2-alkenal reductase [NAD(P)] activity	molecular_function	1	68	1	24550	0	0	361.029411764706	XP_005906639.1
GO:0051586	positive regulation of dopamine uptake involved in synaptic transmission	biological_process	1	68	1	24550	0	0	361.029411764706	XP_005894791.1
GO:0003433	chondrocyte development involved in endochondral bone morphogenesis	biological_process	1	68	1	24550	0	0	361.029411764706	XP_005903293.1
GO:0016095	polyprenol catabolic process	biological_process	1	68	1	24550	0	0	361.029411764706	XP_005899116.1
GO:0102389	polyprenol reductase activity	molecular_function	1	68	1	24550	0	0	361.029411764706	XP_005899116.1
GO:0030199	collagen fibril organization	biological_process	5	68	44	24550	2.34152750270138e-09	7.64898984215783e-08	41.0260695187166	XP_005890387.1; XP_005909757.1; XP_005897513.1; XP_005910919.1; XP_005903293.1
GO:0032964	collagen biosynthetic process	biological_process	3	68	9	24550	6.71085778953144e-09	1.97299219012224e-07	120.343137254902	XP_005890387.1; XP_005897513.1; XP_005903293.1
GO:0048407	platelet-derived growth factor binding	molecular_function	3	68	9	24550	6.71085778953144e-09	1.97299219012224e-07	120.343137254902	XP_005890387.1; XP_005909757.1; XP_005897513.1
GO:0005588	collagen type V trimer	cellular_component	2	68	3	24550	2.03247978115417e-08	5.69094338723166e-07	240.686274509804	XP_005897513.1; XP_005910919.1
GO:0008201	heparin binding	molecular_function	7	68	212	24550	1.28402845520557e-07	3.43185787118578e-06	11.920782463929	XP_005897513.1; XP_005910919.1; XP_005904358.1; XP_005899792.1; XP_005909657.1; XP_014335786.1; XP_005897744.1
GO:0001849	complement component C1q binding	molecular_function	2	68	6	24550	4.04079118474646e-07	1.0330370507091e-05	120.343137254902	XP_014337900.1; XP_005909387.1
GO:0043589	skin morphogenesis	biological_process	2	68	7	24550	7.05734512234258e-07	1.72904955497393e-05	103.151260504202	XP_005890387.1; XP_005909757.1
GO:0043588	skin development	biological_process	3	68	33	24550	2.07299582499326e-06	4.87568618038415e-05	32.8208556149733	XP_005890387.1; XP_005897513.1; XP_005910919.1
GO:0043394	proteoglycan binding	molecular_function	2	68	10	24550	2.40528075383001e-06	5.43963493558479e-05	72.2058823529412	XP_005897513.1; XP_005910919.1
GO:0031012	extracellular matrix	cellular_component	6	68	241	24550	4.69038885353412e-06	9.26050140045775e-05	8.98828411032463	XP_005890387.1; XP_005909757.1; XP_005897513.1; XP_005910919.1; XP_005904358.1; XP_005903816.1
GO:0005615	extracellular space	cellular_component	14	68	1425	24550	6.39191370516485e-06	9.26050140045775e-05	3.54695562435501	XP_005890387.1; XP_005909757.1; XP_005897513.1; XP_005910919.1; XP_005904358.1; XP_005909657.1; XP_014337900.1; XP_005895544.1; XP_005896558.1; XP_014335786.1; XP_005897744.1; XP_005909387.1; XP_005903293.1; XP_005901105.1
GO:1903672	positive regulation of sprouting angiogenesis	biological_process	2	68	14	24550	7.23828071846301e-06	9.26050140045775e-05	51.5756302521008	XP_005904358.1; XP_005899792.1
GO:0001957	intramembranous ossification	biological_process	1	68	2	24550	7.55959297996551e-06	9.26050140045775e-05	180.514705882353	XP_005890387.1
GO:0035989	tendon development	biological_process	1	68	2	24550	7.55959297996551e-06	9.26050140045775e-05	180.514705882353	XP_005897513.1
GO:0051128	regulation of cellular component organization	biological_process	1	68	2	24550	7.55959297996551e-06	9.26050140045775e-05	180.514705882353	XP_005897513.1
GO:1903225	negative regulation of endodermal cell differentiation	biological_process	1	68	2	24550	7.55959297996551e-06	9.26050140045775e-05	180.514705882353	XP_005897513.1
GO:0008488	gamma-glutamyl carboxylase activity	molecular_function	1	68	2	24550	7.55959297996551e-06	9.26050140045775e-05	180.514705882353	XP_005891736.1
GO:0044869	negative regulation by host of viral exo-alpha-sialidase activity	biological_process	1	68	2	24550	7.55959297996551e-06	9.26050140045775e-05	180.514705882353	XP_014337900.1
GO:0044871	negative regulation by host of viral glycoprotein metabolic process	biological_process	1	68	2	24550	7.55959297996551e-06	9.26050140045775e-05	180.514705882353	XP_014337900.1
GO:0002381	immunoglobulin production involved in immunoglobulin mediated immune response	biological_process	1	68	2	24550	7.55959297996551e-06	9.26050140045775e-05	180.514705882353	XP_014338250.1
GO:0002455	humoral immune response mediated by circulating immunoglobulin	biological_process	1	68	2	24550	7.55959297996551e-06	9.26050140045775e-05	180.514705882353	XP_014338250.1
GO:0030492	hemoglobin binding	molecular_function	1	68	2	24550	7.55959297996551e-06	9.26050140045775e-05	180.514705882353	XP_005896558.1
GO:2001180	negative regulation of interleukin-10 secretion	biological_process	1	68	2	24550	7.55959297996551e-06	9.26050140045775e-05	180.514705882353	XP_014334524.1
GO:0019303	D-ribose catabolic process	biological_process	1	68	2	24550	7.55959297996551e-06	9.26050140045775e-05	180.514705882353	XP_005899185.1
GO:0044715	8-oxo-dGDP phosphatase activity	molecular_function	1	68	2	24550	7.55959297996551e-06	9.26050140045775e-05	180.514705882353	XP_005899185.1
GO:0001735	prenylcysteine oxidase activity	molecular_function	1	68	2	24550	7.55959297996551e-06	9.26050140045775e-05	180.514705882353	XP_005893664.1
GO:0030328	prenylcysteine catabolic process	biological_process	1	68	2	24550	7.55959297996551e-06	9.26050140045775e-05	180.514705882353	XP_005893664.1
GO:0070488	neutrophil aggregation	biological_process	1	68	2	24550	7.55959297996551e-06	9.26050140045775e-05	180.514705882353	XP_014338369.1
GO:1903966	monounsaturated fatty acid biosynthetic process	biological_process	1	68	2	24550	7.55959297996551e-06	9.26050140045775e-05	180.514705882353	XP_005892117.1
GO:0015172	acidic amino acid transmembrane transporter activity	molecular_function	1	68	2	24550	7.55959297996551e-06	9.26050140045775e-05	180.514705882353	XP_005887189.1
GO:0044381	glucose import in response to insulin stimulus	biological_process	1	68	2	24550	7.55959297996551e-06	9.26050140045775e-05	180.514705882353	XP_005888279.1
GO:0006953	acute-phase response	biological_process	3	68	47	24550	8.77609238121403e-06	0.000105313108574568	23.0444305381727	XP_005909657.1; XP_005895544.1; XP_005896558.1
GO:0005104	fibroblast growth factor receptor binding	molecular_function	2	68	16	24550	1.10916802786443e-05	0.000127880549094958	45.1286764705882	XP_005904358.1; XP_005899792.1
GO:0016209	antioxidant activity	molecular_function	2	68	16	24550	1.10916802786443e-05	0.000127880549094958	45.1286764705882	XP_005896558.1; XP_014338369.1
GO:0051781	positive regulation of cell division	biological_process	3	68	52	24550	1.31824715456888e-05	0.000149063332093558	20.8286199095023	XP_005904358.1; XP_005899792.1; XP_005897744.1
GO:0003857	3-hydroxyacyl-CoA dehydrogenase activity	molecular_function	2	68	18	24550	1.60981177725431e-05	0.000177482934059104	40.1143790849673	XP_005900453.1; XP_005896308.1
GO:0005788	endoplasmic reticulum lumen	cellular_component	5	68	197	24550	1.79058020174428e-05	0.000177482934059104	9.16318303971335	XP_005897513.1; XP_005910919.1; XP_005893159.1; XP_005903293.1; XP_005904379.1
GO:0006636	unsaturated fatty acid biosynthetic process	biological_process	2	68	19	24550	1.9078607034387e-05	0.000177482934059104	38.0030959752322	XP_005896285.1; XP_005892117.1
GO:0042761	very long-chain fatty acid biosynthetic process	biological_process	2	68	19	24550	1.9078607034387e-05	0.000177482934059104	38.0030959752322	XP_005896285.1; XP_005900036.1
GO:0030239	myofibril assembly	biological_process	2	68	19	24550	1.9078607034387e-05	0.000177482934059104	38.0030959752322	XP_005900335.1; XP_005896079.1
GO:0001568	blood vessel development	biological_process	3	68	58	24550	2.04025659162108e-05	0.000177482934059104	18.6739350912779	XP_005890387.1; XP_005909757.1; XP_005897513.1
GO:0005201	extracellular matrix structural constituent	molecular_function	4	68	121	24550	2.17691683147152e-05	0.000177482934059104	11.934856587263	XP_005890387.1; XP_005909757.1; XP_005897513.1; XP_005910919.1
GO:0010747	positive regulation of plasma membrane long-chain fatty acid transport	biological_process	1	68	3	24550	2.26381293442734e-05	0.000177482934059104	120.343137254902	XP_005888723.1
GO:0048592	eye morphogenesis	biological_process	1	68	3	24550	2.26381293442734e-05	0.000177482934059104	120.343137254902	XP_005897513.1
GO:0032387	negative regulation of intracellular transport	biological_process	1	68	3	24550	2.26381293442734e-05	0.000177482934059104	120.343137254902	XP_005901596.1
GO:1905907	negative regulation of amyloid fibril formation	biological_process	1	68	3	24550	2.26381293442734e-05	0.000177482934059104	120.343137254902	XP_005901596.1
GO:0045684	positive regulation of epidermis development	biological_process	1	68	3	24550	2.26381293442734e-05	0.000177482934059104	120.343137254902	XP_014334859.1
GO:0004470	malic enzyme activity	molecular_function	1	68	3	24550	2.26381293442734e-05	0.000177482934059104	120.343137254902	XP_005903889.1
GO:0004471	malate dehydrogenase (decarboxylating) (NAD+) activity	molecular_function	1	68	3	24550	2.26381293442734e-05	0.000177482934059104	120.343137254902	XP_005903889.1
GO:0004473	malate dehydrogenase (decarboxylating) (NADP+) activity	molecular_function	1	68	3	24550	2.26381293442734e-05	0.000177482934059104	120.343137254902	XP_005903889.1
GO:0019144	ADP-sugar diphosphatase activity	molecular_function	1	68	3	24550	2.26381293442734e-05	0.000177482934059104	120.343137254902	XP_005899185.1
GO:0035662	Toll-like receptor 4 binding	molecular_function	1	68	3	24550	2.26381293442734e-05	0.000177482934059104	120.343137254902	XP_014338369.1
GO:0003865	3-oxo-5-alpha-steroid 4-dehydrogenase activity	molecular_function	1	68	3	24550	2.26381293442734e-05	0.000177482934059104	120.343137254902	XP_005899116.1
GO:0006702	androgen biosynthetic process	biological_process	1	68	3	24550	2.26381293442734e-05	0.000177482934059104	120.343137254902	XP_005899116.1
GO:0019408	dolichol biosynthetic process	biological_process	1	68	3	24550	2.26381293442734e-05	0.000177482934059104	120.343137254902	XP_005899116.1
GO:0047751	cholestenone 5-alpha-reductase activity	molecular_function	1	68	3	24550	2.26381293442734e-05	0.000177482934059104	120.343137254902	XP_005899116.1
GO:0099638	endosome to plasma membrane protein transport	biological_process	1	68	3	24550	2.26381293442734e-05	0.000177482934059104	120.343137254902	XP_005888279.1
GO:1903892	negative regulation of ATF6-mediated unfolded protein response	biological_process	1	68	3	24550	2.26381293442734e-05	0.000177482934059104	120.343137254902	XP_005904379.1
GO:0045095	keratin filament	cellular_component	3	68	60	24550	2.3352268173839e-05	0.000180672811660754	18.0514705882353	XP_005911760.1; XP_014337400.1; XP_005907061.1
GO:0070208	protein heterotrimerization	biological_process	2	68	21	24550	2.60825877906109e-05	0.000199176124946483	34.3837535014006	XP_005890387.1; XP_005909757.1
GO:0005198	structural molecule activity	molecular_function	5	68	221	24550	3.41718529798715e-05	0.000257480494485078	8.16808623902049	XP_005889753.2; XP_014334859.1; XP_005911760.1; XP_014337400.1; XP_005907061.1
GO:0035338	long-chain fatty-acyl-CoA biosynthetic process	biological_process	2	68	23	24550	3.45934677964645e-05	0.000257480494485078	31.3938618925831	XP_005888723.1; XP_005896285.1
GO:0097512	cardiac myofibril	cellular_component	1	68	4	24550	4.51951209563619e-05	0.000285749797014417	90.2573529411765	XP_005889753.2
GO:0046790	virion binding	molecular_function	1	68	4	24550	4.51951209563619e-05	0.000285749797014417	90.2573529411765	XP_014337900.1
GO:0008948	oxaloacetate decarboxylase activity	molecular_function	1	68	4	24550	4.51951209563619e-05	0.000285749797014417	90.2573529411765	XP_005903889.1
GO:0033004	negative regulation of mast cell activation	biological_process	1	68	4	24550	4.51951209563619e-05	0.000285749797014417	90.2573529411765	XP_014334524.1
GO:0055096	low-density lipoprotein particle mediated signaling	biological_process	1	68	4	24550	4.51951209563619e-05	0.000285749797014417	90.2573529411765	XP_014335786.1
GO:0005859	muscle myosin complex	cellular_component	1	68	4	24550	4.51951209563619e-05	0.000285749797014417	90.2573529411765	XP_005896079.1
GO:0001920	negative regulation of receptor recycling	biological_process	1	68	4	24550	4.51951209563619e-05	0.000285749797014417	90.2573529411765	XP_005905895.1
GO:0061734	parkin-mediated stimulation of mitophagy in response to mitochondrial depolarization	biological_process	1	68	4	24550	4.51951209563619e-05	0.000285749797014417	90.2573529411765	XP_005905895.1
GO:0004768	stearoyl-CoA 9-desaturase activity	molecular_function	1	68	4	24550	4.51951209563619e-05	0.000285749797014417	90.2573529411765	XP_005892117.1
GO:0043490	malate-aspartate shuttle	biological_process	1	68	4	24550	4.51951209563619e-05	0.000285749797014417	90.2573529411765	XP_005887189.1
GO:0016628	oxidoreductase activity, acting on the CH-CH group of donors, NAD or NADP as acceptor	molecular_function	1	68	4	24550	4.51951209563619e-05	0.000285749797014417	90.2573529411765	XP_005899116.1
GO:0019348	dolichol metabolic process	biological_process	1	68	4	24550	4.51951209563619e-05	0.000285749797014417	90.2573529411765	XP_005899116.1
GO:0070327	thyroid hormone transport	biological_process	1	68	4	24550	4.51951209563619e-05	0.000285749797014417	90.2573529411765	XP_005901105.1
GO:2000675	negative regulation of type B pancreatic cell apoptotic process	biological_process	1	68	4	24550	4.51951209563619e-05	0.000285749797014417	90.2573529411765	XP_005904379.1
GO:0005882	intermediate filament	cellular_component	3	68	77	24550	6.25544565418792e-05	0.000391255411146236	14.0660809778457	XP_005889753.2; XP_014334859.1; XP_014337400.1
GO:0003996	acyl-CoA ligase activity	molecular_function	1	68	5	24550	7.51902405774229e-05	0.000391255411146236	72.2058823529412	XP_005895633.1
GO:0004321	fatty-acyl-CoA synthase activity	molecular_function	1	68	5	24550	7.51902405774229e-05	0.000391255411146236	72.2058823529412	XP_005895633.1
GO:0038063	collagen-activated tyrosine kinase receptor signaling pathway	biological_process	1	68	5	24550	7.51902405774229e-05	0.000391255411146236	72.2058823529412	XP_005890387.1
GO:1901509	regulation of endothelial tube morphogenesis	biological_process	1	68	5	24550	7.51902405774229e-05	0.000391255411146236	72.2058823529412	XP_005904358.1
GO:0046726	positive regulation by virus of viral protein levels in host cell	biological_process	1	68	5	24550	7.51902405774229e-05	0.000391255411146236	72.2058823529412	XP_005900036.1
GO:0102158	very-long-chain 3-hydroxyacyl-CoA dehydratase activity	molecular_function	1	68	5	24550	7.51902405774229e-05	0.000391255411146236	72.2058823529412	XP_005900036.1
GO:0102343	3-hydroxy-arachidoyl-CoA dehydratase activity	molecular_function	1	68	5	24550	7.51902405774229e-05	0.000391255411146236	72.2058823529412	XP_005900036.1
GO:0102344	3-hydroxy-behenoyl-CoA dehydratase activity	molecular_function	1	68	5	24550	7.51902405774229e-05	0.000391255411146236	72.2058823529412	XP_005900036.1
GO:0102345	3-hydroxy-lignoceroyl-CoA dehydratase activity	molecular_function	1	68	5	24550	7.51902405774229e-05	0.000391255411146236	72.2058823529412	XP_005900036.1
GO:0043305	negative regulation of mast cell degranulation	biological_process	1	68	5	24550	7.51902405774229e-05	0.000391255411146236	72.2058823529412	XP_014334524.1
GO:0047631	ADP-ribose diphosphatase activity	molecular_function	1	68	5	24550	7.51902405774229e-05	0.000391255411146236	72.2058823529412	XP_005899185.1
GO:1900028	negative regulation of ruffle assembly	biological_process	1	68	5	24550	7.51902405774229e-05	0.000391255411146236	72.2058823529412	XP_014337130.1
GO:0051495	positive regulation of cytoskeleton organization	biological_process	1	68	5	24550	7.51902405774229e-05	0.000391255411146236	72.2058823529412	XP_005910176.1
GO:0036132	13-prostaglandin reductase activity	molecular_function	1	68	5	24550	7.51902405774229e-05	0.000391255411146236	72.2058823529412	XP_005906639.1
GO:0047522	15-oxoprostaglandin 13-oxidase activity	molecular_function	1	68	5	24550	7.51902405774229e-05	0.000391255411146236	72.2058823529412	XP_005906639.1
GO:0002523	leukocyte migration involved in inflammatory response	biological_process	1	68	5	24550	7.51902405774229e-05	0.000391255411146236	72.2058823529412	XP_014338369.1
GO:0015183	L-aspartate transmembrane transporter activity	molecular_function	1	68	5	24550	7.51902405774229e-05	0.000391255411146236	72.2058823529412	XP_005887189.1
GO:0045026	plasma membrane fusion	biological_process	1	68	5	24550	7.51902405774229e-05	0.000391255411146236	72.2058823529412	XP_005888279.1
GO:0022417	protein maturation by protein folding	biological_process	1	68	5	24550	7.51902405774229e-05	0.000391255411146236	72.2058823529412	XP_005904379.1
GO:0015645	fatty acid ligase activity	molecular_function	1	68	6	24550	0.000112583321306897	0.000525388832765519	60.171568627451	XP_005895633.1
GO:0035313	wound healing, spreading of epidermal cells	biological_process	1	68	6	24550	0.000112583321306897	0.000525388832765519	60.171568627451	XP_005897513.1
GO:0017187	peptidyl-glutamic acid carboxylation	biological_process	1	68	6	24550	0.000112583321306897	0.000525388832765519	60.171568627451	XP_005891736.1
GO:0030497	fatty acid elongation	biological_process	1	68	6	24550	0.000112583321306897	0.000525388832765519	60.171568627451	XP_005900036.1
GO:0002503	peptide antigen assembly with MHC class II protein complex	biological_process	1	68	6	24550	0.000112583321306897	0.000525388832765519	60.171568627451	XP_014338250.1
GO:0002526	acute inflammatory response	biological_process	1	68	6	24550	0.000112583321306897	0.000525388832765519	60.171568627451	XP_005896558.1
GO:0036042	long-chain fatty acyl-CoA binding	molecular_function	1	68	6	24550	0.000112583321306897	0.000525388832765519	60.171568627451	XP_005910864.1
GO:0045159	myosin II binding	molecular_function	1	68	6	24550	0.000112583321306897	0.000525388832765519	60.171568627451	XP_005896079.1
GO:1904417	positive regulation of xenophagy	biological_process	1	68	6	24550	0.000112583321306897	0.000525388832765519	60.171568627451	XP_005905895.1
GO:0098885	modification of postsynaptic actin cytoskeleton	biological_process	1	68	6	24550	0.000112583321306897	0.000525388832765519	60.171568627451	XP_014337130.1
GO:0015810	aspartate transmembrane transport	biological_process	1	68	6	24550	0.000112583321306897	0.000525388832765519	60.171568627451	XP_005887189.1
GO:0006489	dolichyl diphosphate biosynthetic process	biological_process	1	68	6	24550	0.000112583321306897	0.000525388832765519	60.171568627451	XP_005899116.1
GO:0042048	olfactory behavior	biological_process	1	68	6	24550	0.000112583321306897	0.000525388832765519	60.171568627451	XP_005904379.1
GO:0030020	extracellular matrix structural constituent conferring tensile strength	molecular_function	2	68	35	24550	0.00012483937691429	0.000577996485240963	20.6302521008403	XP_005897513.1; XP_005910919.1
GO:0003985	acetyl-CoA C-acetyltransferase activity	molecular_function	1	68	7	24550	0.000157334356024762	0.000665558283040002	51.5756302521008	XP_005900453.1
GO:0047760	butyrate-CoA ligase activity	molecular_function	1	68	7	24550	0.000157334356024762	0.000665558283040002	51.5756302521008	XP_005895633.1
GO:0030836	positive regulation of actin filament depolymerization	biological_process	1	68	7	24550	0.000157334356024762	0.000665558283040002	51.5756302521008	XP_005904629.1
GO:0051014	actin filament severing	biological_process	1	68	7	24550	0.000157334356024762	0.000665558283040002	51.5756302521008	XP_005904629.1
GO:0042759	long-chain fatty acid biosynthetic process	biological_process	1	68	7	24550	0.000157334356024762	0.000665558283040002	51.5756302521008	XP_005896285.1
GO:0045542	positive regulation of cholesterol biosynthetic process	biological_process	1	68	7	24550	0.000157334356024762	0.000665558283040002	51.5756302521008	XP_005904358.1
GO:0045656	negative regulation of monocyte differentiation	biological_process	1	68	7	24550	0.000157334356024762	0.000665558283040002	51.5756302521008	XP_014337900.1
GO:0002862	negative regulation of inflammatory response to antigenic stimulus	biological_process	1	68	7	24550	0.000157334356024762	0.000665558283040002	51.5756302521008	XP_014338250.1
GO:0042088	T-helper 1 type immune response	biological_process	1	68	7	24550	0.000157334356024762	0.000665558283040002	51.5756302521008	XP_014338250.1
GO:0031664	regulation of lipopolysaccharide-mediated signaling pathway	biological_process	1	68	7	24550	0.000157334356024762	0.000665558283040002	51.5756302521008	XP_014334524.1
GO:0034372	very-low-density lipoprotein particle remodeling	biological_process	1	68	7	24550	0.000157334356024762	0.000665558283040002	51.5756302521008	XP_014335786.1
GO:0032036	myosin heavy chain binding	molecular_function	1	68	7	24550	0.000157334356024762	0.000665558283040002	51.5756302521008	XP_005896079.1
GO:0030198	extracellular matrix organization	biological_process	4	68	194	24550	0.000203762451250791	0.000779299089489496	7.44390539721043	XP_005890387.1; XP_005909757.1; XP_005897513.1; XP_005910919.1
GO:0070723	response to cholesterol	biological_process	1	68	8	24550	0.000209403496835613	0.000779299089489496	45.1286764705882	XP_005888723.1
GO:0060346	bone trabecula formation	biological_process	1	68	8	24550	0.000209403496835613	0.000779299089489496	45.1286764705882	XP_005890387.1
GO:0097435	supramolecular fiber organization	biological_process	1	68	8	24550	0.000209403496835613	0.000779299089489496	45.1286764705882	XP_005897513.1
GO:0007021	tubulin complex assembly	biological_process	1	68	8	24550	0.000209403496835613	0.000779299089489496	45.1286764705882	XP_005901596.1
GO:1904382	mannose trimming involved in glycoprotein ERAD pathway	biological_process	1	68	8	24550	0.000209403496835613	0.000779299089489496	45.1286764705882	XP_005893159.1
GO:0018812	3-hydroxyacyl-CoA dehydratase activity	molecular_function	1	68	8	24550	0.000209403496835613	0.000779299089489496	45.1286764705882	XP_005900036.1
GO:0030212	hyaluronan metabolic process	biological_process	1	68	8	24550	0.000209403496835613	0.000779299089489496	45.1286764705882	XP_005896546.1
GO:0002437	inflammatory response to antigenic stimulus	biological_process	1	68	8	24550	0.000209403496835613	0.000779299089489496	45.1286764705882	XP_014338250.1
GO:0006090	pyruvate metabolic process	biological_process	1	68	8	24550	0.000209403496835613	0.000779299089489496	45.1286764705882	XP_005903889.1
GO:0006108	malate metabolic process	biological_process	1	68	8	24550	0.000209403496835613	0.000779299089489496	45.1286764705882	XP_005903889.1
GO:0004465	lipoprotein lipase activity	molecular_function	1	68	8	24550	0.000209403496835613	0.000779299089489496	45.1286764705882	XP_014335786.1
GO:0010886	positive regulation of cholesterol storage	biological_process	1	68	8	24550	0.000209403496835613	0.000779299089489496	45.1286764705882	XP_014335786.1
GO:0021637	trigeminal nerve structural organization	biological_process	1	68	8	24550	0.000209403496835613	0.000779299089489496	45.1286764705882	XP_005910176.1
GO:0021785	branchiomotor neuron axon guidance	biological_process	1	68	8	24550	0.000209403496835613	0.000779299089489496	45.1286764705882	XP_005910176.1
GO:0009987	cellular process	biological_process	1	68	8	24550	0.000209403496835613	0.000779299089489496	45.1286764705882	XP_005887614.1
GO:0050544	arachidonic acid binding	molecular_function	1	68	8	24550	0.000209403496835613	0.000779299089489496	45.1286764705882	XP_014338369.1
GO:0070542	response to fatty acid	biological_process	1	68	8	24550	0.000209403496835613	0.000779299089489496	45.1286764705882	XP_005892117.1
GO:0006983	ER overload response	biological_process	1	68	8	24550	0.000209403496835613	0.000779299089489496	45.1286764705882	XP_005904379.1
GO:0032000	positive regulation of fatty acid beta-oxidation	biological_process	1	68	9	24550	0.000268751054514526	0.000924126433067491	40.1143790849673	XP_005888723.1
GO:0001759	organ induction	biological_process	1	68	9	24550	0.000268751054514526	0.000924126433067491	40.1143790849673	XP_005904358.1
GO:0051694	pointed-end actin filament capping	biological_process	1	68	9	24550	0.000268751054514526	0.000924126433067491	40.1143790849673	XP_005900335.1
GO:0016045	detection of bacterium	biological_process	1	68	9	24550	0.000268751054514526	0.000924126433067491	40.1143790849673	XP_014338250.1
GO:0046598	positive regulation of viral entry into host cell	biological_process	1	68	9	24550	0.000268751054514526	0.000924126433067491	40.1143790849673	XP_014338250.1
GO:1900165	negative regulation of interleukin-6 secretion	biological_process	1	68	9	24550	0.000268751054514526	0.000924126433067491	40.1143790849673	XP_014334524.1
GO:1990966	ATP generation from poly-ADP-D-ribose	biological_process	1	68	9	24550	0.000268751054514526	0.000924126433067491	40.1143790849673	XP_005899185.1
GO:0021860	pyramidal neuron development	biological_process	1	68	9	24550	0.000268751054514526	0.000924126433067491	40.1143790849673	XP_005910176.1
GO:0098691	dopaminergic synapse	cellular_component	1	68	9	24550	0.000268751054514526	0.000924126433067491	40.1143790849673	XP_005894791.1
GO:0098993	anchored component of synaptic vesicle membrane	cellular_component	1	68	9	24550	0.000268751054514526	0.000924126433067491	40.1143790849673	XP_005894791.1
GO:0015813	L-glutamate transmembrane transport	biological_process	1	68	9	24550	0.000268751054514526	0.000924126433067491	40.1143790849673	XP_005887189.1
GO:0070324	thyroid hormone binding	molecular_function	1	68	9	24550	0.000268751054514526	0.000924126433067491	40.1143790849673	XP_005901105.1
GO:0045927	positive regulation of growth	biological_process	1	68	9	24550	0.000268751054514526	0.000924126433067491	40.1143790849673	XP_005904379.1
GO:0006633	fatty acid biosynthetic process	biological_process	2	68	47	24550	0.000302021636112388	0.0010324925699656	15.3629536921151	XP_005895633.1; XP_014335786.1
GO:0005811	lipid droplet	cellular_component	3	68	116	24550	0.000305221193800348	0.00103739920204974	9.33696754563895	XP_005895719.2; XP_005902329.1; XP_014333755.1
GO:0003988	acetyl-CoA C-acyltransferase activity	molecular_function	1	68	10	24550	0.0003353374979547	0.00108938369501306	36.1029411764706	XP_005900453.1
GO:1904706	negative regulation of vascular smooth muscle cell proliferation	biological_process	1	68	10	24550	0.0003353374979547	0.00108938369501306	36.1029411764706	XP_005890825.1
GO:0060351	cartilage development involved in endochondral bone morphogenesis	biological_process	1	68	10	24550	0.0003353374979547	0.00108938369501306	36.1029411764706	XP_005890387.1
GO:0070294	renal sodium ion absorption	biological_process	1	68	10	24550	0.0003353374979547	0.00108938369501306	36.1029411764706	XP_005897716.1
GO:0034185	apolipoprotein binding	molecular_function	1	68	10	24550	0.0003353374979547	0.00108938369501306	36.1029411764706	XP_014335786.1
GO:0015949	nucleobase-containing small molecule interconversion	biological_process	1	68	10	24550	0.0003353374979547	0.00108938369501306	36.1029411764706	XP_014339229.1
GO:0018125	peptidyl-cysteine methylation	biological_process	1	68	10	24550	0.0003353374979547	0.00108938369501306	36.1029411764706	XP_005894791.1
GO:0097494	regulation of vesicle size	biological_process	1	68	10	24550	0.0003353374979547	0.00108938369501306	36.1029411764706	XP_005894791.1
GO:0030148	sphingolipid biosynthetic process	biological_process	2	68	49	24550	0.000341811080167657	0.00110431272054166	14.7358943577431	XP_005896285.1; XP_005900036.1
GO:0030838	positive regulation of actin filament polymerization	biological_process	2	68	52	24550	0.000407583712323504	0.00124002366353981	13.8857466063348	XP_005900335.1; XP_014337130.1
GO:0015908	fatty acid transport	biological_process	1	68	11	24550	0.000409123453616876	0.00124002366353981	32.8208556149733	XP_005888723.1
GO:0004571	mannosyl-oligosaccharide 1,2-alpha-mannosidase activity	molecular_function	1	68	11	24550	0.000409123453616876	0.00124002366353981	32.8208556149733	XP_005893159.1
GO:0032395	MHC class II receptor activity	molecular_function	1	68	11	24550	0.000409123453616876	0.00124002366353981	32.8208556149733	XP_014338250.1
GO:0071639	positive regulation of monocyte chemotactic protein-1 production	biological_process	1	68	11	24550	0.000409123453616876	0.00124002366353981	32.8208556149733	XP_014334524.1
GO:0010890	positive regulation of sequestering of triglyceride	biological_process	1	68	11	24550	0.000409123453616876	0.00124002366353981	32.8208556149733	XP_014335786.1
GO:0090197	positive regulation of chemokine secretion	biological_process	1	68	11	24550	0.000409123453616876	0.00124002366353981	32.8208556149733	XP_014335786.1
GO:0016779	nucleotidyltransferase activity	molecular_function	1	68	11	24550	0.000409123453616876	0.00124002366353981	32.8208556149733	XP_005899185.1
GO:0034656	nucleobase-containing small molecule catabolic process	biological_process	1	68	11	24550	0.000409123453616876	0.00124002366353981	32.8208556149733	XP_005899185.1
GO:0035374	chondroitin sulfate binding	molecular_function	1	68	11	24550	0.000409123453616876	0.00124002366353981	32.8208556149733	XP_005897744.1
GO:0098693	regulation of synaptic vesicle cycle	biological_process	1	68	11	24550	0.000409123453616876	0.00124002366353981	32.8208556149733	XP_005894791.1
GO:0051247	positive regulation of protein metabolic process	biological_process	1	68	11	24550	0.000409123453616876	0.00124002366353981	32.8208556149733	XP_005904379.1
GO:0051290	protein heterotetramerization	biological_process	2	68	54	24550	0.000455646748014559	0.0013592499364554	13.3714596949891	XP_014334859.1; XP_014338250.1
GO:0009744	response to sucrose	biological_process	1	68	12	24550	0.00049006970498052	0.0013592499364554	30.0857843137255	XP_005888723.1
GO:0005916	fascia adherens	cellular_component	1	68	12	24550	0.00049006970498052	0.0013592499364554	30.0857843137255	XP_005889753.2
GO:0009922	fatty acid elongase activity	molecular_function	1	68	12	24550	0.00049006970498052	0.0013592499364554	30.0857843137255	XP_005896285.1
GO:0019367	fatty acid elongation, saturated fatty acid	biological_process	1	68	12	24550	0.00049006970498052	0.0013592499364554	30.0857843137255	XP_005896285.1
GO:0034625	fatty acid elongation, monounsaturated fatty acid	biological_process	1	68	12	24550	0.00049006970498052	0.0013592499364554	30.0857843137255	XP_005896285.1
GO:0034626	fatty acid elongation, polyunsaturated fatty acid	biological_process	1	68	12	24550	0.00049006970498052	0.0013592499364554	30.0857843137255	XP_005896285.1
GO:0102336	3-oxo-arachidoyl-CoA synthase activity	molecular_function	1	68	12	24550	0.00049006970498052	0.0013592499364554	30.0857843137255	XP_005896285.1
GO:0102337	3-oxo-cerotoyl-CoA synthase activity	molecular_function	1	68	12	24550	0.00049006970498052	0.0013592499364554	30.0857843137255	XP_005896285.1
GO:0102338	3-oxo-lignoceronyl-CoA synthase activity	molecular_function	1	68	12	24550	0.00049006970498052	0.0013592499364554	30.0857843137255	XP_005896285.1
GO:0102756	very-long-chain 3-ketoacyl-CoA synthase activity	molecular_function	1	68	12	24550	0.00049006970498052	0.0013592499364554	30.0857843137255	XP_005896285.1
GO:0016298	lipase activity	molecular_function	1	68	12	24550	0.00049006970498052	0.0013592499364554	30.0857843137255	XP_005895719.2
GO:0030169	low-density lipoprotein particle binding	molecular_function	1	68	12	24550	0.00049006970498052	0.0013592499364554	30.0857843137255	XP_014337900.1
GO:0042609	CD4 receptor binding	molecular_function	1	68	12	24550	0.00049006970498052	0.0013592499364554	30.0857843137255	XP_014338250.1
GO:0045657	positive regulation of monocyte differentiation	biological_process	1	68	12	24550	0.00049006970498052	0.0013592499364554	30.0857843137255	XP_014338250.1
GO:0005313	L-glutamate transmembrane transporter activity	molecular_function	1	68	12	24550	0.00049006970498052	0.0013592499364554	30.0857843137255	XP_005887189.1
GO:0006488	dolichol-linked oligosaccharide biosynthetic process	biological_process	1	68	12	24550	0.00049006970498052	0.0013592499364554	30.0857843137255	XP_005899116.1
GO:0043069	negative regulation of programmed cell death	biological_process	1	68	12	24550	0.00049006970498052	0.0013592499364554	30.0857843137255	XP_005904379.1
GO:0005178	integrin binding	molecular_function	3	68	132	24550	0.000498244190621745	0.00137543466706848	8.20521390374332	XP_005897513.1; XP_005904358.1; XP_005899792.1
GO:0009306	protein secretion	biological_process	2	68	56	24550	0.000507203385007351	0.00139362425413235	12.8939075630252	XP_005894791.1; XP_005910048.1
GO:0009749	response to glucose	biological_process	2	68	57	24550	0.000534323846253963	0.00146131358882479	12.6676986584107	XP_005888723.1; XP_014335786.1
GO:0006635	fatty acid beta-oxidation	biological_process	2	68	58	24550	0.000562355916090568	0.00151761012899153	12.4492900608519	XP_005900453.1; XP_005896308.1
GO:0005518	collagen binding	molecular_function	2	68	58	24550	0.000562355916090568	0.00151761012899153	12.4492900608519	XP_005910919.1; XP_005903293.1
GO:0006696	ergosterol biosynthetic process	biological_process	1	68	13	24550	0.000578137191996773	0.00151761012899153	27.7714932126697	XP_005900453.1
GO:0102391	decanoate-CoA ligase activity	molecular_function	1	68	13	24550	0.000578137191996773	0.00151761012899153	27.7714932126697	XP_005888723.1
GO:0032463	negative regulation of protein homooligomerization	biological_process	1	68	13	24550	0.000578137191996773	0.00151761012899153	27.7714932126697	XP_005901596.1
GO:0060561	apoptotic process involved in morphogenesis	biological_process	1	68	13	24550	0.000578137191996773	0.00151761012899153	27.7714932126697	XP_005901596.1
GO:0044548	S100 protein binding	molecular_function	1	68	13	24550	0.000578137191996773	0.00151761012899153	27.7714932126697	XP_005904358.1
GO:1904469	positive regulation of tumor necrosis factor secretion	biological_process	1	68	13	24550	0.000578137191996773	0.00151761012899153	27.7714932126697	XP_014334524.1
GO:0050786	RAGE receptor binding	molecular_function	1	68	13	24550	0.000578137191996773	0.00151761012899153	27.7714932126697	XP_014338369.1
GO:0071230	cellular response to amino acid stimulus	biological_process	2	68	59	24550	0.000591312079221186	0.00154529556703137	12.2382851445663	XP_005890387.1; XP_005909757.1
GO:0004300	enoyl-CoA hydratase activity	molecular_function	1	68	14	24550	0.000673287010543159	0.0017064343198249	25.7878151260504	XP_005900453.1
GO:0030042	actin filament depolymerization	biological_process	1	68	14	24550	0.000673287010543159	0.0017064343198249	25.7878151260504	XP_005904629.1
GO:0031093	platelet alpha granule lumen	cellular_component	1	68	14	24550	0.000673287010543159	0.0017064343198249	25.7878151260504	XP_005897716.1
GO:0004620	phospholipase activity	molecular_function	1	68	14	24550	0.000673287010543159	0.0017064343198249	25.7878151260504	XP_014335786.1
GO:0009117	nucleotide metabolic process	biological_process	1	68	14	24550	0.000673287010543159	0.0017064343198249	25.7878151260504	XP_005899185.1
GO:0021612	facial nerve structural organization	biological_process	1	68	14	24550	0.000673287010543159	0.0017064343198249	25.7878151260504	XP_005910176.1
GO:0003091	renal water homeostasis	biological_process	1	68	14	24550	0.000673287010543159	0.0017064343198249	25.7878151260504	XP_005904379.1
GO:0010867	positive regulation of triglyceride biosynthetic process	biological_process	1	68	15	24550	0.000775480411880035	0.00189204349454548	24.0686274509804	XP_005888723.1
GO:0010812	negative regulation of cell-substrate adhesion	biological_process	1	68	15	24550	0.000775480411880035	0.00189204349454548	24.0686274509804	XP_005890387.1
GO:1902533	positive regulation of intracellular signal transduction	biological_process	1	68	15	24550	0.000775480411880035	0.00189204349454548	24.0686274509804	XP_005904358.1
GO:0033674	positive regulation of kinase activity	biological_process	1	68	15	24550	0.000775480411880035	0.00189204349454548	24.0686274509804	XP_014338250.1
GO:0010633	negative regulation of epithelial cell migration	biological_process	1	68	15	24550	0.000775480411880035	0.00189204349454548	24.0686274509804	XP_014337130.1
GO:0032233	positive regulation of actin filament bundle assembly	biological_process	1	68	15	24550	0.000775480411880035	0.00189204349454548	24.0686274509804	XP_014337130.1
GO:0019882	antigen processing and presentation	biological_process	1	68	15	24550	0.000775480411880035	0.00189204349454548	24.0686274509804	XP_005894791.1
GO:1901214	regulation of neuron death	biological_process	1	68	15	24550	0.000775480411880035	0.00189204349454548	24.0686274509804	XP_005887614.1
GO:0055074	calcium ion homeostasis	biological_process	1	68	15	24550	0.000775480411880035	0.00189204349454548	24.0686274509804	XP_005904379.1
GO:0008543	fibroblast growth factor receptor signaling pathway	biological_process	2	68	65	24550	0.000785139187205066	0.00190769356229991	11.1085972850679	XP_005904358.1; XP_005899792.1
GO:0005783	endoplasmic reticulum	cellular_component	9	68	1095	24550	0.000826694723592128	0.00200039710893898	2.96736502820306	XP_005909757.1; XP_005896285.1; XP_005900036.1; XP_005895719.2; XP_005910864.1; XP_005897744.1; XP_005903293.1; XP_005899116.1; XP_005904379.1
GO:0071480	cellular response to gamma radiation	biological_process	1	68	16	24550	0.000884678802108805	0.00207247464398397	22.5643382352941	XP_005901596.1
GO:0045010	actin nucleation	biological_process	1	68	16	24550	0.000884678802108805	0.00207247464398397	22.5643382352941	XP_005900335.1
GO:0043030	regulation of macrophage activation	biological_process	1	68	16	24550	0.000884678802108805	0.00207247464398397	22.5643382352941	XP_014334524.1
GO:2001256	regulation of store-operated calcium entry	biological_process	1	68	16	24550	0.000884678802108805	0.00207247464398397	22.5643382352941	XP_014334524.1
GO:0006228	UTP biosynthetic process	biological_process	1	68	16	24550	0.000884678802108805	0.00207247464398397	22.5643382352941	XP_014339229.1
GO:1902287	semaphorin-plexin signaling pathway involved in axon guidance	biological_process	1	68	16	24550	0.000884678802108805	0.00207247464398397	22.5643382352941	XP_005910176.1
GO:0045839	negative regulation of mitotic nuclear division	biological_process	1	68	16	24550	0.000884678802108805	0.00207247464398397	22.5643382352941	XP_005893553.1
GO:0032469	endoplasmic reticulum calcium ion homeostasis	biological_process	1	68	16	24550	0.000884678802108805	0.00207247464398397	22.5643382352941	XP_005904379.1
GO:0120162	positive regulation of cold-induced thermogenesis	biological_process	2	68	68	24550	0.000895503092027728	0.00208950721473137	10.6185121107266	XP_005896285.1; XP_005896308.1
GO:0046597	negative regulation of viral entry into host cell	biological_process	1	68	17	24550	0.00100084374163186	0.00230782792188053	21.2370242214533	XP_014337900.1
GO:0006241	CTP biosynthetic process	biological_process	1	68	17	24550	0.00100084374163186	0.00230782792188053	21.2370242214533	XP_014339229.1
GO:1901612	cardiolipin binding	molecular_function	1	68	17	24550	0.00100084374163186	0.00230782792188053	21.2370242214533	XP_014339229.1
GO:0006914	autophagy	biological_process	3	68	162	24550	0.00107136607653344	0.00246079395703774	6.68572984749455	XP_014334524.1; XP_005905895.1; XP_014338369.1
GO:0030674	protein binding, bridging	molecular_function	2	68	73	24550	0.00110043924448883	0.0025177364815542	9.89121676067687	XP_005909757.1; XP_005905895.1
GO:0004467	long-chain fatty acid-CoA ligase activity	molecular_function	1	68	18	24550	0.00112393694461428	0.00252242337188243	20.0571895424837	XP_005888723.1
GO:0045109	intermediate filament organization	biological_process	1	68	18	24550	0.00112393694461428	0.00252242337188243	20.0571895424837	XP_005889753.2
GO:0005504	fatty acid binding	molecular_function	1	68	18	24550	0.00112393694461428	0.00252242337188243	20.0571895424837	XP_005900434.1
GO:0005523	tropomyosin binding	molecular_function	1	68	18	24550	0.00112393694461428	0.00252242337188243	20.0571895424837	XP_005900335.1
GO:0030669	clathrin-coated endocytic vesicle membrane	cellular_component	1	68	18	24550	0.00112393694461428	0.00252242337188243	20.0571895424837	XP_014338250.1
GO:0042802	identical protein binding	molecular_function	9	68	1146	24550	0.00116794061370204	0.00261121323519696	2.83530951647675	XP_005890387.1; XP_005909757.1; XP_005889753.2; XP_014337900.1; XP_014334524.1; XP_005905895.1; XP_005887189.1; XP_005900832.1; XP_005901105.1
GO:0043536	positive regulation of blood vessel endothelial cell migration	biological_process	1	68	19	24550	0.00125392027844721	0.00275113852136924	19.0015479876161	XP_005899792.1
GO:0070403	NAD+ binding	molecular_function	1	68	19	24550	0.00125392027844721	0.00275113852136924	19.0015479876161	XP_005896308.1
GO:0071556	integral component of lumenal side of endoplasmic reticulum membrane	cellular_component	1	68	19	24550	0.00125392027844721	0.00275113852136924	19.0015479876161	XP_014338250.1
GO:0098742	cell-cell adhesion via plasma-membrane adhesion molecules	biological_process	1	68	19	24550	0.00125392027844721	0.00275113852136924	19.0015479876161	XP_005909280.2
GO:0006839	mitochondrial transport	biological_process	1	68	19	24550	0.00125392027844721	0.00275113852136924	19.0015479876161	XP_005887189.1
GO:0043410	positive regulation of MAPK cascade	biological_process	2	68	78	24550	0.00133280462393205	0.00291334244933845	9.25716440422323	XP_014338250.1; XP_014334524.1
GO:0044322	endoplasmic reticulum quality control compartment	cellular_component	1	68	20	24550	0.00139075576321303	0.00297368868643369	18.0514705882353	XP_005893159.1
GO:0006183	GTP biosynthetic process	biological_process	1	68	20	24550	0.00139075576321303	0.00297368868643369	18.0514705882353	XP_014339229.1
GO:0002116	semaphorin receptor complex	cellular_component	1	68	20	24550	0.00139075576321303	0.00297368868643369	18.0514705882353	XP_005910176.1
GO:0017154	semaphorin receptor activity	molecular_function	1	68	20	24550	0.00139075576321303	0.00297368868643369	18.0514705882353	XP_005910176.1
GO:1902236	negative regulation of endoplasmic reticulum stress-induced intrinsic apoptotic signaling pathway	biological_process	1	68	20	24550	0.00139075576321303	0.00297368868643369	18.0514705882353	XP_005904379.1
GO:0035196	production of miRNAs involved in gene silencing by miRNA	biological_process	1	68	20	24550	0.00139075576321303	0.00297368868643369	18.0514705882353	XP_005909492.1
GO:0006637	acyl-CoA metabolic process	biological_process	1	68	21	24550	0.00153440557115224	0.00320965577746346	17.1918767507003	XP_005895633.1
GO:0042605	peptide antigen binding	molecular_function	1	68	21	24550	0.00153440557115224	0.00320965577746346	17.1918767507003	XP_014338250.1
GO:0030515	snoRNA binding	molecular_function	1	68	21	24550	0.00153440557115224	0.00320965577746346	17.1918767507003	XP_005899185.1
GO:0032781	positive regulation of ATPase activity	biological_process	1	68	21	24550	0.00153440557115224	0.00320965577746346	17.1918767507003	XP_014337130.1
GO:0051604	protein maturation	biological_process	1	68	21	24550	0.00153440557115224	0.00320965577746346	17.1918767507003	XP_005903293.1
GO:0042572	retinol metabolic process	biological_process	1	68	21	24550	0.00153440557115224	0.00320965577746346	17.1918767507003	XP_005901105.1
GO:0007266	Rho protein signal transduction	biological_process	2	68	82	24550	0.00153932470959982	0.00320965577746346	8.80559540889526	XP_005909757.1; XP_005900036.1
GO:0050821	protein stabilization	biological_process	3	68	179	24550	0.00154728438951562	0.00321485237114906	6.05077226421295	XP_005901596.1; XP_014337130.1; XP_005904379.1
GO:0042613	MHC class II protein complex	cellular_component	1	68	22	24550	0.00168483202613196	0.00345185098036791	16.4104278074866	XP_014338250.1
GO:0004806	triglyceride lipase activity	molecular_function	1	68	22	24550	0.00168483202613196	0.00345185098036791	16.4104278074866	XP_014335786.1
GO:0019433	triglyceride catabolic process	biological_process	1	68	22	24550	0.00168483202613196	0.00345185098036791	16.4104278074866	XP_014335786.1
GO:0031016	pancreas development	biological_process	1	68	22	24550	0.00168483202613196	0.00345185098036791	16.4104278074866	XP_005904379.1
GO:0008083	growth factor activity	molecular_function	3	68	186	24550	0.00178025575412996	0.00363468883134867	5.823055028463	XP_005904358.1; XP_005899792.1; XP_005897744.1
GO:0032148	activation of protein kinase B activity	biological_process	1	68	23	24550	0.00184199760311629	0.00369656856871119	15.6969309462916	XP_005904358.1
GO:0045104	intermediate filament cytoskeleton organization	biological_process	1	68	23	24550	0.00184199760311629	0.00369656856871119	15.6969309462916	XP_014337400.1
GO:0009116	nucleoside metabolic process	biological_process	1	68	23	24550	0.00184199760311629	0.00369656856871119	15.6969309462916	XP_014339229.1
GO:0090161	Golgi ribbon formation	biological_process	1	68	23	24550	0.00184199760311629	0.00369656856871119	15.6969309462916	XP_005905895.1
GO:0030833	regulation of actin filament polymerization	biological_process	1	68	23	24550	0.00184199760311629	0.00369656856871119	15.6969309462916	XP_014337130.1
GO:0002020	protease binding	molecular_function	2	68	89	24550	0.00194688824221196	0.00389377648442392	8.11302048909451	XP_005890387.1; XP_005909757.1
GO:0030018	Z disc	cellular_component	3	68	192	24550	0.00199846321239582	0.0039446440717435	5.64108455882353	XP_005901596.1; XP_005889753.2; XP_005896079.1
GO:0042130	negative regulation of T cell proliferation	biological_process	1	68	24	24550	0.00200586492763828	0.0039446440717435	15.0428921568627	XP_014338250.1
GO:0036151	phosphatidylcholine acyl-chain remodeling	biological_process	1	68	24	24550	0.00200586492763828	0.0039446440717435	15.0428921568627	XP_005910864.1
GO:0042627	chylomicron	cellular_component	1	68	24	24550	0.00200586492763828	0.0039446440717435	15.0428921568627	XP_014335786.1
GO:0006754	ATP biosynthetic process	biological_process	1	68	24	24550	0.00200586492763828	0.0039446440717435	15.0428921568627	XP_005887189.1
GO:0007584	response to nutrient	biological_process	1	68	25	24550	0.00217639677527359	0.00420960955217392	14.4411764705882	XP_005888723.1
GO:0042542	response to hydrogen peroxide	biological_process	1	68	25	24550	0.00217639677527359	0.00420960955217392	14.4411764705882	XP_005901596.1
GO:0010744	positive regulation of macrophage derived foam cell differentiation	biological_process	1	68	25	24550	0.00217639677527359	0.00420960955217392	14.4411764705882	XP_014335786.1
GO:0019432	triglyceride biosynthetic process	biological_process	1	68	25	24550	0.00217639677527359	0.00420960955217392	14.4411764705882	XP_014335786.1
GO:0034620	cellular response to unfolded protein	biological_process	1	68	25	24550	0.00217639677527359	0.00420960955217392	14.4411764705882	XP_005905895.1
GO:0045540	regulation of cholesterol biosynthetic process	biological_process	1	68	26	24550	0.00235355607111594	0.00444981019233495	13.8857466063348	XP_005896285.1
GO:0005865	striated muscle thin filament	cellular_component	1	68	26	24550	0.00235355607111594	0.00444981019233495	13.8857466063348	XP_005900335.1
GO:0034361	very-low-density lipoprotein particle	cellular_component	1	68	26	24550	0.00235355607111594	0.00444981019233495	13.8857466063348	XP_014335786.1
GO:0031489	myosin V binding	molecular_function	1	68	26	24550	0.00235355607111594	0.00444981019233495	13.8857466063348	XP_005894791.1
GO:0045333	cellular respiration	biological_process	1	68	26	24550	0.00235355607111594	0.00444981019233495	13.8857466063348	XP_005887189.1
GO:0005540	hyaluronic acid binding	molecular_function	1	68	26	24550	0.00235355607111594	0.00444981019233495	13.8857466063348	XP_005903816.1
GO:0051928	positive regulation of calcium ion transport	biological_process	1	68	26	24550	0.00235355607111594	0.00444981019233495	13.8857466063348	XP_005904379.1
GO:0090050	positive regulation of cell migration involved in sprouting angiogenesis	biological_process	1	68	27	24550	0.00253730588925411	0.00476656825201731	13.3714596949891	XP_005899792.1
GO:0036498	IRE1-mediated unfolded protein response	biological_process	1	68	27	24550	0.00253730588925411	0.00476656825201731	13.3714596949891	XP_005904379.1
GO:0001501	skeletal system development	biological_process	2	68	98	24550	0.00256165363229411	0.00479698196111125	7.36794717887155	XP_005890387.1; XP_005909757.1
GO:0005212	structural constituent of eye lens	molecular_function	1	68	28	24550	0.00272760945225077	0.00504350427019954	12.8939075630252	XP_005901596.1
GO:0070328	triglyceride homeostasis	biological_process	1	68	28	24550	0.00272760945225077	0.00504350427019954	12.8939075630252	XP_014335786.1
GO:0030837	negative regulation of actin filament polymerization	biological_process	1	68	28	24550	0.00272760945225077	0.00504350427019954	12.8939075630252	XP_014337130.1
GO:0014059	regulation of dopamine secretion	biological_process	1	68	28	24550	0.00272760945225077	0.00504350427019954	12.8939075630252	XP_005910048.1
GO:0032689	negative regulation of interferon-gamma production	biological_process	1	68	29	24550	0.00292443013062287	0.00534026371678958	12.4492900608519	XP_014338250.1
GO:0043001	Golgi to plasma membrane protein transport	biological_process	1	68	29	24550	0.00292443013062287	0.00534026371678958	12.4492900608519	XP_005905895.1
GO:0003785	actin monomer binding	molecular_function	1	68	29	24550	0.00292443013062287	0.00534026371678958	12.4492900608519	XP_014337130.1
GO:0006094	gluconeogenesis	biological_process	1	68	29	24550	0.00292443013062287	0.00534026371678958	12.4492900608519	XP_005887189.1
GO:0005884	actin filament	cellular_component	2	68	103	24550	0.0029494216821699	0.00536922584865604	7.01027984009138	XP_005900335.1; XP_005900832.1
GO:0007155	cell adhesion	biological_process	5	68	516	24550	0.00304812384869151	0.0055317803179957	3.49834701322389	XP_005897513.1; XP_005910919.1; XP_005909657.1; XP_014334524.1; XP_005903816.1
GO:0034364	high-density lipoprotein particle	cellular_component	1	68	30	24550	0.00312773144232377	0.00558998810968504	12.0343137254902	XP_005895544.1
GO:0006641	triglyceride metabolic process	biological_process	1	68	30	24550	0.00312773144232377	0.00558998810968504	12.0343137254902	XP_014335786.1
GO:0004550	nucleoside diphosphate kinase activity	molecular_function	1	68	30	24550	0.00312773144232377	0.00558998810968504	12.0343137254902	XP_014339229.1
GO:1990138	neuron projection extension	biological_process	1	68	30	24550	0.00312773144232377	0.00558998810968504	12.0343137254902	XP_005910176.1
GO:0030282	bone mineralization	biological_process	1	68	30	24550	0.00312773144232377	0.00558998810968504	12.0343137254902	XP_005897744.1
GO:0003779	actin binding	molecular_function	4	68	360	24550	0.0032287117693205	0.00575297733442562	4.01143790849673	XP_005890825.1; XP_005904629.1; XP_005900335.1; XP_014337130.1
GO:0070530	K63-linked polyubiquitin modification-dependent protein binding	molecular_function	1	68	31	24550	0.00333747705222705	0.00592881119851814	11.646110056926	XP_005905895.1
GO:0001958	endochondral ossification	biological_process	1	68	32	24550	0.00355363077161188	0.00627487956068404	11.2821691176471	XP_005890387.1
GO:0034067	protein localization to Golgi apparatus	biological_process	1	68	32	24550	0.00355363077161188	0.00627487956068404	11.2821691176471	XP_005905895.1
GO:0005576	extracellular region	cellular_component	9	68	1335	24550	0.00357414905265289	0.00629221449987994	2.43390614672835	XP_005897513.1; XP_005910919.1; XP_005904358.1; XP_005899792.1; XP_005909657.1; XP_005896546.1; XP_005897716.1; XP_005897744.1; XP_014338369.1
GO:0060333	interferon-gamma-mediated signaling pathway	biological_process	1	68	33	24550	0.00377615655765023	0.00658866485429773	10.9402852049911	XP_014338250.1
GO:0009725	response to hormone	biological_process	1	68	33	24550	0.00377615655765023	0.00658866485429773	10.9402852049911	XP_005903889.1
GO:0030742	GTP-dependent protein binding	molecular_function	1	68	33	24550	0.00377615655765023	0.00658866485429773	10.9402852049911	XP_005894791.1
GO:0032869	cellular response to insulin stimulus	biological_process	2	68	114	24550	0.0039245191221541	0.00680713051276287	6.33384932920537	XP_005888723.1; XP_005888279.1
GO:0045766	positive regulation of angiogenesis	biological_process	2	68	114	24550	0.0039245191221541	0.00680713051276287	6.33384932920537	XP_005904358.1; XP_005899792.1
GO:0048706	embryonic skeletal system development	biological_process	1	68	34	24550	0.00400501851289555	0.0068457874580889	10.6185121107266	XP_005890387.1
GO:0060325	face morphogenesis	biological_process	1	68	34	24550	0.00400501851289555	0.0068457874580889	10.6185121107266	XP_005890387.1
GO:0071260	cellular response to mechanical stimulus	biological_process	1	68	34	24550	0.00400501851289555	0.0068457874580889	10.6185121107266	XP_005890387.1
GO:0010033	response to organic substance	biological_process	1	68	34	24550	0.00400501851289555	0.0068457874580889	10.6185121107266	XP_005896558.1
GO:0033613	activating transcription factor binding	molecular_function	1	68	34	24550	0.00400501851289555	0.0068457874580889	10.6185121107266	XP_005904379.1
GO:0003007	heart morphogenesis	biological_process	1	68	35	24550	0.0042401808847732	0.00716444356392714	10.3151260504202	XP_005897513.1
GO:0045070	positive regulation of viral genome replication	biological_process	1	68	35	24550	0.0042401808847732	0.00716444356392714	10.3151260504202	XP_005900036.1
GO:0010942	positive regulation of cell death	biological_process	1	68	35	24550	0.0042401808847732	0.00716444356392714	10.3151260504202	XP_005896558.1
GO:0050919	negative chemotaxis	biological_process	1	68	35	24550	0.0042401808847732	0.00716444356392714	10.3151260504202	XP_005910176.1
GO:0030335	positive regulation of cell migration	biological_process	3	68	238	24550	0.00431771342231623	0.00727454295794253	4.55079090459713	XP_005890387.1; XP_005904358.1; XP_005887614.1
GO:0034504	protein localization to nucleus	biological_process	1	68	36	24550	0.00448160806507253	0.0074440269555442	10.0285947712418	XP_005890387.1
GO:0007249	I-kappaB kinase/NF-kappaB signaling	biological_process	1	68	36	24550	0.00448160806507253	0.0074440269555442	10.0285947712418	XP_005900036.1
GO:0042056	chemoattractant activity	molecular_function	1	68	36	24550	0.00448160806507253	0.0074440269555442	10.0285947712418	XP_005895544.1
GO:0002576	platelet degranulation	biological_process	1	68	36	24550	0.00448160806507253	0.0074440269555442	10.0285947712418	XP_005897716.1
GO:0007162	negative regulation of cell adhesion	biological_process	1	68	36	24550	0.00448160806507253	0.0074440269555442	10.0285947712418	XP_005910176.1
GO:0002088	lens development in camera-type eye	biological_process	1	68	37	24550	0.00472926458944049	0.00778937697084317	9.75755166931638	XP_005901596.1
GO:0048843	negative regulation of axon extension involved in axon guidance	biological_process	1	68	37	24550	0.00472926458944049	0.00778937697084317	9.75755166931638	XP_005910176.1
GO:0010608	posttranscriptional regulation of gene expression	biological_process	1	68	37	24550	0.00472926458944049	0.00778937697084317	9.75755166931638	XP_005909492.1
GO:0017157	regulation of exocytosis	biological_process	1	68	38	24550	0.0049831151368771	0.00811654210660314	9.50077399380805	XP_005894791.1
GO:0005215	transporter activity	molecular_function	1	68	38	24550	0.0049831151368771	0.00811654210660314	9.50077399380805	XP_005887189.1
GO:0046928	regulation of neurotransmitter secretion	biological_process	1	68	38	24550	0.0049831151368771	0.00811654210660314	9.50077399380805	XP_005910048.1
GO:0030285	integral component of synaptic vesicle membrane	cellular_component	1	68	38	24550	0.0049831151368771	0.00811654210660314	9.50077399380805	XP_005904379.1
GO:0008654	phospholipid biosynthetic process	biological_process	1	68	39	24550	0.00524312452923224	0.00849299510520264	9.25716440422323	XP_005888723.1
GO:0030016	myofibril	cellular_component	1	68	39	24550	0.00524312452923224	0.00849299510520264	9.25716440422323	XP_005900335.1
GO:0010718	positive regulation of epithelial to mesenchymal transition	biological_process	1	68	40	24550	0.00550925773070433	0.00887518779631273	9.02573529411765	XP_005890387.1
GO:0006749	glutathione metabolic process	biological_process	1	68	40	24550	0.00550925773070433	0.00887518779631273	9.02573529411765	XP_005906507.2
GO:0030176	integral component of endoplasmic reticulum membrane	cellular_component	2	68	131	24550	0.00577956958975986	0.00928521016059781	5.51189941625505	XP_005896285.1; XP_005904379.1
GO:0030666	endocytic vesicle membrane	cellular_component	1	68	42	24550	0.00605975612653841	0.00968243641957767	8.59593837535014	XP_014338250.1
GO:0002376	immune system process	biological_process	1	68	42	24550	0.00605975612653841	0.00968243641957767	8.59593837535014	XP_005896558.1
GO:0012507	ER to Golgi transport vesicle membrane	cellular_component	1	68	43	24550	0.00634405195654963	0.0100547238556636	8.39603283173735	XP_014338250.1
GO:0050772	positive regulation of axonogenesis	biological_process	1	68	43	24550	0.00634405195654963	0.0100547238556636	8.39603283173735	XP_005910176.1
GO:0006904	vesicle docking involved in exocytosis	biological_process	1	68	43	24550	0.00634405195654963	0.0100547238556636	8.39603283173735	XP_005894791.1
GO:0004867	serine-type endopeptidase inhibitor activity	molecular_function	2	68	137	24550	0.00653996474434968	0.0103373636281656	5.27050236152855	XP_005896546.1; XP_005903293.1
GO:0097718	disordered domain specific binding	molecular_function	1	68	44	24550	0.00663433286598471	0.010430448463099	8.20521390374332	XP_005909657.1
GO:2001244	positive regulation of intrinsic apoptotic signaling pathway	biological_process	1	68	44	24550	0.00663433286598471	0.010430448463099	8.20521390374332	XP_014338369.1
GO:0045087	innate immune response	biological_process	4	68	429	24550	0.00673650805054873	0.0105628446232604	3.36624160153572	XP_014337900.1; XP_014334524.1; XP_005909387.1; XP_014338369.1
GO:0031032	actomyosin structure organization	biological_process	1	68	45	24550	0.00693056452331982	0.0107241366834528	8.02287581699346	XP_005890825.1
GO:0070268	cornification	biological_process	1	68	45	24550	0.00693056452331982	0.0107241366834528	8.02287581699346	XP_014337400.1
GO:0030017	sarcomere	cellular_component	1	68	45	24550	0.00693056452331982	0.0107241366834528	8.02287581699346	XP_005900335.1
GO:0004364	glutathione transferase activity	molecular_function	1	68	45	24550	0.00693056452331982	0.0107241366834528	8.02287581699346	XP_005906507.2
GO:0051496	positive regulation of stress fiber assembly	biological_process	1	68	45	24550	0.00693056452331982	0.0107241366834528	8.02287581699346	XP_014337130.1
GO:0000502	proteasome complex	cellular_component	1	68	46	24550	0.00723271273640487	0.0111622968215382	7.84846547314578	XP_005904379.1
GO:0014704	intercalated disc	cellular_component	1	68	47	24550	0.00754074345197342	0.0115769116181733	7.68147684605757	XP_005889753.2
GO:0035774	positive regulation of insulin secretion involved in cellular response to glucose stimulus	biological_process	1	68	47	24550	0.00754074345197342	0.0115769116181733	7.68147684605757	XP_014338250.1
GO:0001525	angiogenesis	biological_process	3	68	280	24550	0.00761606661939622	0.0116621020109505	3.86817226890756	XP_005904358.1; XP_005899792.1; XP_005909657.1
GO:0007605	sensory perception of sound	biological_process	2	68	146	24550	0.00778768735453926	0.0118939225051145	4.94560838033844	XP_005890387.1; XP_005904379.1
GO:0006695	cholesterol biosynthetic process	biological_process	1	68	48	24550	0.00785462275515404	0.0119650730052606	7.52144607843137	XP_005900453.1
GO:0006958	complement activation, classical pathway	biological_process	1	68	49	24550	0.00817431686898324	0.0123878822653664	7.36794717887155	XP_014337900.1
GO:0050808	synapse organization	biological_process	1	68	49	24550	0.00817431686898324	0.0123878822653664	7.36794717887155	XP_005910048.1
GO:0050679	positive regulation of epithelial cell proliferation	biological_process	1	68	50	24550	0.0084997921539201	0.0128480148753342	7.22058823529412	XP_005904358.1
GO:0051082	unfolded protein binding	molecular_function	2	68	151	24550	0.008537468334908	0.0128718753357074	4.78184651343981	XP_005901596.1; XP_005903293.1
GO:0008217	regulation of blood pressure	biological_process	1	68	51	24550	0.00883101510736231	0.0131459161598203	7.07900807381776	XP_005909757.1
GO:0001658	branching involved in ureteric bud morphogenesis	biological_process	1	68	51	24550	0.00883101510736231	0.0131459161598203	7.07900807381776	XP_005899792.1
GO:0031424	keratinization	biological_process	1	68	51	24550	0.00883101510736231	0.0131459161598203	7.07900807381776	XP_014337400.1
GO:0042552	myelination	biological_process	1	68	51	24550	0.00883101510736231	0.0131459161598203	7.07900807381776	XP_005909280.2
GO:0005623	cell	cellular_component	1	68	51	24550	0.00883101510736231	0.0131459161598203	7.07900807381776	XP_005892117.1
GO:0051287	NAD binding	molecular_function	1	68	52	24550	0.00916795236316384	0.0135787304522427	6.94287330316742	XP_005903889.1
GO:0071526	semaphorin-plexin signaling pathway	biological_process	1	68	52	24550	0.00916795236316384	0.0135787304522427	6.94287330316742	XP_005910176.1
GO:0006986	response to unfolded protein	biological_process	1	68	53	24550	0.00951057069115435	0.013945674729174	6.8118756936737	XP_005893159.1
GO:0030324	lung development	biological_process	1	68	53	24550	0.00951057069115435	0.013945674729174	6.8118756936737	XP_005904358.1
GO:0030658	transport vesicle membrane	cellular_component	1	68	53	24550	0.00951057069115435	0.013945674729174	6.8118756936737	XP_014338250.1
GO:0043124	negative regulation of I-kappaB kinase/NF-kappaB signaling	biological_process	1	68	53	24550	0.00951057069115435	0.013945674729174	6.8118756936737	XP_005905895.1
GO:0005789	endoplasmic reticulum membrane	cellular_component	7	68	1079	24550	0.0097166857767703	0.0142124657630372	2.34217412636973	XP_005888723.1; XP_005896285.1; XP_005891736.1; XP_005900036.1; XP_005892117.1; XP_005899116.1; XP_005904379.1
GO:0060548	negative regulation of cell death	biological_process	1	68	54	24550	0.00985883699665972	0.0143846058412802	6.68572984749455	XP_005899792.1
GO:0010595	positive regulation of endothelial cell migration	biological_process	1	68	55	24550	0.0102127183200246	0.0148640553766695	6.56417112299465	XP_005904358.1
GO:0007601	visual perception	biological_process	2	68	162	24550	0.0103322012705625	0.0150008255483723	4.45715323166304	XP_005890387.1; XP_005904379.1
GO:0043209	myelin sheath	cellular_component	2	68	165	24550	0.0108567897383961	0.0157236265176771	4.37611408199643	XP_005901596.1; XP_005909280.2
GO:0051592	response to calcium ion	biological_process	1	68	57	24550	0.0109371948539503	0.0157624278777519	6.33384932920537	XP_005887189.1
GO:0048306	calcium-dependent protein binding	molecular_function	1	68	57	24550	0.0109371948539503	0.0157624278777519	6.33384932920537	XP_005904379.1
GO:0030864	cortical actin cytoskeleton	cellular_component	1	68	58	24550	0.0113077248160167	0.0161774749192648	6.22464503042596	XP_005904629.1
GO:0006644	phospholipid metabolic process	biological_process	1	68	58	24550	0.0113077248160167	0.0161774749192648	6.22464503042596	XP_014335786.1
GO:0007265	Ras protein signal transduction	biological_process	1	68	58	24550	0.0113077248160167	0.0161774749192648	6.22464503042596	XP_005887614.1
GO:0008307	structural constituent of muscle	molecular_function	1	68	59	24550	0.0116837392980095	0.0166748512311398	6.11914257228315	XP_005896079.1
GO:0030276	clathrin binding	molecular_function	1	68	60	24550	0.0120652060082562	0.0171775814354835	6.0171568627451	XP_005893553.1
GO:0051262	protein tetramerization	biological_process	1	68	61	24550	0.0124520927872694	0.0176855810601798	5.91851494696239	XP_014338250.1
GO:0072659	protein localization to plasma membrane	biological_process	2	68	175	24550	0.0127156706059853	0.0180164200393238	4.12605042016807	XP_005894791.1; XP_005888279.1
GO:0007254	JNK cascade	biological_process	1	68	62	24550	0.0128443676072799	0.0181114823814882	5.823055028463	XP_005900036.1
GO:0035198	miRNA binding	molecular_function	1	68	62	24550	0.0128443676072799	0.0181114823814882	5.823055028463	XP_005909492.1
GO:0005739	mitochondrion	cellular_component	8	68	1373	24550	0.013136825131909	0.0184795530563696	2.1035945332248	XP_005900453.1; XP_005888723.1; XP_005895633.1; XP_005901596.1; XP_005900036.1; XP_005903889.1; XP_014339229.1; XP_005887189.1
GO:0050729	positive regulation of inflammatory response	biological_process	1	68	63	24550	0.0132419985717712	0.0185387980004797	5.73062558356676	XP_014338369.1
GO:0030855	epithelial cell differentiation	biological_process	1	68	63	24550	0.0132419985717712	0.0185387980004797	5.73062558356676	XP_005897247.1
GO:0062023	collagen-containing extracellular matrix	cellular_component	2	68	178	24550	0.013306678684213	0.0185850999199935	4.05651024454726	XP_005897513.1; XP_005910919.1
GO:0005759	mitochondrial matrix	cellular_component	3	68	332	24550	0.0135780514457619	0.0189191806874598	3.26231396172927	XP_005895633.1; XP_005896308.1; XP_014339229.1
GO:0006869	lipid transport	biological_process	1	68	64	24550	0.013644953915016	0.0189227191085599	5.64108455882353	XP_014339229.1
GO:0021766	hippocampus development	biological_process	1	68	64	24550	0.013644953915016	0.0189227191085599	5.64108455882353	XP_005910176.1
GO:0009612	response to mechanical stimulus	biological_process	1	68	67	24550	0.0148854505121295	0.0204979974265389	5.38849868305531	XP_005890387.1
GO:0043154	negative regulation of cysteine-type endopeptidase activity involved in apoptotic process	biological_process	1	68	67	24550	0.0148854505121295	0.0204979974265389	5.38849868305531	XP_005901596.1
GO:0034605	cellular response to heat	biological_process	1	68	67	24550	0.0148854505121295	0.0204979974265389	5.38849868305531	XP_005904358.1
GO:0008360	regulation of cell shape	biological_process	2	68	187	24550	0.0151729117374853	0.0207964384653644	3.86127713117332	XP_005909657.1; XP_005910176.1
GO:0030246	carbohydrate binding	molecular_function	2	68	187	24550	0.0151729117374853	0.0207964384653644	3.86127713117332	XP_014337900.1; XP_005903816.1
GO:0007565	female pregnancy	biological_process	1	68	68	24550	0.0153093883127386	0.0208377785367831	5.30925605536332	XP_005897716.1
GO:0006919	activation of cysteine-type endopeptidase activity involved in apoptotic process	biological_process	1	68	68	24550	0.0153093883127386	0.0208377785367831	5.30925605536332	XP_014338369.1
GO:0051117	ATPase binding	molecular_function	1	68	68	24550	0.0153093883127386	0.0208377785367831	5.30925605536332	XP_005904379.1
GO:0005546	phosphatidylinositol-4,5-bisphosphate binding	molecular_function	1	68	69	24550	0.0157384936091658	0.02122530789493	5.23231031543052	XP_014337130.1
GO:0007612	learning	biological_process	1	68	69	24550	0.0157384936091658	0.02122530789493	5.23231031543052	XP_005897744.1
GO:0030593	neutrophil chemotaxis	biological_process	1	68	69	24550	0.0157384936091658	0.02122530789493	5.23231031543052	XP_014338369.1
GO:0043433	negative regulation of DNA-binding transcription factor activity	biological_process	1	68	69	24550	0.0157384936091658	0.02122530789493	5.23231031543052	XP_005904379.1
GO:0006631	fatty acid metabolic process	biological_process	1	68	70	24550	0.016172735410759	0.0217610261362158	5.15756302521008	XP_005888723.1
GO:0005509	calcium ion binding	molecular_function	6	68	955	24550	0.0163158339581409	0.0219034483273673	2.2682476131814	XP_005893159.1; XP_014337900.1; XP_005896079.1; XP_014338369.1; XP_005887189.1; XP_005903816.1
GO:0046332	SMAD binding	molecular_function	1	68	71	24550	0.0166120828544497	0.0221997834509464	5.08492129246065	XP_005909757.1
GO:2000300	regulation of synaptic vesicle exocytosis	biological_process	1	68	71	24550	0.0166120828544497	0.0221997834509464	5.08492129246065	XP_014337130.1
GO:0042632	cholesterol homeostasis	biological_process	1	68	72	24550	0.0170565052043007	0.0225883447300199	5.01429738562091	XP_014335786.1
GO:0001725	stress fiber	cellular_component	1	68	72	24550	0.0170565052043007	0.0225883447300199	5.01429738562091	XP_005896079.1
GO:0044267	cellular protein metabolic process	biological_process	1	68	72	24550	0.0170565052043007	0.0225883447300199	5.01429738562091	XP_005904379.1
GO:0050877	nervous system process	biological_process	1	68	72	24550	0.0170565052043007	0.0225883447300199	5.01429738562091	XP_005904379.1
GO:0030145	manganese ion binding	molecular_function	1	68	73	24550	0.017505971851056	0.0231314864009459	4.94560838033844	XP_005903889.1
GO:0043087	regulation of GTPase activity	biological_process	1	68	74	24550	0.0179604523116913	0.0236788025992701	4.87877583465819	XP_005910176.1
GO:0019886	antigen processing and presentation of exogenous peptide antigen via MHC class II	biological_process	1	68	75	24550	0.0184199162289666	0.0242302253750165	4.81372549019608	XP_014338250.1
GO:0008344	adult locomotory behavior	biological_process	1	68	76	24550	0.0188843333709803	0.0247856875494117	4.75038699690402	XP_005910048.1
GO:0010951	negative regulation of endopeptidase activity	biological_process	1	68	78	24550	0.0198279070256396	0.0259661677752251	4.62858220211161	XP_005903293.1
GO:0031398	positive regulation of protein ubiquitination	biological_process	1	68	79	24550	0.0203070036971773	0.0265344848309784	4.56999255398362	XP_005904379.1
GO:0060326	cell chemotaxis	biological_process	1	68	80	24550	0.0207909339103556	0.0270466131400201	4.51286764705882	XP_005895544.1
GO:0050829	defense response to Gram-negative bacterium	biological_process	1	68	80	24550	0.0207909339103556	0.0270466131400201	4.51286764705882	XP_005905895.1
GO:0033138	positive regulation of peptidyl-serine phosphorylation	biological_process	1	68	82	24550	0.0217731766369148	0.028199620842524	4.40279770444763	XP_014337130.1
GO:0030141	secretory granule	cellular_component	1	68	82	24550	0.0217731766369148	0.028199620842524	4.40279770444763	XP_005894791.1
GO:0001540	amyloid-beta binding	molecular_function	1	68	84	24550	0.0227743997801802	0.0292387490627642	4.29796918767507	XP_005901596.1
GO:0032588	trans-Golgi network membrane	cellular_component	1	68	84	24550	0.0227743997801802	0.0292387490627642	4.29796918767507	XP_014338250.1
GO:0030433	ubiquitin-dependent ERAD pathway	biological_process	1	68	84	24550	0.0227743997801802	0.0292387490627642	4.29796918767507	XP_005904379.1
GO:0034976	response to endoplasmic reticulum stress	biological_process	1	68	84	24550	0.0227743997801802	0.0292387490627642	4.29796918767507	XP_005904379.1
GO:0001503	ossification	biological_process	1	68	87	24550	0.0243113125772302	0.0310761995552421	4.14976335361731	XP_005890387.1
GO:0001822	kidney development	biological_process	1	68	87	24550	0.0243113125772302	0.0310761995552421	4.14976335361731	XP_005904379.1
GO:0009617	response to bacterium	biological_process	1	68	88	24550	0.024832855348163	0.0316740107260734	4.10260695187166	XP_014335786.1
GO:0007179	transforming growth factor beta receptor signaling pathway	biological_process	1	68	89	24550	0.0253589695345067	0.0322053435988983	4.05651024454726	XP_005909757.1
GO:0005776	autophagosome	cellular_component	1	68	89	24550	0.0253589695345067	0.0322053435988983	4.05651024454726	XP_005905895.1
GO:0008092	cytoskeletal protein binding	molecular_function	1	68	90	24550	0.0258896266130525	0.0328084061389544	4.01143790849673	XP_005889753.2
GO:0007517	muscle organ development	biological_process	1	68	93	24550	0.0275085717495369	0.0347850326639305	3.882036685642	XP_005901596.1
GO:0019003	GDP binding	molecular_function	1	68	94	24550	0.0280571175348091	0.0354025431555102	3.84073842302879	XP_005894791.1
GO:0007160	cell-matrix adhesion	biological_process	1	68	95	24550	0.0286100653700534	0.035945979567503	3.80030959752322	XP_005910919.1
GO:0006486	protein glycosylation	biological_process	1	68	95	24550	0.0286100653700534	0.035945979567503	3.80030959752322	XP_005893159.1
GO:0006936	muscle contraction	biological_process	1	68	97	24550	0.0297290560402427	0.0371929467056654	3.72195269860522	XP_005900335.1
GO:0012505	endomembrane system	cellular_component	1	68	97	24550	0.0297290560402427	0.0371929467056654	3.72195269860522	XP_005888279.1
GO:0001649	osteoblast differentiation	biological_process	1	68	98	24550	0.0302950435904083	0.0377404356592375	3.68397358943577	XP_005890387.1
GO:0000187	activation of MAPK activity	biological_process	1	68	98	24550	0.0302950435904083	0.0377404356592375	3.68397358943577	XP_005904358.1
GO:0098685	Schaffer collateral - CA1 synapse	cellular_component	1	68	100	24550	0.0314398657755664	0.03908380777174	3.61029411764706	XP_014337130.1
GO:0032482	Rab protein signal transduction	biological_process	1	68	101	24550	0.0320186458173537	0.0397193327860843	3.57454863133372	XP_005894791.1
GO:0016042	lipid catabolic process	biological_process	1	68	103	24550	0.0331888081737077	0.0409979395086978	3.50513992004569	XP_005895719.2
GO:0005793	endoplasmic reticulum-Golgi intermediate compartment	cellular_component	1	68	103	24550	0.0331888081737077	0.0409979395086978	3.50513992004569	XP_005903293.1
GO:0006629	lipid metabolic process	biological_process	1	68	104	24550	0.0337801365792542	0.0414670570116941	3.47143665158371	XP_005900453.1
GO:0031594	neuromuscular junction	cellular_component	1	68	104	24550	0.0337801365792542	0.0414670570116941	3.47143665158371	XP_005889753.2
GO:0031982	vesicle	cellular_component	1	68	104	24550	0.0337801365792542	0.0414670570116941	3.47143665158371	XP_005894791.1
GO:0090263	positive regulation of canonical Wnt signaling pathway	biological_process	1	68	105	24550	0.034375594052326	0.0421101027140993	3.43837535014006	XP_005890387.1
GO:0042742	defense response to bacterium	biological_process	1	68	107	24550	0.0355787896245346	0.0434031707452829	3.3741066520066	XP_005896558.1
GO:0005758	mitochondrial intermembrane space	cellular_component	1	68	107	24550	0.0355787896245346	0.0434031707452829	3.3741066520066	XP_014339229.1
GO:0005179	hormone activity	molecular_function	1	68	109	24550	0.0367981828569564	0.04479778782586	3.31219643820831	XP_005901105.1
GO:0051015	actin filament binding	molecular_function	2	68	265	24550	0.037294137020234	0.0453077532394579	2.72475027746948	XP_005897247.1; XP_005900832.1
GO:0005604	basement membrane	cellular_component	1	68	111	24550	0.0380335634986719	0.04611079450973	3.25251722310546	XP_005897513.1
GO:0007015	actin filament organization	biological_process	1	68	112	24550	0.0386571838788524	0.0467704200015745	3.2234768907563	XP_005900832.1
GO:0050852	T cell receptor signaling pathway	biological_process	1	68	113	24550	0.0392847230684637	0.0474320680990896	3.19495054659032	XP_014338250.1
GO:0031225	anchored component of membrane	cellular_component	1	68	114	24550	0.0399161552817907	0.0480956952985511	3.16692466460268	XP_014335786.1
GO:0001666	response to hypoxia	biological_process	1	68	116	24550	0.0411905961814742	0.0495213598184755	3.11232251521298	XP_005901596.1
GO:0005516	calmodulin binding	molecular_function	2	68	276	24550	0.0412677998487296	0.0495213598184755	2.61615515771526	XP_005890825.1; XP_005904379.1
GO:0042593	glucose homeostasis	biological_process	1	68	118	24550	0.0424803024656831	0.0508725414456653	3.05957128614158	XP_005904379.1
GO:0098794	postsynapse	cellular_component	1	68	120	24550	0.0437850717479096	0.0522223573788455	3.00857843137255	XP_014337130.1
GO:0007417	central nervous system development	biological_process	1	68	120	24550	0.0437850717479096	0.0522223573788455	3.00857843137255	XP_005903816.1
GO:0030334	regulation of cell migration	biological_process	1	68	123	24550	0.0457700302854097	0.0544793073032811	2.93519846963176	XP_005910176.1
GO:0007165	signal transduction	biological_process	4	68	716	24550	0.0482615965676496	0.0573289268318746	2.01692408807098	XP_005899792.1; XP_014338250.1; XP_005910048.1; XP_005893553.1
GO:0008284	positive regulation of cell proliferation	biological_process	3	68	497	24550	0.0490536060617712	0.0581522587990352	2.17925198248313	XP_005904358.1; XP_005899792.1; XP_005897744.1
GO:0005856	cytoskeleton	cellular_component	3	68	513	24550	0.0539333562918822	0.0638084778664522	2.11128310973512	XP_005890825.1; XP_014337130.1; XP_014338369.1
GO:0006338	chromatin remodeling	biological_process	1	68	138	24550	0.0561732748522359	0.0663250715122785	2.61615515771526	XP_005899185.1
GO:0098793	presynapse	cellular_component	1	68	144	24550	0.060545850437553	0.0713446093332287	2.50714869281046	XP_014337130.1
GO:0043524	negative regulation of neuron apoptotic process	biological_process	1	68	145	24550	0.0612857558032802	0.0720720488246575	2.48985801217039	XP_005904379.1
GO:0051092	positive regulation of NF-kappaB transcription factor activity	biological_process	1	68	148	24550	0.0635241226228466	0.0745552576890895	2.43938791732909	XP_014334524.1
GO:0005525	GTP binding	molecular_function	3	68	548	24550	0.0654984089145711	0.0767192518760315	1.97643838557321	XP_005895633.1; XP_005894791.1; XP_005887614.1
GO:0042383	sarcolemma	cellular_component	1	68	153	24550	0.0673155713698086	0.0786909661340903	2.35966935793925	XP_005889753.2
GO:0055037	recycling endosome	cellular_component	1	68	154	24550	0.0680827891274849	0.0794299206487324	2.34434682964095	XP_005905895.1
GO:0016491	oxidoreductase activity	molecular_function	1	68	157	24550	0.0704019083430428	0.0819729150608102	2.29955039340577	XP_005892117.1
GO:0070062	extracellular exosome	cellular_component	5	68	1052	24550	0.070862031006745	0.0823456012489448	1.71591925743681	XP_005900453.1; XP_014334799.1; XP_014337400.1; XP_005899185.1; XP_005893553.1
GO:0030659	cytoplasmic vesicle membrane	cellular_component	1	68	160	24550	0.0727467772986648	0.0843690434943095	2.25643382352941	XP_005888279.1
GO:0005819	spindle	cellular_component	1	68	163	24550	0.075116824751299	0.0869462459719761	2.21490436665464	XP_005910048.1
GO:0030036	actin cytoskeleton organization	biological_process	1	68	164	24550	0.0759123381313896	0.0873511836032428	2.20139885222382	XP_014337130.1
GO:0004888	transmembrane signaling receptor activity	molecular_function	1	68	164	24550	0.0759123381313896	0.0873511836032428	2.20139885222382	XP_005910176.1
GO:0008021	synaptic vesicle	cellular_component	1	68	164	24550	0.0759123381313896	0.0873511836032428	2.20139885222382	XP_005894791.1
GO:0001934	positive regulation of protein phosphorylation	biological_process	1	68	165	24550	0.0767105657190337	0.0880972903179527	2.18805704099822	XP_014338250.1
GO:0031902	late endosome membrane	cellular_component	1	68	170	24550	0.0807416986399646	0.0925460405463921	2.12370242214533	XP_014338250.1
GO:0005938	cell cortex	cellular_component	1	68	171	24550	0.0815557818512182	0.093297275736413	2.11128310973512	XP_005904358.1
GO:0043123	positive regulation of I-kappaB kinase/NF-kappaB signaling	biological_process	1	68	173	24550	0.0831916437967201	0.0949838573834397	2.08687521251275	XP_014338250.1
GO:0005506	iron ion binding	molecular_function	1	68	178	24550	0.0873252628139559	0.0995101832066009	2.02825512227363	XP_005892117.1
GO:0048471	perinuclear region of cytoplasm	cellular_component	4	68	855	24550	0.0880728202403776	0.1001679270819	1.6890264877881	XP_005905895.1; XP_005894791.1; XP_005910048.1; XP_005888279.1
GO:0046982	protein heterodimerization activity	molecular_function	3	68	621	24550	0.0934346325949262	0.106060934296943	1.74410343847684	XP_014334859.1; XP_005896079.1; XP_005900832.1
GO:0016887	ATPase activity	molecular_function	1	68	188	24550	0.095772647672663	0.108505427421052	1.92036921151439	XP_014337130.1
GO:0005622	intracellular	cellular_component	3	68	631	24550	0.0976464125070541	0.110415558757977	1.71646313041857	XP_005899185.1; XP_005887614.1; XP_005893553.1
GO:0043687	post-translational protein modification	biological_process	1	68	191	24550	0.0983514743099013	0.110999360641501	1.89020634431783	XP_005904379.1
GO:0004252	serine-type endopeptidase activity	molecular_function	1	68	192	24550	0.0992154847703623	0.111759971350523	1.88036151960784	XP_005896558.1
GO:0002250	adaptive immune response	biological_process	1	68	194	24550	0.100949998241919	0.11349636513623	1.86097634930261	XP_014334524.1
GO:0017137	Rab GTPase binding	molecular_function	1	68	196	24550	0.102693047513122	0.115235709804801	1.84198679471789	XP_005905895.1
GO:0046983	protein dimerization activity	molecular_function	1	68	203	24550	0.108858872189698	0.121921936852461	1.77847000869313	XP_005910864.1
GO:0003924	GTPase activity	molecular_function	2	68	431	24550	0.117370488312043	0.131205032561751	1.67531049542787	XP_005894791.1; XP_005887614.1
GO:0016477	cell migration	biological_process	1	68	220	24550	0.124224291557998	0.138340688325952	1.64104278074866	XP_005897513.1
GO:0008022	protein C-terminus binding	molecular_function	1	68	220	24550	0.124224291557998	0.138340688325952	1.64104278074866	XP_005905895.1
GO:0010629	negative regulation of gene expression	biological_process	1	68	226	24550	0.12976818156064	0.144241381394436	1.59747527329516	XP_005901596.1
GO:0005741	mitochondrial outer membrane	cellular_component	1	68	227	24550	0.130697838773179	0.145000621129489	1.59043793728945	XP_005888723.1
GO:0019901	protein kinase binding	molecular_function	2	68	454	24550	0.131406813200445	0.145512629306707	1.59043793728945	XP_005897744.1; XP_005893553.1
GO:0005802	trans-Golgi network	cellular_component	1	68	232	24550	0.135369511827232	0.149618934124836	1.55616125760649	XP_005905895.1
GO:0005743	mitochondrial inner membrane	cellular_component	2	68	463	24550	0.137055909757556	0.151198639657491	1.55952229703977	XP_014339229.1; XP_005887189.1
GO:0006886	intracellular protein transport	biological_process	2	68	470	24550	0.141507421934602	0.155817161231359	1.53629536921151	XP_005894791.1; XP_005893553.1
GO:0070374	positive regulation of ERK1 and ERK2 cascade	biological_process	1	68	240	24550	0.142921561334256	0.156787085941311	1.50428921568627	XP_014338250.1
GO:0005815	microtubule organizing center	cellular_component	1	68	240	24550	0.142921561334256	0.156787085941311	1.50428921568627	XP_005910048.1
GO:0051260	protein homooligomerization	biological_process	1	68	244	24550	0.146731264450436	0.160666635934555	1.4796287367406	XP_005901596.1
GO:0045121	membrane raft	cellular_component	1	68	246	24550	0.148644126399011	0.162458636287394	1.46759923481588	XP_005903293.1
GO:0016032	viral process	biological_process	1	68	248	24550	0.150562175617326	0.164249646127992	1.45576375711575	XP_005909492.1
GO:0006281	DNA repair	biological_process	1	68	250	24550	0.152485298701267	0.165732635187329	1.44411764705882	XP_005889165.1
GO:0008289	lipid binding	molecular_function	1	68	250	24550	0.152485298701267	0.165732635187329	1.44411764705882	XP_005910864.1
GO:0015629	actin cytoskeleton	cellular_component	1	68	255	24550	0.157314569914669	0.170665990977538	1.41580161476355	XP_005900832.1
GO:0009897	external side of plasma membrane	cellular_component	1	68	261	24550	0.163148203377364	0.176668772718029	1.38325445120577	XP_014338250.1
GO:0007268	chemical synaptic transmission	biological_process	1	68	282	24550	0.183856798667205	0.198727569147641	1.2802461410096	XP_005910048.1
GO:0000287	magnesium ion binding	molecular_function	1	68	288	24550	0.189845402275871	0.204824030345344	1.25357434640523	XP_005899185.1
GO:0044877	protein-containing complex binding	molecular_function	1	68	291	24550	0.192850049825287	0.207304989574531	1.24065089953507	XP_005901596.1
GO:0005764	lysosome	cellular_component	1	68	291	24550	0.192850049825287	0.207304989574531	1.24065089953507	XP_005893664.1
GO:0031965	nuclear membrane	cellular_component	1	68	294	24550	0.195861176771169	0.210157613031838	1.22799119647859	XP_005900036.1
GO:0019899	enzyme binding	molecular_function	1	68	298	24550	0.199885560740904	0.214085081449274	1.21150809317015	XP_005900036.1
GO:0005765	lysosomal membrane	cellular_component	1	68	299	24550	0.200893286901727	0.214383398726344	1.20745622663781	XP_014338250.1
GO:0006955	immune response	biological_process	1	68	299	24550	0.200893286901727	0.214383398726344	1.20745622663781	XP_014338250.1
GO:0043231	intracellular membrane-bounded organelle	cellular_component	2	68	566	24550	0.20686187825253	0.220352870312477	1.2757223030555	XP_014333755.1; XP_005910176.1
GO:0005768	endosome	cellular_component	1	68	318	24550	0.220147471723086	0.234080856009357	1.13531261561228	XP_005894791.1
GO:0031625	ubiquitin protein ligase binding	molecular_function	1	68	320	24550	0.222184478237822	0.235820348743392	1.12821691176471	XP_005904379.1
GO:0008017	microtubule binding	molecular_function	1	68	324	24550	0.226263331057655	0.239716826417839	1.11428830791576	XP_014338369.1
GO:0005102	signaling receptor binding	molecular_function	1	68	377	24550	0.280643422556012	0.296795561983696	0.95763769698861	XP_014335786.1
GO:0045893	positive regulation of transcription, DNA-templated	biological_process	2	68	667	24550	0.281472461662241	0.297137894896585	1.08254696181321	XP_005890387.1; XP_014338250.1
GO:0042803	protein homodimerization activity	molecular_function	3	68	986	24550	0.291408629690843	0.307075760319383	1.09846677007517	XP_005901596.1; XP_005899185.1; XP_005900832.1
GO:0005887	integral component of plasma membrane	cellular_component	4	68	1303	24550	0.293065646556674	0.308269409973746	1.10830210825696	XP_014338250.1; XP_005909280.2; XP_005910176.1; XP_005887189.1
GO:0030154	cell differentiation	biological_process	2	68	706	24550	0.311061429079318	0.326614500533284	1.02274620896517	XP_005904358.1; XP_005899792.1
GO:0030424	axon	cellular_component	1	68	446	24550	0.350991460228098	0.367884097351376	0.80948298601952	XP_005910048.1
GO:0043025	neuronal cell body	cellular_component	1	68	465	24550	0.370021557942668	0.38691012518559	0.7764073371284	XP_005910048.1
GO:0005794	Golgi apparatus	cellular_component	3	68	1111	24550	0.370459864761033	0.38691012518559	0.974876899454651	XP_005910864.1; XP_005905895.1; XP_005894791.1
GO:0098978	glutamatergic synapse	cellular_component	1	68	471	24550	0.375988362766569	0.391987867565146	0.766516797801923	XP_014337130.1
GO:0016020	membrane	cellular_component	5	68	1791	24550	0.376785526085564	0.392123697943914	1.0078989719841	XP_005893159.1; XP_005897716.1; XP_005902329.1; XP_005910176.1; XP_005888279.1
GO:0015031	protein transport	biological_process	1	68	507	24550	0.411294398916867	0.427281107001975	0.712089569555633	XP_005890387.1
GO:0030425	dendrite	cellular_component	1	68	514	24550	0.418051764732749	0.433535163426554	0.702391851682307	XP_005904379.1
GO:0046872	metal ion binding	molecular_function	8	68	2951	24550	0.433130569583739	0.448381645977533	0.978731038331971	XP_005895633.1; XP_005890387.1; XP_005909757.1; XP_005897513.1; XP_005901596.1; XP_014339229.1; XP_005905895.1; XP_005909492.1
GO:0007275	multicellular organism development	biological_process	1	68	531	24550	0.434302911644846	0.448805117833339	0.679904730253683	XP_005910176.1
GO:0043066	negative regulation of apoptotic process	biological_process	1	68	534	24550	0.437146487515507	0.45095111343705	0.676085040757876	XP_005901596.1
GO:0009986	cell surface	cellular_component	1	68	556	24550	0.457766425134582	0.471395197861881	0.649333474396953	XP_014335786.1
GO:0006915	apoptotic process	biological_process	1	68	594	24550	0.492361535041806	0.506133885672347	0.607793622499505	XP_014338369.1
GO:0032991	protein-containing complex	cellular_component	1	68	607	24550	0.503883877187156	0.517074554600433	0.59477662564202	XP_005897744.1
GO:0005730	nucleolus	cellular_component	2	68	1022	24550	0.54229613859137	0.555522873678965	0.706515482905491	XP_005900453.1; XP_005897716.1
GO:0005886	plasma membrane	cellular_component	11	68	4320	24550	0.545490767761333	0.55782360251072	0.919287854030501	XP_005901596.1; XP_014338250.1; XP_014334524.1; XP_014335786.1; XP_005909280.2; XP_014333755.1; XP_005910176.1; XP_005894791.1; XP_005887614.1; XP_014338369.1; XP_005888279.1
GO:0000139	Golgi membrane	cellular_component	1	68	672	24550	0.558964675809239	0.570609773221932	0.537246148459384	XP_014338250.1
GO:0030054	cell junction	cellular_component	1	68	740	24550	0.611896058306631	0.623561321116636	0.487877583465819	XP_005910176.1
GO:0005524	ATP binding	molecular_function	4	68	1947	24550	0.635120893943555	0.646109144703824	0.741714251185836	XP_005888723.1; XP_005895633.1; XP_014334799.1; XP_014339229.1
GO:0000122	negative regulation of transcription by RNA polymerase II	biological_process	1	68	815	24550	0.664626303021902	0.674957281825351	0.442980873330927	XP_005904379.1
GO:0008270	zinc ion binding	molecular_function	1	68	1021	24550	0.78052444331719	0.791290297707772	0.353603733364061	XP_014338369.1
GO:0005737	cytoplasm	cellular_component	13	68	5894	24550	0.786496371047545	0.795972230939684	0.79629832930797	XP_005900453.1; XP_005890387.1; XP_005901596.1; XP_005889753.2; XP_005904629.1; XP_005900434.1; XP_005906507.2; XP_005905895.1; XP_014337130.1; XP_005906639.1; XP_014338369.1; XP_005897247.1; XP_005900832.1
GO:0005829	cytosol	cellular_component	11	68	5225	24550	0.809426143069058	0.817770742482141	0.760061919504644	XP_005900453.1; XP_005901596.1; XP_005904358.1; XP_005900036.1; XP_014337400.1; XP_005900335.1; XP_005897716.1; XP_005903889.1; XP_005899185.1; XP_005905895.1; XP_014333755.1
GO:0045944	positive regulation of transcription by RNA polymerase II	biological_process	1	68	1138	24550	0.829660468399278	0.83677590980922	0.31724904372997	XP_005904358.1
GO:0003723	RNA binding	molecular_function	1	68	1411	24550	0.908377363502226	0.91459912626594	0.255867761704256	XP_005909492.1
GO:0003677	DNA binding	molecular_function	1	68	1654	24550	0.948708004061291	0.953573173312887	0.218276548829931	XP_005889165.1
GO:0016021	integral component of membrane	cellular_component	7	68	4594	24550	0.955088981010091	0.958348670365075	0.5501101180568	XP_005888723.1; XP_005891736.1; XP_005900036.1; XP_014334524.1; XP_005892117.1; XP_005899116.1; XP_005888279.1
GO:0005634	nucleus	cellular_component	10	68	6367	24550	0.980363759922887	0.982033885578633	0.567032215744787	XP_005900453.1; XP_005901596.1; XP_005889753.2; XP_005904358.1; XP_005899792.1; XP_005897716.1; XP_005899185.1; XP_005905895.1; XP_005910176.1; XP_005909492.1
GO:0005654	nucleoplasm	cellular_component	1	68	3086	24550	0.998849895658663	0.998849895658663	0.116989439975601	XP_005896308.1
