# Supplementary material for: Explaining Unsaturated Fatty Acids (UFAs), Especially Polyunsaturated Fatty Acid (PUFA) Content in Subcutaneous Fat of Yaks of Different Sex by Differential Proteome Analysis
Source: Genes (Basel). 2022 Apr 28;13(5):790. doi: 10.3390/genes13050790 (PMC9140874; doi:10.3390/genes13050790)
Supplement: Supplementary file 1 [file genes-13-00790-s001.zip › supplementary files/Table S3.xls]

id	term	category	pval	Enrichment_score	Protein_Gene
GO:0030199	collagen fibril organization	biological_process	2.34E-09	41.02606952	XP_005890387.1; XP_005909757.1; XP_005897513.1; XP_005910919.1; XP_005903293.1
GO:0032964	collagen biosynthetic process	biological_process	6.71E-09	120.3431373	XP_005890387.1; XP_005897513.1; XP_005903293.1
GO:0043589	skin morphogenesis	biological_process	7.06E-07	103.1512605	XP_005890387.1; XP_005909757.1
GO:0043588	skin development	biological_process	2.07E-06	32.82085561	XP_005890387.1; XP_005897513.1; XP_005910919.1
GO:1903672	positive regulation of sprouting angiogenesis	biological_process	7.24E-06	51.57563025	XP_005904358.1; XP_005899792.1
GO:0006953	acute-phase response	biological_process	8.78E-06	23.04443054	XP_005909657.1; XP_005895544.1; XP_005896558.1
GO:0051781	positive regulation of cell division	biological_process	1.32E-05	20.82861991	XP_005904358.1; XP_005899792.1; XP_005897744.1
GO:0006636	unsaturated fatty acid biosynthetic process	biological_process	1.91E-05	38.00309598	XP_005896285.1; XP_005892117.1
GO:0042761	very long-chain fatty acid biosynthetic process	biological_process	1.91E-05	38.00309598	XP_005896285.1; XP_005900036.1
GO:0030239	myofibril assembly	biological_process	1.91E-05	38.00309598	XP_005900335.1; XP_005896079.1
GO:0005584	collagen type I trimer	cellular_component	0	361.0294118	XP_005890387.1; XP_005909757.1
GO:0005588	collagen type V trimer	cellular_component	2.03E-08	240.6862745	XP_005897513.1; XP_005910919.1
GO:0031012	extracellular matrix	cellular_component	4.69E-06	8.98828411	XP_005890387.1; XP_005909757.1; XP_005897513.1; XP_005910919.1; XP_005904358.1; XP_005903816.1
GO:0005615	extracellular space	cellular_component	6.39E-06	3.546955624	XP_005890387.1; XP_005909757.1; XP_005897513.1; XP_005910919.1; XP_005904358.1; XP_005909657.1; XP_014337900.1; XP_005895544.1; XP_005896558.1; XP_014335786.1; XP_005897744.1; XP_005909387.1; XP_005903293.1; XP_005901105.1
GO:0005788	endoplasmic reticulum lumen	cellular_component	1.79E-05	9.16318304	XP_005897513.1; XP_005910919.1; XP_005893159.1; XP_005903293.1; XP_005904379.1
GO:0045095	keratin filament	cellular_component	2.34E-05	18.05147059	XP_005911760.1; XP_014337400.1; XP_005907061.1
GO:0005882	intermediate filament	cellular_component	6.26E-05	14.06608098	XP_005889753.2; XP_014334859.1; XP_014337400.1
GO:0005811	lipid droplet	cellular_component	0.000305221	9.336967546	XP_005895719.2; XP_005902329.1; XP_014333755.1
GO:0005783	endoplasmic reticulum	cellular_component	0.000826695	2.967365028	XP_005909757.1; XP_005896285.1; XP_005900036.1; XP_005895719.2; XP_005910864.1; XP_005897744.1; XP_005903293.1; XP_005899116.1; XP_005904379.1
GO:0030018	Z disc	cellular_component	0.001998463	5.641084559	XP_005901596.1; XP_005889753.2; XP_005896079.1
GO:0048407	platelet-derived growth factor binding	molecular_function	6.71E-09	120.3431373	XP_005890387.1; XP_005909757.1; XP_005897513.1
GO:0008201	heparin binding	molecular_function	1.28E-07	11.92078246	XP_005897513.1; XP_005910919.1; XP_005904358.1; XP_005899792.1; XP_005909657.1; XP_014335786.1; XP_005897744.1
GO:0001849	complement component C1q binding	molecular_function	4.04E-07	120.3431373	XP_014337900.1; XP_005909387.1
GO:0043394	proteoglycan binding	molecular_function	2.41E-06	72.20588235	XP_005897513.1; XP_005910919.1
GO:0005104	fibroblast growth factor receptor binding	molecular_function	1.11E-05	45.12867647	XP_005904358.1; XP_005899792.1
GO:0016209	antioxidant activity	molecular_function	1.11E-05	45.12867647	XP_005896558.1; XP_014338369.1
GO:0003857	3-hydroxyacyl-CoA dehydrogenase activity	molecular_function	1.61E-05	40.11437908	XP_005900453.1; XP_005896308.1
GO:0005201	extracellular matrix structural constituent	molecular_function	2.18E-05	11.93485659	XP_005890387.1; XP_005909757.1; XP_005897513.1; XP_005910919.1
GO:0005198	structural molecule activity	molecular_function	3.42E-05	8.168086239	XP_005889753.2; XP_014334859.1; XP_005911760.1; XP_014337400.1; XP_005907061.1
GO:0030020	extracellular matrix structural constituent conferring tensile strength	molecular_function	0.000124839	20.6302521	XP_005897513.1; XP_005910919.1
